# Supplementary material for: Omics Investigations of Prostate Cancer Cells Exposed to Simulated Microgravity Conditions
Source: Biomolecules. 2025 Feb 18;15(2):303. doi: 10.3390/biom15020303 (PMC11853236; doi:10.3390/biom15020303)
Supplement: Supplementary file 1 [file biomolecules-15-00303-s001.zip › Supplementary Table S1.xlsx]

## Sheet: FC2padj1e-3
ENSG	Symbol	CTRvsAD	CTRvsMCS	ADvsMCS	CTRvsAD_baseMean	CTRvsAD_log2FoldChange	CTRvsAD_lfcSE	CTRvsAD_stat	CTRvsAD_pvalue	CTRvsAD_padj	CTRvsMCS_baseMean	CTRvsMCS_log2FoldChange	CTRvsMCS_lfcSE	CTRvsMCS_stat	CTRvsMCS_pvalue	CTRvsMCS_padj	ADvsMCS_baseMean	ADvsMCS_log2FoldChange	ADvsMCS_lfcSE	ADvsMCS_stat	ADvsMCS_pvalue	ADvsMCS_padj	Chromosome	GeneStartHg38	GeneEndHg38	Strand	MinPadjTwoWayComparison	MaxAbsLog2FCTwoWayComparison	DMP_CTRvsAD_CpG	DMP_CTRvsAD_nSigCpGs	DMP_CTRvsAD_P	DMP_CTRvsAD_adjP	DMP_CTRvsMCS_CpG	DMP_CTRvsMCS_nSigCpGs	DMP_CTRvsMCS_P	DMP_CTRvsMCS_adjP
ENSG00000198959	TGM2	F	T	T	2838.3	0.132413	0.0586145	2.25904	0.0238809	0.0691528	1820.1	-1.89663	0.0581087	-32.6394	1.13409e-233	2.39043e-229	1782.07	-1.77818	0.0716844	-24.8056	7.7956e-136	8.04506e-132	20	38127385	38166578	-	2.39043e-229	1.89663
ENSG00000205426	KRT81	F	T	T	26347.6	-0.541011	0.0799797	-6.76435	1.33911e-11	5.46038e-10	13655.1	-1.66364	0.0872725	-19.0625	5.16999e-81	2.47666e-78	19341.1	-2.21751	0.0797797	-27.7954	4.93144e-170	1.01785e-165	12	52285913	52291534	-	1.01785e-165	2.21751
ENSG00000261713	SSTR5-AS1	F	T	F	927.91	-0.436752	0.0841041	-5.19299	2.06947e-07	3.05089e-06	1287.89	1.24911	0.0486359	25.6828	1.81908e-145	1.91713e-141	1490.59	0.799405	0.0722927	11.0579	2.00752e-28	1.44878e-26	16	1064093	1078731	-	1.91713e-141	1.24911	cg09495717	1	9.91921e-05	0.0254323
ENSG00000142634	EFHD2	F	T	F	2387.08	0.425619	0.0711793	5.97953	2.23778e-09	5.36833e-08	1882.39	-1.24347	0.0493994	-25.1717	8.17623e-140	5.74462e-136	1622.77	-0.830055	0.0754758	-10.9976	3.92275e-28	2.73532e-26	1	15409888	15430339	+	5.74462e-136	1.24347					cg00314173	1	0.000544573	0.0448191
ENSG00000164120	HPGD	F	T	T	2225.35	-0.0153341	0.193026	-0.0794404	0.936682	0.96481	4509.06	1.68285	0.0685928	24.5339	6.42283e-133	3.38451e-129	4729.92	1.65495	0.193796	8.53966	1.34614e-17	2.82936e-16	4	174490175	174523154	-	3.38451e-129	1.68285
ENSG00000197381	ADARB1	F	T	T	1566.19	0.0344263	0.0844543	0.407632	0.683544	0.804079	1033.84	-1.51623	0.0627674	-24.1563	6.41165e-129	2.70289e-125	1068.83	-1.4951	0.0875637	-17.0744	2.30052e-65	2.61635e-62	21	45073853	45226560	+	2.70289e-125	1.51623					cg19571408	1	0.00064274	0.0475045
ENSG00000154678	PDE1C	F	T	T	843.264	0.561596	0.0948128	5.92321	3.15715e-09	7.27961e-08	582.097	-2.33234	0.0966274	-24.1375	1.01064e-128	3.55038e-125	447.912	-1.78569	0.130988	-13.6325	2.56689e-42	7.79128e-40	7	31751179	32428131	-	3.55038e-125	2.33234					cg25210884	1	0.000440817	0.041899
ENSG00000078399	HOXA9	F	T	F	400.24	-0.55234	0.1264	-4.36978	1.24373e-05	0.000112476	598.234	1.49065	0.0622914	23.9303	1.48074e-126	4.45873e-123	703.248	0.92494	0.115866	7.98282	1.43027e-15	2.34291e-14	7	27162438	27175180	-	4.45873e-123	1.49065
ENSG00000105974	CAV1	F	T	F	8137.42	0.28683	0.0521335	5.50183	3.75877e-08	6.73762e-07	6135.86	-1.25642	0.0526438	-23.8665	6.8291e-126	1.7993e-122	5628.19	-0.982089	0.0673715	-14.5772	3.9215e-48	1.83954e-45	7	116525001	116561184	+	1.7993e-122	1.25642					cg18209470	1	0.000160033	0.0307466
ENSG00000079819	EPB41L2	F	T	F	1405.36	0.332316	0.0664352	5.00211	5.67065e-07	7.38198e-06	1109.48	-1.10391	0.0469638	-23.5055	3.5795e-122	8.3832e-119	1002.06	-0.785107	0.0732744	-10.7146	8.69085e-27	5.1994e-25	6	130839347	131063322	-	8.3832e-119	1.10391	cg09571467	4	8.99449e-05	0.0248885
ENSG00000123689	G0S2	F	T	T	1290.7	-0.264823	0.0694328	-3.8141	0.000136683	0.000897314	786.224	-1.3685	0.0674636	-20.285	1.74381e-91	1.36133e-88	947.6	-1.64604	0.0723087	-22.7641	1.03979e-114	7.15373e-111	1	209675412	209676390	+	7.15373e-111	1.64604
ENSG00000164283	ESM1	F	T	T	1032.09	0.322188	0.106758	3.01792	0.00254518	0.010888	715.484	-1.77884	0.0787979	-22.5747	7.68415e-113	1.61967e-109	635.895	-1.47204	0.116554	-12.6296	1.44976e-36	2.49359e-34	5	54977867	55022671	-	1.61967e-109	1.77884
ENSG00000143416	SELENBP1	F	T	F	1079.83	-0.458618	0.137144	-3.34406	0.000825616	0.00416184	1572.86	1.3651	0.0611022	22.3413	1.46732e-110	2.81166e-107	1819.48	0.892715	0.133397	6.69219	2.19859e-11	2.24982e-10	1	151364304	151372707	-	2.81166e-107	1.3651	cg11194923	1	0.000353114	0.0382255
ENSG00000138356	AOX1	F	T	T	1401.73	0.403312	0.103165	3.90937	9.25371e-05	0.000640012	975.727	-1.91983	0.0875264	-21.9343	1.22297e-106	2.14814e-103	828.735	-1.52913	0.129099	-11.8446	2.29442e-32	2.47942e-30	2	200586014	200677064	+	2.14814e-103	1.91983	cg11286402	2	8.6196e-05	0.0245386	cg11286402	1	0.000191344	0.0323809
ENSG00000275216	AL161431.1	F	T	T	865.477	0.155278	0.0572651	2.71156	0.00669666	0.0245121	592.494	-1.54359	0.0715987	-21.5588	4.37498e-103	6.58684e-100	575.354	-1.40069	0.0641673	-21.8287	1.23944e-105	6.3955e-102	13	109269634	109278512	+	6.3955e-102	1.54359
ENSG00000198722	UNC13B	F	T	T	701.779	-0.142318	0.124003	-1.1477	0.251091	0.415203	1185.83	1.41818	0.0668223	21.2232	5.83678e-100	7.35579e-97	1275.72	1.26242	0.122415	10.3126	6.1778e-25	2.98618e-23	9	35161992	35405338	+	7.35579e-97	1.41818					cg07270545	1	7.99e-05	0.0255012
ENSG00000168505	GBX2	F	T	T	1243.68	0.33561	0.0745173	4.50379	6.67519e-06	6.48696e-05	907.136	-1.5047	0.0709016	-21.2224	5.93265e-100	7.35579e-97	808.077	-1.18207	0.0962635	-12.2796	1.16619e-34	1.56299e-32	2	236165236	236168386	-	7.35579e-97	1.5047					cg06155356	1	0.000462526	0.04255
ENSG00000100311	PDGFB	T	T	F	833.916	1.0221	0.0943625	10.8317	2.43677e-27	1.62705e-24	740.234	-1.43409	0.0683113	-20.9935	7.51851e-98	8.3408e-95	489.255	-0.425323	0.100742	-4.22188	2.42271e-05	0.000107191	22	39223359	39244982	-	8.3408e-95	1.43409
ENSG00000176658	MYO1D	F	T	T	2172.82	0.26628	0.0789944	3.37088	0.00074929	0.00383377	3478.15	1.02139	0.0488695	20.9003	5.32641e-97	5.6135e-94	3438.09	1.27469	0.0706668	18.0381	9.79201e-73	1.68423e-69	17	32492522	32877177	-	5.6135e-94	1.27469	cg03627196	1	0.000634777	0.046471	cg25806603	1	0.000241978	0.0347054
ENSG00000117318	ID3	F	T	F	1020	-0.662646	0.0642011	-10.3214	5.63808e-25	2.73789e-22	1199.99	1.09852	0.0529195	20.7583	1.03221e-95	1.03604e-92	1491.48	0.423132	0.0612443	6.90892	4.88367e-12	5.38743e-11	1	23557926	23559501	-	1.03604e-92	1.09852
ENSG00000117143	UAP1	F	T	T	1844.99	0.0390207	0.0695807	0.560798	0.574935	0.721219	1343.16	-1.04372	0.0503619	-20.7245	2.08462e-95	1.99725e-92	1385.51	-1.01749	0.0736937	-13.807	2.31227e-43	7.57545e-41	1	162561506	162599842	+	1.99725e-92	1.04372
ENSG00000141753	IGFBP4	F	T	F	12740.7	0.348476	0.0905578	3.84811	0.000119032	0.000799452	9868.34	-1.2199	0.0589432	-20.6963	3.74338e-95	3.43056e-92	8808.9	-0.883554	0.0857632	-10.3023	6.88318e-25	3.31163e-23	17	40443450	40457725	+	3.43056e-92	1.2199
ENSG00000135480	KRT7	F	T	T	6189.34	-0.594194	0.0902262	-6.58561	4.53034e-11	1.65337e-09	3201.03	-1.54733	0.0831022	-18.6196	2.22962e-77	9.99914e-75	4648.24	-2.15417	0.105349	-20.448	6.26398e-93	2.58577e-89	12	52232520	52252186	+	2.58577e-89	2.15417
ENSG00000139679	LPAR6	F	T	T	524.804	0.066127	0.201257	0.328569	0.742481	0.844386	1094.89	1.68537	0.083038	20.2964	1.38492e-91	1.16765e-88	1132.83	1.73767	0.195206	8.9017	5.5e-19	1.36606e-17	13	48389567	48444704	-	1.16765e-88	1.73767
ENSG00000116285	ERRFI1	T	T	F	6770.18	1.00393	0.052759	19.0287	9.87077e-81	1.58179e-76	6153.79	-1.29151	0.0636602	-20.2875	1.65836e-91	1.34442e-88	4160.24	-0.300403	0.0603399	-4.97851	6.4077e-07	3.64038e-06	1	8004404	8026309	-	1.34442e-88	1.29151	cg10402576	1	0.000352166	0.0381893
ENSG00000163083	INHBB	F	T	T	9110.96	0.195605	0.11383	1.7184	0.0857231	0.189217	6290.09	-1.57067	0.0784114	-20.0312	2.94549e-89	2.14086e-86	5984.29	-1.38705	0.117408	-11.814	3.30645e-32	3.48189e-30	2	120346136	120351803	+	2.14086e-86	1.57067
ENSG00000135476	ESPL1	F	T	T	871.509	0.0479049	0.091355	0.524382	0.600013	0.741515	615.341	-1.19305	0.0598531	-19.9329	2.10903e-88	1.48181e-85	632.607	-1.15892	0.0989019	-11.7179	1.03233e-31	1.02934e-29	12	53268299	53293638	+	1.48181e-85	1.19305
ENSG00000183287	CCBE1	F	T	T	463.542	-0.354854	0.0854267	-4.1539	3.26853e-05	0.000258658	255.159	-1.7472	0.099787	-17.5093	1.21706e-68	3.94663e-66	326.344	-2.11491	0.105802	-19.9893	6.82138e-89	2.34655e-85	18	59430939	59697662	-	2.34655e-85	2.11491	cg24012955	1	0.0006244	0.0462155
ENSG00000184792	OSBP2	F	T	F	3520.29	0.856038	0.0940185	9.105	8.62691e-20	1.68593e-17	3248.34	-1.05584	0.0531299	-19.8728	7.00537e-88	4.7632e-85	2379.01	-0.212192	0.0998903	-2.12425	0.0336496	0.0753446	22	30693782	30907824	+	4.7632e-85	1.05584	cg10785824	1	0.000455977	0.0416775	cg11549874	1	0.000678541	0.0483182
ENSG00000171992	SYNPO	F	T	T	613.493	-0.124352	0.0742565	-1.67463	0.094006	0.202834	399.968	-1.2885	0.0650735	-19.8007	2.93763e-87	1.93498e-84	447.744	-1.42528	0.0783798	-18.1843	6.8724e-74	1.28951e-70	5	150601080	150659207	+	1.93498e-84	1.42528	cg09905727	1	0.000253147	0.0341559
ENSG00000167601	AXL	F	T	T	6412.6	-0.0117164	0.103023	-0.113726	0.909455	0.948158	4202.48	-1.47358	0.0747503	-19.7134	1.65386e-86	1.02529e-83	4444.05	-1.4972	0.0960183	-15.5929	8.13703e-55	5.41769e-52	19	41219223	41261766	+	1.02529e-83	1.4972
ENSG00000108950	FAM20A	F	T	T	101.228	-0.911267	0.343547	-2.65253	0.00798916	0.0283602	291.863	2.92352	0.148484	19.6892	2.66949e-86	1.60764e-83	336.277	1.9962	0.34093	5.85514	4.76597e-09	3.62586e-08	17	68535113	68601367	-	1.60764e-83	2.92352	cg04028831	1	0.000612525	0.0458902	cg04028831	1	0.00063419	0.0472877
ENSG00000176014	TUBB6	F	T	F	771.68	0.383685	0.092067	4.16746	3.08013e-05	0.00024618	605.894	-1.20316	0.0611908	-19.6625	4.51951e-86	2.64618e-83	533.25	-0.831451	0.0971981	-8.55419	1.18698e-17	2.51532e-16	18	12307669	12344320	+	2.64618e-83	1.20316
ENSG00000108924	HLF	F	T	T	232.116	-0.674191	0.124973	-5.3947	6.86368e-08	1.17136e-06	394.722	1.83088	0.0931459	19.656	5.13823e-86	2.92712e-83	466.683	1.14173	0.110407	10.3411	4.59004e-25	2.26647e-23	17	55264960	55325187	+	2.92712e-83	1.83088	cg09084613	2	6.01761e-05	0.0215681	cg10967521	1	0.000247055	0.0349624
ENSG00000101265	RASSF2	T	T	F	652.695	1.0009	0.114386	8.75022	2.12937e-18	3.18908e-16	621.883	-1.07092	0.0549304	-19.496	1.18676e-84	6.58279e-82	431.396	-0.0796928	0.121044	-0.658378	0.510295	0.650757	20	4780023	4823608	-	6.58279e-82	1.07092	cg14750543	1	0.000581979	0.0449592
ENSG00000159840	ZYX	F	F	T	13166.9	0.112145	0.0725049	1.54672	0.12193	0.247302	19399	0.949937	0.0491719	19.3187	3.74006e-83	2.02136e-80	19793.9	1.0494	0.0695983	15.0779	2.26372e-51	1.22956e-48	7	143381295	143391111	+	2.02136e-80	1.0494
ENSG00000106829	TLE4	F	T	T	258.085	-0.181683	0.101465	-1.79059	0.0733586	0.168078	419.352	1.36412	0.0714712	19.0863	3.27925e-81	1.68586e-78	454.889	1.16932	0.0902982	12.9495	2.364e-38	4.60312e-36	9	79571773	79726882	+	1.68586e-78	1.36412
ENSG00000134827	TCN1	F	T	T	43.3789	-1.30865	0.387848	-3.37412	0.000740509	0.00379005	123.278	3.20648	0.168166	19.0673	4.71789e-81	2.31653e-78	147.432	1.87523	0.320853	5.8445	5.08102e-09	3.84852e-08	11	59852800	59866489	-	2.31653e-78	3.20648
ENSG00000129680	MAP7D3	F	T	T	159.098	-0.862312	0.123626	-6.97518	3.05487e-12	1.43983e-10	64.4052	-2.44058	0.186806	-13.0648	5.23247e-39	4.20954e-37	115.272	-3.31678	0.175165	-18.9351	5.85872e-80	1.51155e-76	X	136213220	136256482	-	1.51155e-76	3.31678	cg17756709	1	0.000625135	0.0462185
ENSG00000135477	KRT87P	F	T	T	204.079	-0.568546	0.108404	-5.24471	1.56529e-07	2.39807e-06	105.056	-1.6366	0.141371	-11.5766	5.41385e-31	2.54717e-29	151.038	-2.21879	0.11802	-18.8001	7.53825e-79	1.72877e-75	12	52250466	52258867	-	1.72877e-75	2.21879
ENSG00000011295	TTC19	F	T	F	1008.15	-0.369396	0.106636	-3.46408	0.000532054	0.00285361	1410.76	1.21082	0.0648288	18.6772	7.58667e-78	3.5536e-75	1607.73	0.828335	0.107786	7.68501	1.52988e-14	2.22999e-13	17	15999784	16045015	+	3.5536e-75	1.21082	cg08770311	3	1.21977e-05	0.0142405
ENSG00000144821	MYH15	F	T	T	826.439	0.235648	0.194217	1.21332	0.225007	0.386591	1502.23	1.30749	0.0701018	18.6513	1.23267e-77	5.6483e-75	1503.24	1.52968	0.191929	7.97004	1.58618e-15	2.58805e-14	3	108380368	108529322	-	5.6483e-75	1.52968
ENSG00000104327	CALB1	F	T	F	771.294	0.68355	0.0899068	7.60288	2.89619e-14	2.01789e-12	649.675	-1.28117	0.0690259	-18.5607	6.68486e-77	2.93549e-74	498.914	-0.610244	0.0929857	-6.56278	5.28153e-11	5.15904e-10	8	90058608	90095475	-	2.93549e-74	1.28117
ENSG00000144583	MARCHF4	F	T	T	196.174	-0.289122	0.0967754	-2.98756	0.00281215	0.0118435	102.684	-2.27211	0.135039	-16.8256	1.58347e-63	4.76806e-61	128.313	-2.57613	0.139549	-18.4604	4.30114e-76	8.87756e-73	2	216257865	216372483	-	8.87756e-73	2.57613
ENSG00000265107	GJA5	T	T	T	67.6794	-1.25097	0.2201	-5.68365	1.31851e-08	2.63784e-07	161.203	2.86887	0.157605	18.2029	4.89112e-74	1.94519e-71	196.428	1.60517	0.230489	6.96418	3.30313e-12	3.72958e-11	1	147756199	147773362	-	1.94519e-71	2.86887
ENSG00000129474	AJUBA	F	T	T	1310.34	-0.366039	0.0724166	-5.05463	4.31235e-07	5.84648e-06	825.005	-1.0247	0.0563285	-18.1915	6.02306e-74	2.351e-71	1035.89	-1.4054	0.0808909	-17.374	1.29932e-67	1.67612e-64	14	22971177	22982551	-	2.351e-71	1.4054
ENSG00000147676	MAL2	F	F	T	12067	0.306337	0.0837025	3.65983	0.000252383	0.00152275	17080.9	0.719321	0.0399973	17.9842	2.59022e-72	9.74942e-70	16596.4	1.01319	0.0812892	12.464	1.17319e-35	1.75468e-33	8	119165034	119245673	+	9.74942e-70	1.01319
ENSG00000142871	CCN1	F	T	T	2058.2	-0.0196861	0.133531	-0.147427	0.882795	0.933848	1298.66	-1.67422	0.093422	-17.921	8.07913e-72	2.98758e-69	1379.76	-1.70687	0.167396	-10.1966	2.05409e-24	9.1767e-23	1	85580761	85583950	+	2.98758e-69	1.70687
ENSG00000128510	CPA4	F	T	T	186.168	-0.83545	0.127568	-6.54908	5.78915e-11	2.05246e-09	78.8027	-2.19896	0.143354	-15.3393	4.17448e-53	6.8742e-51	136.227	-3.04753	0.169987	-17.928	7.13081e-72	1.13215e-68	7	130293134	130324180	+	1.13215e-68	3.04753					cg14992633	1	9.35e-05	0.0265064
ENSG00000253293	HOXA10	F	T	F	374.32	-0.309168	0.0754723	-4.09644	4.19561e-05	0.000322623	514.719	1.12727	0.0636078	17.7222	2.82526e-70	1.02674e-67	579.534	0.804728	0.071204	11.3017	1.28658e-29	1.05377e-27	7	27170592	27180261	-	1.02674e-67	1.12727	cg01078824	1	0.000389362	0.0394266
ENSG00000117461	PIK3R3	F	T	F	539.34	-0.345882	0.0824812	-4.19346	2.74727e-05	0.000223137	695.791	1.01846	0.0575191	17.7065	3.73654e-70	1.33489e-67	793.801	0.65863	0.0664823	9.90686	3.88684e-23	1.49672e-21	1	46040140	46133036	-	1.33489e-67	1.01846					cg16452467	1	0.000214919	0.0335324
ENSG00000124942	AHNAK	F	T	F	16895.9	0.626094	0.110228	5.68001	1.34684e-08	2.68711e-07	13316.2	-1.54613	0.0875689	-17.6562	9.12284e-70	3.15231e-67	10321.3	-0.932637	0.109052	-8.55223	1.20735e-17	2.55064e-16	11	62433542	62556235	-	3.15231e-67	1.54613
ENSG00000170454	KRT75	T	T	F	212.322	-1.32112	0.170979	-7.7268	1.10283e-14	8.49659e-13	293.691	1.99975	0.113384	17.637	1.28084e-69	4.35446e-67	399.87	0.66529	0.144661	4.59894	4.24641e-06	2.12733e-05	12	52424070	52434371	-	4.35446e-67	1.99975
ENSG00000184564	SLITRK6	F	F	T	311.819	0.702997	0.11895	5.91003	3.42037e-09	7.8079e-08	504.796	0.764068	0.0899249	8.49673	1.95011e-17	3.6263e-16	452.398	1.45108	0.0822068	17.6516	9.88587e-70	1.45746e-66	13	85792790	85806683	-	1.45746e-66	1.45108	cg20682236	1	0.000440518	0.0411226
ENSG00000081803	CADPS2	F	T	F	354.14	-0.409262	0.093407	-4.38149	1.17868e-05	0.000107381	487.592	1.21077	0.0690131	17.5441	6.59901e-69	2.20784e-66	561.646	0.789321	0.088875	8.88124	6.61173e-19	1.62653e-17	7	122318411	122886759	-	2.20784e-66	1.21077	cg00653041	1	0.000712443	0.0484593
ENSG00000113645	WWC1	F	T	T	546.976	-0.275861	0.0806178	-3.42183	0.000622006	0.00325846	341.83	-1.21798	0.0816216	-14.9222	2.3622e-50	3.4103e-48	412.529	-1.50665	0.0863015	-17.458	2.99094e-68	4.11553e-65	5	168291651	168472303	+	4.11553e-65	1.50665
ENSG00000013297	CLDN11	F	T	T	367.796	-0.324489	0.107467	-3.01944	0.00253242	0.010845	208.199	-1.64844	0.109614	-15.0385	4.10754e-51	6.18419e-49	261.101	-1.98542	0.116299	-17.0718	2.40846e-65	2.61635e-62	3	170418865	170454733	+	2.61635e-62	1.98542	cg11145160	1	0.000619357	0.0460531
ENSG00000164236	ANKRD33B	F	T	T	378.924	0.062043	0.0718771	0.863181	0.388038	0.560612	251.584	-1.53044	0.0903337	-16.942	2.20366e-64	6.83069e-62	256.924	-1.48273	0.0941957	-15.7409	7.92822e-56	6.06068e-53	5	10564070	10657816	+	6.83069e-62	1.53044					cg14626497	1	0.000687421	0.0485288
ENSG00000066279	ASPM	F	T	T	843.438	0.293273	0.129223	2.26951	0.0232376	0.067632	592.157	-1.65335	0.099015	-16.698	1.35561e-62	4.02443e-60	536.262	-1.37096	0.139817	-9.8054	1.06726e-22	3.90572e-21	1	197084127	197146694	-	4.02443e-60	1.65335					cg12719193	1	0.00022937	0.0341467
ENSG00000163659	TIPARP	F	F	T	1806.53	0.387983	0.103785	3.73833	0.000185246	0.00116597	2723.18	0.805965	0.0484241	16.6439	3.35187e-62	9.81261e-60	2606	1.18091	0.098274	12.0166	2.90855e-33	3.39166e-31	3	156673235	156706770	+	9.81261e-60	1.18091					cg12552373	1	0.00015328	0.0303364
ENSG00000011426	ANLN	F	T	T	4202.86	0.197226	0.0916569	2.15178	0.0314145	0.0863199	3061.41	-1.28672	0.0773728	-16.6302	4.2129e-62	1.19999e-59	2926.45	-1.10165	0.112618	-9.78222	1.34227e-22	4.83781e-21	7	36389821	36453791	+	1.19999e-59	1.28672
ENSG00000231290	APCDD1L-DT	F	T	F	724.748	0.611713	0.0818962	7.46937	8.05825e-14	5.20699e-12	621.264	-1.09489	0.0660227	-16.5835	9.17138e-62	2.54361e-59	499.15	-0.497706	0.0970724	-5.12716	2.94139e-07	1.75616e-06	20	58515379	58619888	+	2.54361e-59	1.09489
ENSG00000163359	COL6A3	F	T	F	5504.56	0.88156	0.17	5.18563	2.15282e-07	3.15059e-06	4941.23	-1.21354	0.0735046	-16.5098	3.12048e-61	8.4325e-59	3528.62	-0.343907	0.126939	-2.70923	0.00674394	0.0182455	2	237324003	237414207	-	8.4325e-59	1.21354	cg23411240	1	0.000316017	0.0369292	cg08871711	1	0.000730191	0.0495395
ENSG00000121957	GPSM2	F	T	F	457.032	0.381837	0.0941251	4.05669	4.97722e-05	0.000375357	355.164	-1.244	0.0753611	-16.5072	3.2543e-61	8.6828e-59	312.558	-0.875589	0.0993898	-8.80964	1.25543e-18	2.97157e-17	1	108875350	108934545	+	8.6828e-59	1.244					cg20652030	1	0.000404962	0.0407475
ENSG00000186185	KIF18B	F	T	T	1447.09	-0.075298	0.082003	-0.918235	0.358496	0.531755	1005.15	-1.07435	0.0651369	-16.4937	4.07083e-61	1.05932e-58	1095.05	-1.16204	0.08875	-13.0934	3.59353e-39	7.56841e-37	17	44924709	44947773	-	1.05932e-58	1.16204
ENSG00000078114	NEBL	F	F	T	1700.42	0.282971	0.108011	2.61982	0.0087975	0.0306945	2684.82	0.98014	0.0595051	16.4715	5.87644e-61	1.51053e-58	2641.4	1.2502	0.105173	11.8871	1.38057e-32	1.50767e-30	10	20779973	21174187	-	1.51053e-58	1.2502	cg18710812	2	0.000156248	0.0296358
ENSG00000232533	AC093673.1	F	F	T	735.321	0.264577	0.0995506	2.65771	0.00786734	0.0280239	1104.79	0.882003	0.0535614	16.4671	6.31931e-61	1.6048e-58	1087.76	1.1338	0.0974482	11.6349	2.74007e-31	2.64276e-29	7	143379692	143380495	-	1.6048e-58	1.1338
ENSG00000118985	ELL2	F	T	F	1514.27	0.121324	0.0672831	1.80319	0.0713582	0.164606	1138.69	-1.0222	0.0621623	-16.4441	9.24195e-61	2.29179e-58	1132.23	-0.913518	0.0823572	-11.0922	1.36953e-28	1.00595e-26	5	95885098	95961851	-	2.29179e-58	1.0222
ENSG00000142731	PLK4	F	T	T	410.364	0.145855	0.0954959	1.52734	0.126675	0.254287	298.651	-1.20266	0.0731349	-16.4444	9.19483e-61	2.29179e-58	293.211	-1.07071	0.102136	-10.4833	1.03123e-25	5.4716e-24	4	127880893	127899224	+	2.29179e-58	1.20266
ENSG00000169679	BUB1	F	T	F	2180.58	0.173143	0.103096	1.67943	0.0930689	0.201354	1659.26	-1.04556	0.063667	-16.4223	1.32539e-60	3.24845e-58	1610.67	-0.8847	0.1102	-8.02813	9.89734e-16	1.65276e-14	2	110637528	110678063	-	3.24845e-58	1.04556
ENSG00000076513	ANKRD13A	F	F	T	2404.65	-0.282624	0.0696639	-4.05697	4.97138e-05	0.000375254	1692.51	-0.70512	0.0655415	-10.7584	5.41085e-27	1.96977e-25	2017.72	-1.00055	0.0607859	-16.4603	7.07853e-61	7.25645e-58	12	109999186	110039763	+	7.25645e-58	1.00055	cg25932451	1	0.000293323	0.0359859
ENSG00000176619	LMNB2	F	F	T	3497.24	-0.126683	0.088994	-1.4235	0.154592	0.295202	2443.54	-0.968427	0.0592512	-16.3444	4.76506e-60	1.15446e-57	2724.52	-1.10737	0.0992298	-11.1597	6.42268e-29	4.90978e-27	19	2427638	2456959	-	1.15446e-57	1.10737
ENSG00000213949	ITGA1	F	F	T	5203.49	0.379324	0.0961077	3.94686	7.91823e-05	0.000559478	7475.05	0.701032	0.083596	8.38595	5.03161e-17	9.01839e-16	7137.83	1.0681	0.0654749	16.3131	7.96328e-60	7.471e-57	5	52787916	52959209	+	7.471e-57	1.0681	cg12594731	1	0.000174665	0.0304658
ENSG00000187951	AC091057.1	F	T	T	423.067	0.127016	0.0917366	1.38457	0.166183	0.310564	309.179	-1.15952	0.0718155	-16.1459	1.21388e-58	2.8728e-56	306.346	-1.04406	0.0964777	-10.8218	2.71484e-27	1.73481e-25	15	30658717	30772993	+	2.8728e-56	1.15952
ENSG00000118193	KIF14	F	T	F	1018.41	0.378533	0.0980341	3.86124	0.000112813	0.000762795	777.105	-1.33714	0.0828194	-16.1452	1.22664e-58	2.8728e-56	682.191	-0.970384	0.108541	-8.94029	3.88136e-19	9.80555e-18	1	200551497	200620751	-	2.8728e-56	1.33714
ENSG00000146072	TNFRSF21	F	F	T	8399.44	0.358724	0.102353	3.50478	0.000456981	0.00251136	13223.4	0.922516	0.0780514	11.8193	3.101e-32	1.57881e-30	12789.6	1.26895	0.0782818	16.21	4.28631e-59	3.53878e-56	6	47231532	47309905	-	3.53878e-56	1.26895	cg16756949	1	0.00015655	0.0296697
ENSG00000169213	RAB3B	F	T	T	571.631	0.241476	0.0900152	2.68262	0.00730483	0.0263352	404.923	-1.49964	0.092965	-16.1313	1.53784e-58	3.56204e-56	377.869	-1.27167	0.101972	-12.4708	1.07713e-35	1.6347e-33	1	51907956	51990700	-	3.56204e-56	1.49964
ENSG00000180730	SHISA2	F	T	F	227.246	-0.314521	0.0952572	-3.30181	0.000960632	0.00473811	331.202	1.24807	0.0774747	16.1094	2.19259e-58	5.02341e-56	371.565	0.919345	0.0740244	12.4195	2.0489e-35	2.97811e-33	13	26044597	26051031	-	5.02341e-56	1.24807
ENSG00000101057	MYBL2	F	T	T	1949.29	-0.199693	0.101042	-1.97632	0.048118	0.121145	1277.38	-1.13297	0.0704464	-16.0828	3.37072e-58	7.59373e-56	1480.4	-1.34507	0.10744	-12.5193	5.85136e-36	9.29016e-34	20	43667019	43716495	+	7.59373e-56	1.34507
ENSG00000276043	UHRF1	F	T	T	1313.81	-0.245016	0.0869276	-2.81862	0.00482312	0.0186873	841.769	-1.15847	0.0720329	-16.0825	3.38652e-58	7.59373e-56	998.738	-1.41609	0.101578	-13.9409	3.57576e-44	1.2948e-41	19	4903080	4962154	+	7.59373e-56	1.41609	cg07685563	1	0.000492793	0.0426153	cg07685563	2	2.13e-05	0.017668
ENSG00000109805	NCAPG	F	T	T	958.03	0.0898137	0.0972793	0.923255	0.355874	0.529024	676.011	-1.26689	0.0788417	-16.0687	4.2268e-58	9.37816e-56	680.989	-1.18929	0.117296	-10.1392	3.70184e-24	1.62221e-22	4	17810979	17844865	+	9.37816e-56	1.26689
ENSG00000143228	NUF2	F	T	F	603.322	0.139206	0.102042	1.36421	0.172502	0.319504	446.423	-1.12081	0.0699774	-16.0168	9.75838e-58	2.09885e-55	439.887	-0.993044	0.116115	-8.55226	1.20702e-17	2.55064e-16	1	163266576	163355764	+	2.09885e-55	1.12081
ENSG00000183856	IQGAP3	F	T	F	1596.17	0.393537	0.105744	3.72159	0.000197972	0.00123156	1234.37	-1.29414	0.081144	-15.9486	2.91198e-57	6.19988e-55	1077.22	-0.912532	0.109678	-8.32008	8.79076e-17	1.67691e-15	1	156525405	156572604	-	6.19988e-55	1.29414					cg12124478	1	0.000684911	0.0484711
ENSG00000153993	SEMA3D	F	T	F	229.238	-0.488528	0.084399	-5.78832	7.10934e-09	1.51298e-07	314.778	1.26967	0.0797384	15.9229	4.39294e-57	9.16775e-55	368.799	0.768669	0.0689027	11.1559	6.70446e-29	5.10627e-27	7	84995553	85186855	-	9.16775e-55	1.26967
ENSG00000164104	HMGB2	F	T	F	1916.13	0.148562	0.0771082	1.92667	0.0540202	0.132752	1424.34	-1.11262	0.0702718	-15.8331	1.83792e-56	3.79801e-54	1396.9	-0.976911	0.0865146	-11.2919	1.43961e-29	1.16983e-27	4	173331376	173334432	-	3.79801e-54	1.11262
ENSG00000136997	MYC	F	T	F	1880.88	0.321648	0.0878662	3.66066	0.000251567	0.00151955	1479.57	-1.10783	0.0700817	-15.8077	2.7552e-56	5.58404e-54	1342.47	-0.798383	0.0952355	-8.38325	5.14851e-17	1.00821e-15	8	127735434	127742951	+	5.58404e-54	1.10783
ENSG00000169994	MYO7B	F	T	T	686.535	-0.0576631	0.103327	-0.558064	0.576801	0.722353	450.258	-1.37563	0.0875272	-15.7166	1.16456e-55	2.31571e-53	487.578	-1.44698	0.103582	-13.9695	2.3944e-44	8.82509e-42	2	127535802	127637729	+	2.31571e-53	1.44698	cg23898305	1	0.000244752	0.0337731	cg23898305	1	3.56e-06	0.0109413
ENSG00000134690	CDCA8	F	T	T	887.184	-0.040153	0.0881896	-0.455303	0.648891	0.777282	610.976	-1.16902	0.0744861	-15.6944	1.65114e-55	3.25259e-53	655.247	-1.22179	0.107154	-11.4021	4.08077e-30	3.53895e-28	1	37692481	37709719	+	3.25259e-53	1.22179	cg11094928	1	0.000389	0.0394237
ENSG00000139219	COL2A1	T	T	T	53.2728	-1.12616	0.212958	-5.28821	1.2352e-07	1.97153e-06	90.8739	2.20972	0.140882	15.6849	1.91848e-55	3.74424e-53	115.076	1.06511	0.164421	6.47791	9.30001e-11	8.84165e-10	12	47972967	48004554	-	3.74424e-53	2.20972					cg08715466	1	5.66e-05	0.0228753
ENSG00000138772	ANXA3	F	T	T	1023.04	0.0278664	0.0822183	0.338932	0.734661	0.839712	662.736	-1.615	0.103182	-15.652	3.22012e-55	6.17033e-53	687.25	-1.59929	0.115412	-13.8573	1.14994e-43	4.02286e-41	4	78551747	78610451	+	6.17033e-53	1.615
ENSG00000153904	DDAH1	F	T	T	1086.48	0.0701468	0.075795	0.92548	0.354716	0.527891	783.917	-1.13004	0.0722032	-15.6508	3.27838e-55	6.22537e-53	797.569	-1.07239	0.0846191	-12.6731	8.33532e-37	1.45797e-34	1	85318481	85578363	-	6.22537e-53	1.13004	cg17108141	1	0.000578354	0.0448526	cg27216663	1	0.000395012	0.0403822
ENSG00000166073	GPR176	F	T	T	1240.16	-0.347689	0.0560698	-6.20101	5.61013e-10	1.57172e-08	786.749	-1.0259	0.0798477	-12.8482	8.79912e-38	6.50765e-36	978.671	-1.38629	0.088333	-15.6939	1.66407e-55	1.22666e-52	15	39799008	39920266	-	1.22666e-52	1.38629	cg15307268	1	2.58524e-05	0.0172386
ENSG00000116991	SIPA1L2	F	T	F	406.797	-0.310124	0.0972548	-3.18877	0.00142877	0.00667524	560.525	1.12844	0.0723254	15.6022	7.03197e-55	1.31168e-52	630.791	0.804353	0.0811035	9.91762	3.48976e-23	1.35647e-21	1	232397965	232561558	-	1.31168e-52	1.12844	cg07917031	1	7.0812e-05	0.022807	cg06696379	2	0.00029417	0.0370737
ENSG00000111799	COL12A1	F	T	T	1532.55	0.00700619	0.123992	0.056505	0.954939	0.976519	1007.2	-1.49052	0.0955561	-15.5983	7.47172e-55	1.38148e-52	1055.56	-1.49616	0.127129	-11.7688	5.64907e-32	5.77212e-30	6	75084326	75206053	-	1.38148e-52	1.49616
ENSG00000143127	ITGA10	F	T	T	114.19	-0.292143	0.305977	-0.954786	0.339686	0.511941	237.794	1.91981	0.123185	15.5848	9.24108e-55	1.69377e-52	260.166	1.61298	0.304724	5.29327	1.2015e-07	7.57453e-07	1	145891208	145910111	-	1.69377e-52	1.91981	cg25744649	1	0.000309482	0.0366405
ENSG00000186193	SAPCD2	F	F	T	1405.83	-0.128863	0.0981676	-1.31269	0.189288	0.341679	999.934	-0.888916	0.0570474	-15.5821	9.64021e-55	1.75169e-52	1115.02	-1.0305	0.105965	-9.72496	2.35992e-22	8.26265e-21	9	137062127	137070557	-	1.75169e-52	1.0305
ENSG00000131747	TOP2A	F	T	F	4776.99	0.314626	0.102997	3.05472	0.00225273	0.00981243	3648.52	-1.2364	0.0793686	-15.5779	1.02872e-54	1.83758e-52	3306.77	-0.933797	0.118831	-7.85818	3.89741e-15	6.08953e-14	17	40388525	40417896	-	1.83758e-52	1.2364
ENSG00000146918	NCAPG2	F	T	F	2460.04	0.16054	0.091581	1.75298	0.079605	0.178798	1881.84	-1.00513	0.0645967	-15.56	1.36025e-54	2.38929e-52	1838.42	-0.856408	0.104021	-8.23301	1.82573e-16	3.37359e-15	7	158631169	158704804	-	2.38929e-52	1.00513	cg17371585	1	0.000310028	0.0366511	cg17371585	1	0.000666236	0.0480786
ENSG00000129173	E2F8	F	T	T	317.983	0.247164	0.0915545	2.69964	0.00694141	0.0252351	231.905	-1.35986	0.087409	-15.5574	1.41633e-54	2.46722e-52	216.661	-1.12403	0.104194	-10.7879	3.92529e-27	2.44768e-25	11	19224063	19241620	-	2.46722e-52	1.35986
ENSG00000051341	POLQ	F	T	T	393.179	0.0980624	0.100473	0.97601	0.329059	0.500312	266.23	-1.49491	0.0961737	-15.5439	1.75037e-54	3.02413e-52	266.716	-1.4093	0.107527	-13.1065	3.02314e-39	6.49976e-37	3	121431427	121546641	-	3.02413e-52	1.49491	cg23996717	1	0.000299829	0.0362719	cg23996717	1	0.000106437	0.0273344
ENSG00000106366	SERPINE1	F	T	T	3436.42	0.00380673	0.084049	0.0452917	0.963875	0.981577	2479.03	-1.03125	0.066747	-15.4502	7.5224e-54	1.27869e-51	2599.5	-1.03993	0.074393	-13.9789	2.09745e-44	7.87117e-42	7	101127104	101139247	+	1.27869e-51	1.03993	cg19722814	1	0.000493708	0.0426308	cg19722814	1	0.000368746	0.039757
ENSG00000171848	RRM2	F	T	T	5052.86	0.0711739	0.0916563	0.77653	0.437436	0.606814	3480.29	-1.35821	0.0880534	-15.4249	1.11372e-53	1.87801e-51	3532.69	-1.2992	0.119055	-10.9126	1.00355e-27	6.61766e-26	2	10120698	10211725	+	1.87801e-51	1.35821
ENSG00000006062	MAP3K14	F	F	T	668.815	-0.576795	0.0838119	-6.88202	5.9011e-12	2.6051e-10	413.372	-0.751662	0.0822947	-9.13378	6.6151e-20	1.50251e-18	568.882	-1.3413	0.0865124	-15.5041	3.25369e-54	2.03503e-51	17	45263119	45317029	-	2.03503e-51	1.3413
ENSG00000196935	SRGAP1	F	T	F	692.549	0.139117	0.0883935	1.57384	0.115525	0.237254	523.268	-1.02593	0.0665962	-15.4052	1.5104e-53	2.52668e-51	516.604	-0.899044	0.0944262	-9.52113	1.71309e-21	5.49892e-20	12	63844700	64162217	+	2.52668e-51	1.02593	cg24634906	1	0.000437842	0.0410534	cg01012540	1	0.000232127	0.0343011
ENSG00000163704	PRRT3	F	T	F	211.471	-0.595805	0.126459	-4.71143	2.45987e-06	2.76047e-05	310.826	1.49422	0.0975435	15.3185	5.74899e-53	9.39358e-51	369.19	0.886772	0.0861213	10.2968	7.28543e-25	3.48082e-23	3	9945542	9952408	-	9.39358e-51	1.49422
ENSG00000038295	TLL1	F	T	F	423.23	-0.368883	0.105714	-3.48943	0.000484044	0.00263837	635.373	1.35325	0.0887966	15.2398	1.92348e-52	3.07145e-50	719.548	0.970101	0.0687754	14.1054	3.52003e-45	1.45307e-42	4	165873237	166104457	+	3.07145e-50	1.35325
ENSG00000139971	ARMH4	F	T	T	137.82	0.0461672	0.155139	0.297585	0.76602	0.86035	248.114	1.41167	0.092682	15.2313	2.19246e-52	3.4487e-50	256.892	1.44006	0.136342	10.5622	4.46208e-26	2.46249e-24	14	57999735	58298139	-	3.4487e-50	1.44006
ENSG00000146648	EGFR	F	T	T	2588.22	0.145896	0.103272	1.41273	0.157735	0.299413	1863.82	-1.26204	0.0836723	-15.0831	2.09255e-51	3.24314e-49	1825.84	-1.12814	0.0899938	-12.5357	4.7605e-36	7.6168e-34	7	55019017	55211628	+	3.24314e-49	1.26204					cg25815893	1	6.05e-05	0.023365
ENSG00000108179	PPIF	F	F	T	5120.91	-0.425221	0.0688646	-6.17474	6.62742e-10	1.8174e-08	3494.76	-0.614173	0.0704443	-8.71857	2.81742e-18	5.58135e-17	4434.61	-1.05209	0.0694684	-15.1449	8.18428e-52	4.82639e-49	10	79347469	79355334	+	4.82639e-49	1.05209
ENSG00000149809	TM7SF2	F	T	T	719.823	-0.133184	0.124167	-1.07262	0.28344	0.452975	1250.95	1.46644	0.0974122	15.0539	3.25256e-51	5.0042e-49	1342.39	1.32008	0.107679	12.2594	1.4966e-34	1.9675e-32	11	65111845	65116408	+	5.0042e-49	1.46644
ENSG00000117399	CDC20	F	T	T	1902.01	-0.18469	0.0856031	-2.15751	0.0309659	0.0853948	1268.09	-1.08044	0.0718232	-15.0431	3.83141e-51	5.83988e-49	1457.1	-1.27736	0.104968	-12.1691	4.54215e-34	5.75153e-32	1	43358981	43363203	+	5.83988e-49	1.27736
ENSG00000249599	BMPR1B-DT	F	T	T	97.7503	-0.358567	0.18197	-1.97047	0.0487843	0.1224	168.323	1.60461	0.10667	15.0428	3.85114e-51	5.83988e-49	188.058	1.23165	0.155356	7.92788	2.22912e-15	3.59488e-14	4	94743668	94757681	-	5.83988e-49	1.60461
ENSG00000021300	PLEKHB1	F	T	T	205.692	0.0030762	0.143099	0.021497	0.982849	0.990688	352.806	1.34266	0.0893059	15.0344	4.37278e-51	6.53685e-49	368.562	1.33232	0.142483	9.35072	8.70505e-21	2.60394e-19	11	73646178	73662819	+	6.53685e-49	1.34266					cg07013104	2	6.23e-05	0.0235145
ENSG00000117724	CENPF	F	T	T	2964.46	0.255573	0.115282	2.21693	0.026628	0.0754979	2176.13	-1.34276	0.0893606	-15.0263	4.93976e-51	7.33241e-49	2021.1	-1.09906	0.118677	-9.26098	2.02574e-20	5.82328e-19	1	214603195	214664571	+	7.33241e-49	1.34276
ENSG00000139278	GLIPR1	F	T	T	344.618	-0.11679	0.0765038	-1.52659	0.126862	0.254548	233.729	-1.12237	0.0830875	-13.5083	1.39675e-41	1.26355e-39	259.806	-1.25149	0.0829025	-15.0959	1.72294e-51	9.87819e-49	12	75480753	75503863	+	9.87819e-49	1.25149
ENSG00000104884	ERCC2	F	F	T	1201.35	-0.466979	0.0766647	-6.09119	1.12076e-09	2.89213e-08	826.308	-0.527019	0.0662416	-7.95601	1.7767e-15	2.81573e-14	1064.36	-1.00648	0.0666898	-15.092	1.8294e-51	1.02051e-48	19	45349837	45370918	-	1.02051e-48	1.00648
ENSG00000184220	CMSS1	F	F	T	815.475	-0.430021	0.0806441	-5.33233	9.69586e-08	1.59197e-06	530.935	-0.783909	0.0893505	-8.77342	1.73325e-18	3.51283e-17	681.23	-1.22679	0.0815155	-15.0498	3.46266e-51	1.83255e-48	3	99817837	100181732	+	1.83255e-48	1.22679
ENSG00000173110	HSPA6	F	T	T	103.581	-0.055082	0.151003	-0.364775	0.715279	0.826367	182.939	1.44216	0.0965858	14.9314	2.05839e-50	3.01297e-48	193.07	1.37017	0.133141	10.2911	7.73089e-25	3.67662e-23	1	161524540	161526894	+	3.01297e-48	1.44216
ENSG00000135333	EPHA7	F	T	T	105.715	-0.510387	0.124308	-4.10582	4.02884e-05	0.000311309	178.544	1.68905	0.113149	14.9277	2.17603e-50	3.1632e-48	205.526	1.16567	0.103091	11.3071	1.20988e-29	9.94895e-28	6	93240020	93419559	-	3.1632e-48	1.68905					cg19464419	1	0.000630939	0.0471689
ENSG00000179348	GATA2	F	T	F	348.155	-0.568417	0.0799965	-7.10552	1.19873e-12	6.05097e-11	416.842	1.0518	0.0706247	14.8928	3.6683e-50	5.22435e-48	505.617	0.470925	0.0596592	7.89358	2.93637e-15	4.66565e-14	3	128479427	128493201	-	5.22435e-48	1.0518	cg03839949	1	0.000275944	0.0351724
ENSG00000167767	KRT80	F	T	T	523.018	-0.424741	0.0962899	-4.41106	1.02866e-05	9.49551e-05	306.774	-1.24123	0.101379	-12.2435	1.82028e-34	1.08078e-32	400.979	-1.67946	0.112124	-14.9786	1.01319e-50	5.22804e-48	12	52168996	52192014	-	5.22804e-48	1.67946
ENSG00000163947	ARHGEF3	F	T	T	406.526	-0.0105717	0.113063	-0.0935032	0.925504	0.958335	641.273	1.18109	0.0796098	14.836	8.57653e-50	1.20517e-47	672.214	1.15812	0.112862	10.2613	1.05243e-24	4.92301e-23	3	56727418	57079329	-	1.20517e-47	1.18109	cg06434360	1	0.000178437	0.0306301	cg10913077	3	9.69e-07	0.00822162
ENSG00000115602	IL1RL1	F	T	T	271.887	0.376316	0.101877	3.69382	0.000220914	0.0013543	195.398	-1.65546	0.111755	-14.8133	1.20122e-49	1.67678e-47	170.112	-1.29315	0.133504	-9.68619	3.45175e-22	1.18346e-20	2	102311502	102352037	+	1.67678e-47	1.65546	cg22871718	1	0.000115044	0.0267727
ENSG00000148773	MKI67	F	T	T	4131.56	0.168527	0.132411	1.27276	0.203104	0.359322	2962.24	-1.32019	0.0894981	-14.751	3.03123e-49	4.17596e-47	2868.67	-1.16381	0.174076	-6.68563	2.2994e-11	2.34456e-10	10	128096659	128126423	-	4.17596e-47	1.32019
ENSG00000137812	KNL1	F	T	T	1156.37	0.17553	0.119555	1.4682	0.142049	0.276961	828.896	-1.3326	0.0904412	-14.7345	3.87123e-49	5.29856e-47	800.264	-1.16851	0.127384	-9.17315	4.59378e-20	1.28826e-18	15	40594020	40664342	+	5.29856e-47	1.3326
ENSG00000170312	CDK1	F	T	F	3801.26	0.16456	0.0941266	1.74829	0.0804142	0.180128	2836.99	-1.12003	0.0760395	-14.7296	4.16448e-49	5.66315e-47	2761.4	-0.967693	0.110118	-8.78781	1.52497e-18	3.57675e-17	10	60778331	60794852	+	5.66315e-47	1.12003	cg19147990	1	0.000438682	0.0410614
ENSG00000143772	ITPKB	F	T	T	845.017	0.0724823	0.106088	0.683228	0.494463	0.656267	1300.59	1.07133	0.0728819	14.6996	6.48453e-49	8.76159e-47	1339.84	1.13135	0.100166	11.2948	1.39229e-29	1.13585e-27	1	226631690	226739323	-	8.76159e-47	1.13135	cg27063018	2	8.64242e-05	0.0245386	cg13504585	6	5.98e-05	0.0232398
ENSG00000168079	SCARA5	F	T	T	596.805	0.418086	0.245421	1.70355	0.0884655	0.193722	1262.86	1.49689	0.101865	14.6948	6.96085e-49	9.34528e-47	1233.5	1.90222	0.22873	8.31645	9.06363e-17	1.72418e-15	8	27869883	27992673	-	9.34528e-47	1.90222
ENSG00000146674	IGFBP3	T	T	F	1670.05	1.47605	0.119351	12.3673	3.92866e-35	1.25913e-31	1621.67	-1.45818	0.0993791	-14.6729	9.61908e-49	1.28323e-46	901.286	0.00524942	0.0955535	0.054937	0.956189	0.973835	7	45912245	45921874	-	1.28323e-46	1.47605
ENSG00000023445	BIRC3	F	T	T	390.756	-0.0436493	0.140801	-0.310008	0.756555	0.854308	267.048	-1.2045	0.0822959	-14.6362	1.64999e-48	2.18733e-46	286.268	-1.2621	0.1432	-8.81357	1.21226e-18	2.8793e-17	11	102317450	102339403	+	2.18733e-46	1.2621
ENSG00000140534	TICRR	F	T	T	410.407	0.0557988	0.0926943	0.601966	0.547197	0.697947	297.841	-1.08445	0.0743755	-14.5808	3.72145e-48	4.87209e-46	305.349	-1.03884	0.10504	-9.89003	4.59893e-23	1.75133e-21	15	89575469	89631056	+	4.87209e-46	1.08445
ENSG00000171431	KRT20	F	T	T	61.3051	-1.31722	0.490677	-2.68451	0.00726367	0.0262344	191.998	3.36257	0.231314	14.5368	7.08064e-48	9.21269e-46	227.153	2.03143	0.479558	4.23606	2.27481e-05	0.000101168	17	40875889	40885242	-	9.21269e-46	3.36257
ENSG00000180573	H2AC6	F	T	T	964.028	0.133921	0.194696	0.687849	0.491548	0.653426	1502.74	1.05642	0.0726743	14.5363	7.13012e-48	9.22017e-46	1527.66	1.17727	0.2007	5.86581	4.46944e-09	3.42171e-08	6	26124145	26139116	+	9.22017e-46	1.17727
ENSG00000147408	CSGALNACT1	F	T	T	62.1134	-0.594005	0.157488	-3.77174	0.000162115	0.00103791	114.961	1.92501	0.132479	14.5306	7.74942e-48	9.9599e-46	132.915	1.31609	0.120969	10.8796	1.44269e-27	9.33454e-26	8	19404161	19758029	-	9.9599e-46	1.92501	cg06839496	2	0.000294942	0.0360594	cg08922108	1	0.00022026	0.0338158
ENSG00000214595	EML6	F	T	F	501.299	-0.22781	0.0943475	-2.41458	0.0157532	0.0495672	707.316	1.11348	0.076752	14.5074	1.08705e-47	1.37203e-45	780.474	0.872936	0.105152	8.30166	1.02662e-16	1.94065e-15	2	54723499	54972025	+	1.37203e-45	1.11348
ENSG00000138311	ZNF365	F	T	F	270.099	-0.614568	0.080606	-7.62434	2.45279e-14	1.77855e-12	311.651	1.01528	0.0700747	14.4886	1.43078e-47	1.78449e-45	384.201	0.387679	0.0723336	5.35959	8.34094e-08	5.38327e-07	10	62374192	62670301	+	1.78449e-45	1.01528	cg06024696	5	1.73264e-05	0.0153317	cg02712553	4	1.09e-05	0.0143998
ENSG00000156970	BUB1B	F	T	F	1723.84	0.199282	0.0927439	2.14873	0.0316558	0.0868057	1290.5	-1.1585	0.080191	-14.4468	2.6276e-47	3.23886e-45	1235.76	-0.971065	0.115627	-8.39829	4.5303e-17	8.93933e-16	15	40161023	40221136	+	3.23886e-45	1.1585
ENSG00000161888	SPC24	F	T	F	478.907	0.24114	0.078656	3.06576	0.00217119	0.00951418	361.854	-1.17634	0.0816127	-14.4137	4.24426e-47	5.17113e-45	340.135	-0.947687	0.104947	-9.03012	1.71491e-19	4.54373e-18	19	11131520	11155808	-	5.17113e-45	1.17634	cg22705114	1	5.11291e-05	0.0207346
ENSG00000159784	FAM131B	F	F	T	1640.94	0.388788	0.092099	4.22141	2.42776e-05	0.000200644	2447.05	0.780888	0.0542295	14.3997	5.1974e-47	6.29602e-45	2338.48	1.15646	0.0867564	13.33	1.54949e-40	3.79323e-38	7	143353400	143362770	-	6.29602e-45	1.15646
ENSG00000064651	SLC12A2	F	T	T	3326.21	0.0882623	0.110908	0.795815	0.426139	0.59667	5362.87	1.15865	0.102031	11.3558	6.93954e-30	3.0284e-28	5509.41	1.23445	0.085201	14.4887	1.42847e-47	6.55194e-45	5	128083766	128189677	+	6.55194e-45	1.23445
ENSG00000178999	AURKB	F	T	T	481.128	-0.106146	0.0825328	-1.28611	0.198405	0.353939	327.981	-1.10152	0.0765388	-14.3916	5.84352e-47	7.03827e-45	363.417	-1.22189	0.0989138	-12.353	4.6905e-35	6.54134e-33	17	8204733	8210600	-	7.03827e-45	1.22189
ENSG00000138166	DUSP5	F	T	F	1987.34	0.551576	0.0463816	11.8921	1.30038e-32	1.73654e-29	1700.43	-1.03189	0.0718656	-14.3586	9.4075e-47	1.12029e-44	1405.55	-0.494063	0.0806818	-6.1236	9.14858e-10	7.73246e-09	10	110497907	110511533	+	1.12029e-44	1.03189
ENSG00000186871	ERCC6L	F	T	T	806.39	0.132937	0.102797	1.2932	0.19594	0.350518	585.188	-1.20121	0.0836691	-14.3567	9.66968e-47	1.14504e-44	577.785	-1.08026	0.124024	-8.71007	3.03681e-18	6.80561e-17	X	72204657	72239027	-	1.14504e-44	1.20121
ENSG00000124102	PI3	F	T	F	1172.81	0.295737	0.127097	2.32685	0.019973	0.0599602	920.359	-1.08403	0.0755309	-14.3522	1.03211e-46	1.21535e-44	844.209	-0.801294	0.136161	-5.8849	3.98298e-09	3.06634e-08	20	45174902	45176544	+	1.21535e-44	1.08403
ENSG00000175063	UBE2C	F	T	F	1830.11	0.131429	0.0774915	1.69604	0.0898779	0.195905	1365.82	-1.07043	0.0745896	-14.3509	1.05138e-46	1.23116e-44	1351.1	-0.951498	0.0903427	-10.5321	6.14515e-26	3.33778e-24	20	45812576	45816957	+	1.23116e-44	1.07043
ENSG00000076706	MCAM	F	T	T	2214.67	-0.263716	0.10255	-2.57159	0.0101231	0.0344496	1442.11	-1.05504	0.0737613	-14.3034	2.08408e-46	2.41364e-44	1721.13	-1.33084	0.0998424	-13.3294	1.56214e-40	3.79323e-38	11	119308529	119321521	-	2.41364e-44	1.33084
ENSG00000127324	TSPAN8	F	T	F	267.83	-0.255992	0.124569	-2.05501	0.0398779	0.104419	386.946	1.18477	0.083121	14.2536	4.26052e-46	4.88061e-44	428.842	0.914797	0.112624	8.1226	4.56311e-16	8.00191e-15	12	71125085	71441898	-	4.88061e-44	1.18477
ENSG00000172965	MIR4435-2HG	F	T	T	270.763	0.213148	0.095995	2.2204	0.0263913	0.0749062	188.811	-1.54322	0.108397	-14.2367	5.4207e-46	6.17608e-44	178.631	-1.34246	0.116818	-11.4919	1.44911e-30	1.28367e-28	2	111006015	111523376	-	6.17608e-44	1.54322
ENSG00000164161	HHIP	F	T	T	90.8951	0.672488	0.143356	4.69102	2.7185e-06	3.00028e-05	64.1033	-2.38701	0.167977	-14.2103	7.90608e-46	8.91146e-44	46.2373	-1.73473	0.205381	-8.44638	3.00467e-17	6.06815e-16	4	144646156	144745271	+	8.91146e-44	2.38701	cg12936746	3	2.62022e-05	0.0173319	cg12936746	2	7.63e-06	0.0131718
ENSG00000163536	SERPINI1	F	T	T	76.9836	-0.326195	0.176172	-1.85157	0.0640882	0.151514	134.829	1.61829	0.114086	14.1848	1.13726e-45	1.27506e-43	149.741	1.27547	0.129829	9.82426	8.85202e-23	3.28608e-21	3	167735243	167825568	+	1.27506e-43	1.61829
ENSG00000176890	TYMS	F	T	T	4151.3	0.0173629	0.0812229	0.213769	0.830727	0.902576	3013.33	-1.02268	0.0721242	-14.1795	1.22719e-45	1.36861e-43	3141.73	-1.0178	0.0945363	-10.7663	4.96639e-27	3.06905e-25	18	657653	673578	+	1.36861e-43	1.02268
ENSG00000163661	PTX3	F	T	F	1568.03	0.487485	0.121679	4.00633	6.16685e-05	0.000450017	1243.68	-1.3048	0.0923835	-14.1238	2.71121e-45	2.99198e-43	1039.63	-0.829347	0.123128	-6.73568	1.6317e-11	1.69749e-10	3	157436850	157443633	+	2.99198e-43	1.3048
ENSG00000173517	PEAK1	F	T	F	429.617	0.255084	0.0876052	2.91175	0.00359413	0.0145628	333.544	-1.06483	0.0754531	-14.1125	3.18027e-45	3.49134e-43	312.638	-0.823681	0.0956297	-8.61324	7.10253e-18	1.53183e-16	15	77100656	77420144	-	3.49134e-43	1.06483
ENSG00000049247	UTS2	F	T	T	17.4337	-0.513011	0.421263	-1.21779	0.223303	0.384488	59.7376	2.90617	0.206241	14.0912	4.30491e-45	4.70149e-43	65.3704	2.38702	0.456493	5.22905	1.70387e-07	1.05167e-06	1	7843083	7853512	-	4.70149e-43	2.90617
ENSG00000112984	KIF20A	F	T	F	1591.83	0.266699	0.123124	2.16611	0.0303027	0.0839849	1239.12	-1.07853	0.0765556	-14.0882	4.49105e-45	4.87951e-43	1152.94	-0.823317	0.135021	-6.09769	1.07612e-09	9.02526e-09	5	138178719	138187723	+	4.87951e-43	1.07853
ENSG00000156802	ATAD2	F	T	F	2652.27	0.0626157	0.084382	0.742051	0.458057	0.62466	1952.07	-1.02985	0.0732037	-14.0683	5.94774e-45	6.39625e-43	1993.54	-0.979783	0.103569	-9.46018	3.07407e-21	9.58441e-20	8	123319850	123416350	-	6.39625e-43	1.02985
ENSG00000138778	CENPE	F	T	T	1084.01	0.117483	0.103874	1.13101	0.258049	0.422832	789.653	-1.15988	0.0826665	-14.0308	1.01039e-44	1.0702e-42	785.57	-1.05444	0.108974	-9.67601	3.81317e-22	1.30089e-20	4	103105349	103198445	-	1.0702e-42	1.15988
ENSG00000137807	KIF23	F	T	T	1176.85	-0.0518731	0.0936721	-0.553773	0.579734	0.724673	811.729	-1.14534	0.0816365	-14.0298	1.0248e-44	1.08004e-42	875.26	-1.20879	0.112947	-10.7023	9.93116e-27	5.87333e-25	15	69414246	69448427	+	1.08004e-42	1.20879					cg19651642	1	0.00069231	0.0486454
ENSG00000196878	LAMB3	F	T	F	3571.91	0.424349	0.11253	3.77097	0.000162615	0.00103987	2834.34	-1.21339	0.0865764	-14.0153	1.25672e-44	1.31787e-42	2446.05	-0.801147	0.0919765	-8.71034	3.02962e-18	6.79689e-17	1	209614870	209652425	-	1.31787e-42	1.21339	cg03917982	2	0.000373649	0.0389379
ENSG00000146281	PM20D2	F	T	T	471.961	0.0188495	0.101488	0.185731	0.852656	0.917437	325.153	-1.26461	0.090373	-13.9932	1.71482e-44	1.78935e-42	339.051	-1.25809	0.107031	-11.7544	6.70043e-32	6.71344e-30	6	89146055	89165565	+	1.78935e-42	1.26461
ENSG00000091436	MAP3K20	F	T	F	1256.33	0.0912533	0.0827297	1.10303	0.270015	0.437113	924.58	-1.07133	0.0767717	-13.9548	2.94249e-44	3.04029e-42	932.144	-0.992757	0.0960637	-10.3344	4.92675e-25	2.40967e-23	2	173075435	173268015	+	3.04029e-42	1.07133
ENSG00000106031	HOXA13	F	F	T	1369.12	0.278184	0.0797201	3.48951	0.000483903	0.00263837	2052.96	0.869538	0.0677026	12.8435	9.35473e-38	6.87035e-36	2015.46	1.13494	0.0807786	14.05	7.6992e-45	3.05599e-42	7	27193503	27200091	-	3.05599e-42	1.13494
ENSG00000148180	GSN	F	F	T	1163.5	0.608739	0.0977804	6.22557	4.79814e-10	1.37059e-08	1758.22	0.66446	0.076374	8.70007	3.31666e-18	6.50918e-17	1594.76	1.26038	0.0897219	14.0477	7.96244e-45	3.10084e-42	9	121207794	121332843	+	3.10084e-42	1.26038
ENSG00000185697	MYBL1	F	T	T	570.158	-0.446076	0.0954885	-4.67152	2.98979e-06	3.24823e-05	347.37	-1.03437	0.074447	-13.8941	6.87812e-44	7.00372e-42	454.656	-1.49194	0.107978	-13.8172	2.00842e-43	6.68611e-41	8	66562175	66614247	-	7.00372e-42	1.49194					cg02379291	1	0.000200597	0.0326922
ENSG00000078804	TP53INP2	F	F	T	486.709	0.201451	0.116742	1.7256	0.084419	0.187008	732.557	0.930151	0.0674767	13.7848	3.14805e-43	3.14477e-41	732.034	1.11882	0.112836	9.91538	3.56895e-23	1.38465e-21	20	34704339	34713439	+	3.14477e-41	1.11882
ENSG00000068489	PRR11	F	T	F	2908.36	0.103602	0.101884	1.01686	0.309218	0.479878	2153.57	-1.06541	0.0775576	-13.737	6.09529e-43	6.02771e-41	2157.18	-0.973628	0.117669	-8.27427	1.29243e-16	2.42727e-15	17	59155499	59204705	+	6.02771e-41	1.06541
ENSG00000163364	LINC01116	F	T	F	755.427	0.434378	0.137254	3.16478	0.001552	0.00716944	589.014	-1.31275	0.0956147	-13.7296	6.7483e-43	6.61585e-41	504.418	-0.889783	0.134779	-6.6018	4.06187e-11	4.03451e-10	2	176629572	176637931	-	6.61585e-41	1.31275
ENSG00000131016	AKAP12	T	F	F	5983.19	1.1227	0.0800616	14.023	1.12814e-44	9.03924e-41	6239.35	-0.804099	0.0753464	-10.672	1.37589e-26	4.90711e-25	4292.18	0.30659	0.0632866	4.84447	1.26948e-06	6.90984e-06	6	151239967	151358559	+	9.03924e-41	1.1227	cg00794853	3	2.9571e-05	0.0177703	cg26390965	2	7.62e-05	0.0251905
ENSG00000123416	TUBA1B	F	T	T	23975.2	-0.0334878	0.0801201	-0.41797	0.675969	0.797556	17179.1	-1.00234	0.0732052	-13.6921	1.13136e-42	1.09894e-40	18339	-1.04842	0.0891211	-11.764	5.98336e-32	6.08357e-30	12	49127782	49131397	-	1.09894e-40	1.04842
ENSG00000125148	MT2A	F	T	T	4149.39	0.0131592	0.0926993	0.141956	0.887115	0.936249	2850.02	-1.27223	0.0929921	-13.681	1.31811e-42	1.27446e-40	2977.8	-1.27199	0.101787	-12.4966	7.78704e-36	1.21761e-33	16	56608584	56609497	+	1.27446e-40	1.27223
ENSG00000123473	STIL	F	F	T	738.275	-0.0617844	0.0835712	-0.739303	0.459723	0.626212	532.737	-0.928403	0.0678638	-13.6804	1.32976e-42	1.27985e-40	576.463	-1.00253	0.0958204	-10.4626	1.28333e-25	6.65525e-24	1	47250139	47314147	-	1.27985e-40	1.00253	cg07804851	2	0.000390959	0.0394699
ENSG00000156103	MMP16	F	F	T	567.5	0.0865162	0.0969261	0.892599	0.372072	0.545313	827.197	0.94291	0.0834383	11.3007	1.30205e-29	5.55561e-28	848.56	1.01547	0.073788	13.762	4.31573e-43	1.39182e-40	8	88032011	88328025	-	1.39182e-40	1.01547
ENSG00000186310	NAP1L3	F	T	F	173.398	-0.588857	0.0969251	-6.07538	1.23692e-09	3.15631e-08	213.84	1.12984	0.0828252	13.6413	2.27545e-42	2.18009e-40	259.439	0.52839	0.0840374	6.28756	3.22493e-10	2.8815e-09	X	93670930	93673578	-	2.18009e-40	1.12984
ENSG00000103888	CEMIP	F	T	T	298.209	0.23143	0.149985	1.54302	0.122826	0.248742	588.768	1.47189	0.112919	13.0349	7.74527e-39	6.11441e-37	591.264	1.6893	0.123269	13.7042	9.58147e-43	2.95167e-40	15	80779343	80951776	+	2.95167e-40	1.6893	cg24645666	1	0.000414355	0.0403181	cg15934687	2	0.000453245	0.042216
ENSG00000184661	CDCA2	F	T	F	622.621	0.188784	0.102371	1.84411	0.0651676	0.153462	474.254	-1.06156	0.077971	-13.6148	3.26932e-42	3.10408e-40	457.629	-0.884387	0.112309	-7.8746	3.41835e-15	5.3941e-14	8	25459199	25507911	+	3.10408e-40	1.06156	cg14652584	1	0.000407492	0.0400874
ENSG00000165244	ZNF367	F	T	T	324.426	-0.0934269	0.0827273	-1.12934	0.258756	0.423682	217.946	-1.18838	0.0873912	-13.5984	4.09112e-42	3.84967e-40	240.269	-1.29688	0.108343	-11.9702	5.09306e-33	5.84004e-31	9	96385941	96418370	-	3.84967e-40	1.29688
ENSG00000157456	CCNB2	F	T	F	722.015	0.11389	0.0983027	1.15856	0.246634	0.410162	542.529	-1.01133	0.0746949	-13.5395	9.14276e-42	8.41533e-40	541.559	-0.910969	0.111461	-8.17297	3.00891e-16	5.44771e-15	15	59105126	59125045	+	8.41533e-40	1.01133
ENSG00000003989	SLC7A2	F	T	T	137.187	-0.238847	0.138979	-1.71859	0.0856899	0.189217	212.447	1.31246	0.0970205	13.5277	1.07347e-41	9.83765e-40	233.499	1.05883	0.129572	8.17174	3.03973e-16	5.49868e-15	8	17497088	17570573	+	9.83765e-40	1.31246	cg11117097	1	0.000451935	0.0415395
ENSG00000124766	SOX4	F	F	T	1713.79	0.350225	0.0852946	4.10606	4.0246e-05	0.000311265	2515.52	0.770451	0.0638868	12.0596	1.72585e-33	9.67484e-32	2422.95	1.10787	0.0813972	13.6107	3.45937e-42	1.02002e-39	6	21593751	21598619	+	1.02002e-39	1.10787
ENSG00000124126	PREX1	F	F	T	1025.64	-0.101621	0.10741	-0.946111	0.344092	0.517026	725.727	-0.95059	0.0704699	-13.4893	1.808e-41	1.62859e-39	800.199	-1.06472	0.112006	-9.5059	1.98316e-21	6.31674e-20	20	48624252	48827999	-	1.62859e-39	1.06472	cg02988384	1	0.000291043	0.0358605	cg00578354	1	0.000359126	0.0394242
ENSG00000188153	COL4A5	F	T	T	1868.9	0.0610665	0.110178	0.554255	0.579404	0.724538	3014.17	1.17869	0.0876185	13.4526	2.97402e-41	2.66751e-39	3114.1	1.22693	0.100649	12.1901	3.50955e-34	4.52732e-32	X	108439844	108697545	+	2.66751e-39	1.22693	cg22336206	1	0.000729362	0.0489429
ENSG00000117395	EBNA1BP2	F	F	T	1405.73	-0.492235	0.073605	-6.68752	2.26978e-11	8.87153e-10	958.039	-0.522811	0.0713127	-7.33125	2.28021e-13	3.00954e-12	1248.57	-1.02772	0.0759652	-13.5288	1.05665e-41	3.02907e-39	1	43164175	43270936	-	3.02907e-39	1.02772
ENSG00000142945	KIF2C	F	T	F	1315.82	0.172352	0.103544	1.66453	0.0960061	0.206344	993.043	-1.07987	0.0803469	-13.44	3.52236e-41	3.13267e-39	964.21	-0.919817	0.124632	-7.38027	1.57964e-13	2.047e-12	1	44739818	44767767	+	3.13267e-39	1.07987
ENSG00000144354	CDCA7	F	T	T	455.276	-0.24172	0.0852087	-2.8368	0.00455681	0.0178061	292.757	-1.14443	0.0896114	-12.771	2.38134e-37	1.68436e-35	347.071	-1.39938	0.103613	-13.5058	1.44506e-41	4.03055e-39	2	173354820	173368997	+	4.03055e-39	1.39938
ENSG00000137266	SLC22A23	F	F	T	1155.88	0.704171	0.0942964	7.46763	8.16522e-14	5.25493e-12	1589	0.369689	0.0707505	5.22526	1.73915e-07	1.1848e-06	1382.78	1.06066	0.0788065	13.4591	2.72305e-41	7.2056e-39	6	3268962	3457022	-	7.2056e-39	1.06066	cg22946082	2	0.000294795	0.036056
ENSG00000158406	H4C8	F	T	T	376.984	0.0449957	0.20294	0.221719	0.824533	0.899654	590.925	1.13242	0.0847751	13.3579	1.06553e-40	9.35802e-39	612.299	1.16249	0.210967	5.5103	3.58215e-08	2.41698e-07	6	26277609	26285638	-	9.35802e-39	1.16249
ENSG00000165169	DYNLT3	F	F	T	2295.91	0.568279	0.0841493	6.75322	1.446e-11	5.86635e-10	3380.91	0.630264	0.052874	11.9201	9.29865e-33	4.96195e-31	3086.6	1.18613	0.0882829	13.4355	3.74389e-41	9.7815e-39	X	37836757	37847571	-	9.7815e-39	1.18613
ENSG00000006327	TNFRSF12A	F	F	T	2086.72	-0.333039	0.0617521	-5.39316	6.92274e-08	1.18018e-06	1427.71	-0.739567	0.0672499	-10.9973	3.93792e-28	1.55147e-26	1744.82	-1.08551	0.0808152	-13.432	3.92813e-41	1.01346e-38	16	3018445	3022383	+	1.01346e-38	1.08551
ENSG00000127564	PKMYT1	F	F	T	489.952	-0.385508	0.0905524	-4.25729	2.06923e-05	0.000174891	311.89	-0.946672	0.091825	-10.3095	6.38218e-25	2.05067e-23	394.309	-1.3448	0.100348	-13.4014	5.93517e-41	1.49392e-38	16	2968024	2980479	-	1.49392e-38	1.3448	cg16761550	1	7.39273e-05	0.0232182
ENSG00000126787	DLGAP5	F	T	F	2885.58	0.227957	0.0981563	2.32239	0.0202119	0.0604395	2243.92	-1.0283	0.0772471	-13.3118	1.97596e-40	1.70693e-38	2126.59	-0.812211	0.116377	-6.97913	2.97008e-12	3.37569e-11	14	55148112	55191608	-	1.70693e-38	1.0283
ENSG00000072571	HMMR	F	T	F	1547.59	0.109063	0.109024	1.00036	0.317136	0.488194	1142.05	-1.0901	0.0820044	-13.2932	2.53557e-40	2.17255e-38	1140.83	-0.992063	0.127211	-7.79859	6.26018e-15	9.52175e-14	5	163460203	163491941	+	2.17255e-38	1.0901
ENSG00000102384	CENPI	F	T	T	467.081	0.0460983	0.0994381	0.463588	0.642943	0.773104	337.043	-1.08526	0.0816784	-13.287	2.75544e-40	2.35138e-38	347.166	-1.05422	0.117559	-8.96766	3.02894e-19	7.75649e-18	X	101098218	101163681	+	2.35138e-38	1.08526
ENSG00000058804	NDC1	F	F	T	1982.57	-0.146506	0.0922527	-1.58809	0.112266	0.231987	1393.97	-0.911935	0.0686385	-13.2861	2.78865e-40	2.37013e-38	1567.16	-1.07065	0.0888483	-12.0503	1.93182e-33	2.29154e-31	1	53765478	53838463	-	2.37013e-38	1.07065
ENSG00000086548	CEACAM6	F	T	T	50.6182	0.0724703	0.199421	0.363404	0.716303	0.827097	107.671	1.71816	0.129377	13.2802	3.0169e-40	2.55382e-38	111.22	1.77401	0.164933	10.756	5.55514e-27	3.41245e-25	19	41750977	41772211	+	2.55382e-38	1.77401
ENSG00000109511	ANXA10	F	T	T	76.0284	-0.330424	0.199746	-1.65422	0.0980819	0.209457	129.279	1.56185	0.118052	13.2302	5.87621e-40	4.95435e-38	143.886	1.21749	0.176933	6.88105	5.94132e-12	6.49517e-11	4	168092537	168187736	+	4.95435e-38	1.56185
ENSG00000169239	CA5B	F	F	T	621.126	0.727193	0.0810612	8.97091	2.94083e-19	4.90904e-17	859.405	0.371685	0.061934	6.00131	1.95733e-09	1.70835e-08	743.69	1.08547	0.0817059	13.2851	2.82338e-40	6.6221e-38	X	15688830	15788411	+	6.6221e-38	1.08547
ENSG00000117650	NEK2	F	T	F	570.811	0.118799	0.0865031	1.37335	0.169644	0.315323	424.918	-1.06585	0.0806993	-13.2077	7.91837e-40	6.62315e-38	423.025	-0.958025	0.108749	-8.80951	1.25692e-18	2.97168e-17	1	211658657	211675630	-	6.62315e-38	1.06585
ENSG00000213347	MXD3	F	T	F	436.452	0.43293	0.110075	3.93303	8.38809e-05	0.000587607	358.646	-1.06178	0.08078	-13.1441	1.83958e-39	1.50874e-37	310.931	-0.640511	0.110699	-5.78603	7.20692e-09	5.35075e-08	5	177301461	177312757	-	1.50874e-37	1.06178
ENSG00000139318	DUSP6	F	F	T	3185.3	0.572513	0.0862746	6.63594	3.22451e-11	1.222e-09	4348.49	0.443532	0.0546497	8.1159	4.82184e-16	8.00905e-15	3922.29	1.00382	0.0762574	13.1636	1.42146e-39	3.12115e-37	12	89347235	89352501	-	3.12115e-37	1.00382	cg17740822	1	0.000351776	0.0381872
ENSG00000170558	CDH2	F	F	T	1498.37	-0.0592841	0.104353	-0.568111	0.56996	0.717183	1065.21	-0.997335	0.0762642	-13.0774	4.435e-39	3.59542e-37	1150.62	-1.06899	0.0967895	-11.0444	2.33223e-28	1.65991e-26	18	27950966	28177130	-	3.59542e-37	1.06899					cg11963233	1	0.000221472	0.0338167
ENSG00000088325	TPX2	F	T	F	4071.02	0.0590726	0.0914818	0.645731	0.518453	0.675135	2989.15	-1.03568	0.0792544	-13.0678	5.02774e-39	4.06033e-37	3056.96	-0.988726	0.113988	-8.67396	4.17361e-18	9.20335e-17	20	31739271	31801805	+	4.06033e-37	1.03568
ENSG00000092470	WDR76	F	T	T	641.97	-0.0690924	0.0840176	-0.822356	0.410874	0.583194	437.467	-1.1676	0.0895023	-13.0455	6.74516e-39	5.3854e-37	476.252	-1.24994	0.107147	-11.6657	1.90888e-31	1.85846e-29	15	43826980	43868412	+	5.3854e-37	1.24994
ENSG00000132329	RAMP1	F	T	F	1119.12	-0.306933	0.080601	-3.80806	0.000140063	0.000915378	1518.04	1.09462	0.0839613	13.0372	7.52019e-39	5.95904e-37	1709.87	0.775133	0.0926212	8.36886	5.81798e-17	1.13393e-15	2	237858893	237912106	+	5.95904e-37	1.09462	cg11927114	1	0.000392948	0.0395484	cg08939787	1	0.000279022	0.036459
ENSG00000126215	XRCC3	F	F	T	469.689	-0.323167	0.0721628	-4.4783	7.52391e-06	7.2059e-05	324.638	-0.712108	0.0793848	-8.97033	2.95622e-19	6.3518e-18	394.946	-1.04822	0.0800054	-13.1018	3.21492e-39	6.84083e-37	14	103697609	103715504	-	6.84083e-37	1.04822
ENSG00000253729	PRKDC	F	T	T	4610.47	-0.0272175	0.113459	-0.239889	0.810417	0.889576	3250.85	-1.08436	0.083281	-13.0205	9.35702e-39	7.35922e-37	3461.4	-1.12401	0.119399	-9.41389	4.78106e-21	1.46411e-19	8	47773111	47960178	-	7.35922e-37	1.12401	cg03615630	1	0.000732059	0.0490123	cg03615630	1	0.000467913	0.0427015
ENSG00000112742	TTK	F	T	F	733.444	0.142032	0.0896504	1.58429	0.113128	0.233528	552.178	-1.04397	0.0802468	-13.0095	1.08059e-38	8.46718e-37	544.13	-0.915227	0.112388	-8.14349	3.8405e-16	6.80996e-15	6	80003887	80042527	+	8.46718e-37	1.04397	cg08044663	2	1.00364e-07	0.0042574	cg08044663	1	0.000137605	0.0294029
ENSG00000120885	CLU	F	F	T	1445.43	0.174768	0.114701	1.52368	0.127588	0.255606	2121.04	0.894722	0.099094	9.02902	1.73214e-19	3.80314e-18	2131.61	1.05702	0.0808182	13.0789	4.34454e-39	9.05771e-37	8	27596917	27614700	-	9.05771e-37	1.05702
ENSG00000113140	SPARC	F	T	T	1346.19	-0.486815	0.20103	-2.4216	0.0154521	0.0487922	2954.88	2.15265	0.165676	12.9931	1.33813e-38	1.04463e-36	3318.36	1.65337	0.200147	8.26078	1.44719e-16	2.70317e-15	5	151661096	151686975	-	1.04463e-36	2.15265	cg02704413	1	0.000714041	0.0485314	cg23174201	2	8.3e-06	0.0132997
ENSG00000143226	FCGR2A	F	T	T	119.959	0.0598813	0.160416	0.373288	0.708934	0.82168	216.761	1.40502	0.108177	12.9881	1.42867e-38	1.10712e-36	223.833	1.45051	0.149311	9.71473	2.60929e-22	9.08191e-21	1	161505430	161524013	+	1.10712e-36	1.45051
ENSG00000101003	GINS1	F	T	T	628.058	-0.0919815	0.0948877	-0.969372	0.33236	0.503933	436.574	-1.04454	0.0804908	-12.9772	1.64818e-38	1.27254e-36	479.725	-1.14803	0.107481	-10.6812	1.24625e-26	7.26628e-25	20	25407673	25452628	+	1.27254e-36	1.14803
ENSG00000133138	TBC1D8B	F	F	T	287.405	0.628085	0.0990368	6.34194	2.26892e-10	7.06007e-09	395.508	0.422851	0.0815798	5.18328	2.1802e-07	1.46538e-06	351.214	1.03628	0.0794187	13.0484	6.49282e-39	1.34012e-36	X	106802673	106876150	+	1.34012e-36	1.03628
ENSG00000068885	IFT80	F	T	T	199.491	0.0414807	0.123942	0.334677	0.737869	0.841568	299.192	1.03529	0.0798294	12.9688	1.83875e-38	1.4145e-36	309.951	1.06406	0.118765	8.95938	3.26501e-19	8.31974e-18	3	160256986	160399880	-	1.4145e-36	1.06406	cg04390470	1	9.39562e-05	0.025149
ENSG00000163492	CCDC141	F	F	T	345.91	0.931715	0.0965495	9.65013	4.90941e-22	1.4844e-19	492.715	0.312263	0.0646153	4.83264	1.34731e-06	8.16094e-06	405.603	1.23036	0.0944942	13.0205	9.36037e-39	1.91285e-36	2	178829757	179050086	-	1.91285e-36	1.23036	cg18718937	1	2.36459e-07	0.00592121	cg23913877	1	0.000107111	0.0273599
ENSG00000148737	TCF7L2	F	F	T	385.902	0.168309	0.0976418	1.72374	0.0847549	0.187604	563.029	0.885145	0.0829213	10.6745	1.33955e-26	4.78561e-25	566.261	1.03986	0.0800578	12.9889	1.41438e-38	2.80701e-36	10	112950247	113167678	+	2.80701e-36	1.03986	cg17150069	2	0.000263892	0.034638
ENSG00000253910	PCDHGB2	F	T	T	135.033	-0.0181142	0.154492	-0.11725	0.906662	0.946986	225.865	1.31027	0.137388	9.53697	1.47065e-21	3.7035e-20	237.193	1.28011	0.0986827	12.972	1.76356e-38	3.46666e-36	5	141360042	141512979	+	3.46666e-36	1.31027					cg19153028	1	0.000474899	0.0428494
ENSG00000167900	TK1	F	T	F	3832.58	0.103532	0.103307	1.00218	0.316256	0.487308	2877.27	-1.00358	0.0780048	-12.8656	7.02958e-38	5.25424e-36	2883.88	-0.912337	0.112196	-8.13166	4.23436e-16	7.46984e-15	17	78174091	78187233	-	5.25424e-36	1.00358
ENSG00000151835	SACS	F	T	T	1069.39	-0.154109	0.117594	-1.31052	0.19002	0.342488	732.743	-1.00797	0.0783871	-12.8588	7.67135e-38	5.71367e-36	828.766	-1.17505	0.112145	-10.478	1.09048e-25	5.75172e-24	13	23328826	23433740	-	5.71367e-36	1.17505	cg16236672	1	0.000150742	0.0292206
ENSG00000154839	SKA1	F	T	T	345.595	-0.282613	0.0873917	-3.23387	0.00122127	0.00583335	222.875	-1.05571	0.0949628	-11.1171	1.03585e-28	4.1509e-27	269.184	-1.35217	0.10463	-12.9234	3.32085e-38	6.34651e-36	18	50375040	50394168	+	6.34651e-36	1.35217
ENSG00000075218	GTSE1	F	T	T	669.2	0.0578116	0.118915	0.486159	0.626854	0.762001	485.341	-1.09019	0.0848816	-12.8437	9.33619e-38	6.87035e-36	496.779	-1.04282	0.137386	-7.5904	3.18913e-14	4.47475e-13	22	46296870	46330810	+	6.87035e-36	1.09019
ENSG00000240990	HOXA11-AS	F	T	T	113.248	-0.508572	0.180322	-2.82036	0.00479704	0.018604	197.483	1.74514	0.13591	12.8404	9.7308e-38	7.09709e-36	226.356	1.22342	0.171866	7.11844	1.09154e-12	1.30152e-11	7	27184507	27189298	+	7.09709e-36	1.74514
ENSG00000122861	PLAU	F	F	T	5597.99	-0.452047	0.096476	-4.68559	2.79158e-06	3.06825e-05	3745.02	-0.649902	0.0811642	-8.00726	1.17296e-15	1.88156e-14	4819.58	-1.11422	0.08637	-12.9005	4.47005e-38	8.46438e-36	10	73909177	73917496	+	8.46438e-36	1.11422
ENSG00000074047	GLI2	F	T	T	220.994	0.0777958	0.0833376	0.933502	0.350561	0.523209	158.957	-1.14558	0.0893172	-12.8259	1.17375e-37	8.47274e-36	161.499	-1.08144	0.0975756	-11.0831	1.51461e-28	1.10857e-26	2	120735623	120992653	+	8.47274e-36	1.14558	cg14932133	5	4.3749e-06	0.0106999	cg14239099	7	8.09e-07	0.00812567
ENSG00000075651	PLD1	F	F	T	441.3	0.475067	0.123572	3.84446	0.000120817	0.000809405	718.736	0.91753	0.0718389	12.772	2.3491e-37	1.66715e-35	678.666	1.3812	0.122515	11.2737	1.76917e-29	1.42085e-27	3	171600404	171810950	-	1.66715e-35	1.3812					cg04998922	1	0.000182522	0.0320574
ENSG00000108551	RASD1	F	F	T	206.778	0.99213	0.127088	7.80666	5.87239e-15	4.85077e-13	309.13	0.399819	0.103237	3.87283	0.000107579	0.000472997	253.638	1.37656	0.10736	12.822	1.23552e-37	2.27688e-35	17	17494437	17496395	-	2.27688e-35	1.37656
ENSG00000153714	LURAP1L	F	F	T	183.007	0.436924	0.142598	3.06404	0.00218373	0.00956091	303.717	0.979594	0.0768887	12.7404	3.52491e-37	2.4766e-35	289.297	1.40416	0.137534	10.2095	1.79732e-24	8.11744e-23	9	12775020	12823060	+	2.4766e-35	1.40416
ENSG00000115414	FN1	F	F	T	14449.1	0.921676	0.187359	4.9193	8.68529e-07	1.06973e-05	21081.3	0.381745	0.153542	2.48626	0.0129094	0.034725	17540	1.29157	0.10113	12.7713	2.37045e-37	4.25445e-35	2	215360440	215436073	-	4.25445e-35	1.29157
ENSG00000101412	E2F1	F	F	T	1232.58	-0.229089	0.0894286	-2.5617	0.0104162	0.0352449	835.691	-0.934918	0.0736494	-12.6942	6.37091e-37	4.40282e-35	978.334	-1.17633	0.0986807	-11.9206	9.2476e-33	1.03173e-30	20	33675477	33686385	-	4.40282e-35	1.17633
ENSG00000143457	GOLPH3L	F	F	T	926.273	0.426787	0.103558	4.12122	3.76872e-05	0.000293744	1308.7	0.627423	0.0494531	12.6872	6.96097e-37	4.79488e-35	1231.79	1.04152	0.0983363	10.5914	3.2679e-26	1.8279e-24	1	150646230	150697154	-	4.79488e-35	1.04152
ENSG00000160193	WDR4	F	F	T	379.641	-0.59099	0.0824245	-7.17007	7.49574e-13	3.92546e-11	252.687	-0.464949	0.0824317	-5.64042	1.6964e-08	1.32678e-07	343.883	-1.06843	0.0841232	-12.7008	5.85409e-37	1.04162e-34	21	42843094	42879568	-	1.04162e-34	1.06843	cg21806708	1	7.58488e-07	0.00803518
ENSG00000184557	SOCS3	F	F	T	553.984	-0.0198085	0.0738675	-0.268163	0.788574	0.875377	398.978	-0.996583	0.0790306	-12.6101	1.85787e-36	1.26732e-34	422.962	-1.02936	0.0817206	-12.5961	2.21807e-36	3.72203e-34	17	78356778	78360077	-	1.26732e-34	1.02936	cg11047325	1	2.43453e-05	0.0169723
ENSG00000258667	HIF1A-AS3	F	T	F	609.849	0.965627	0.111664	8.64762	5.25839e-18	7.26428e-16	546.445	-1.32294	0.105471	-12.5431	4.33803e-36	2.94958e-34	372.955	-0.370329	0.123538	-2.99771	0.00272019	0.00811573	14	61707564	61751099	-	2.94958e-34	1.32294
ENSG00000112029	FBXO5	F	T	T	401.719	0.0351245	0.0891167	0.394141	0.693477	0.810337	292.871	-1.03525	0.0825973	-12.5337	4.88585e-36	3.29022e-34	303.058	-1.01004	0.110058	-9.17734	4.41874e-20	1.24255e-18	6	152970519	152983579	-	3.29022e-34	1.03525
ENSG00000170044	ZPLD1	F	T	T	17.3091	-0.478383	0.291134	-1.64317	0.100348	0.212878	48.3261	2.54779	0.203344	12.5295	5.15082e-36	3.45761e-34	53.1851	2.04298	0.216041	9.45646	3.18534e-21	9.9014e-20	3	102099244	102479841	+	3.45761e-34	2.54779	cg26753817	1	0.000531578	0.0436375
ENSG00000188910	GJB3	F	T	F	213.022	0.710936	0.0934893	7.60447	2.86076e-14	2.00191e-12	185.096	-1.1657	0.0930445	-12.5284	5.21961e-36	3.49267e-34	141.655	-0.46771	0.0994255	-4.70413	2.54955e-06	1.32185e-05	1	34781214	34786369	+	3.49267e-34	1.1657
ENSG00000163808	KIF15	F	T	F	797.553	0.082768	0.0992163	0.834218	0.404158	0.576482	587.815	-1.05193	0.0840007	-12.5229	5.59287e-36	3.73059e-34	595.062	-0.981687	0.120235	-8.1647	3.22226e-16	5.79333e-15	3	44761721	44873376	+	3.73059e-34	1.05193
ENSG00000136161	RCBTB2	F	T	F	148.856	-0.479052	0.113744	-4.21168	2.53483e-05	0.000208311	192.222	1.13301	0.0907713	12.482	9.35495e-36	6.1813e-34	226.035	0.640114	0.0990843	6.46029	1.04502e-10	9.87602e-10	13	48488959	48533256	-	6.1813e-34	1.13301
ENSG00000148655	LRMDA	F	T	T	110.814	-0.0549091	0.191111	-0.287316	0.773871	0.865749	187.653	1.35744	0.108754	12.4817	9.39216e-36	6.1865e-34	198.303	1.28861	0.181189	7.11197	1.14401e-12	1.36016e-11	10	75431624	76560168	+	6.1865e-34	1.35744
ENSG00000175591	P2RY2	F	T	F	1120.93	0.375647	0.110034	3.4139	0.000640402	0.00333847	906.667	-1.05564	0.0846472	-12.4711	1.07346e-35	7.02685e-34	805.321	-0.692275	0.122455	-5.65328	1.57411e-08	1.11687e-07	11	73218298	73236352	+	7.02685e-34	1.05564
ENSG00000179431	FJX1	F	T	F	901.303	0.349751	0.118349	2.95525	0.0031242	0.0129636	695.211	-1.24126	0.0995707	-12.4661	1.14278e-35	7.45744e-34	620.432	-0.903091	0.123424	-7.317	2.53578e-13	3.2248e-12	11	35618460	35620865	+	7.45744e-34	1.24126
ENSG00000104738	MCM4	F	F	T	2454.33	-0.18716	0.0744958	-2.51236	0.0119928	0.0396666	1737.26	-0.822414	0.0660182	-12.4574	1.27468e-35	8.29251e-34	1988.03	-1.02245	0.0901557	-11.3409	8.23102e-30	6.90603e-28	8	47960185	47978160	+	8.29251e-34	1.02245
ENSG00000012048	BRCA1	F	T	T	534.346	-0.0898127	0.102715	-0.874387	0.381907	0.55411	373.053	-1.02616	0.0824652	-12.4435	1.51679e-35	9.77704e-34	409.622	-1.12826	0.11488	-9.82124	9.12191e-23	3.37413e-21	17	43044295	43170245	-	9.77704e-34	1.12826
ENSG00000169607	CKAP2L	F	T	F	1052.33	0.100716	0.0881963	1.14196	0.253471	0.417568	776.438	-1.07348	0.0863995	-12.4246	1.9209e-35	1.22693e-33	779.28	-0.985667	0.106306	-9.27196	1.82749e-20	5.27545e-19	2	112736349	112764664	-	1.22693e-33	1.07348
ENSG00000128052	KDR	F	F	T	187.574	0.232778	0.113023	2.05956	0.0394406	0.103426	268.483	0.798425	0.0960698	8.31088	9.49936e-17	1.6644e-15	265.762	1.01918	0.0815913	12.4913	8.33209e-36	1.29304e-33	4	55078481	55125595	-	1.29304e-33	1.01918
ENSG00000196352	CD55	F	F	T	4166.13	0.634256	0.173456	3.65659	0.000255595	0.00153666	6805.35	0.827961	0.0942158	8.78792	1.52359e-18	3.09984e-17	6207.91	1.44989	0.116208	12.4767	1.0011e-35	1.53057e-33	1	207321376	207386804	+	1.53057e-33	1.44989
ENSG00000022267	FHL1	F	F	T	5091.22	-0.429497	0.0877047	-4.89708	9.72702e-07	1.18537e-05	3149.46	-0.996057	0.101726	-9.79152	1.2244e-22	3.33435e-21	4077.59	-1.43812	0.115509	-12.4503	1.39277e-35	2.06811e-33	X	136146702	136211359	+	2.06811e-33	1.43812	cg05455393	2	0.000183114	0.0308239
ENSG00000143322	ABL2	F	T	F	430.865	0.0528134	0.0818189	0.645492	0.518608	0.675235	316.449	-1.01662	0.0821401	-12.3766	3.49807e-35	2.1879e-33	325.164	-0.977672	0.0931	-10.5013	8.51864e-26	4.59072e-24	1	179099330	179229684	-	2.1879e-33	1.01662					cg02766459	1	1.35e-05	0.014992
ENSG00000196220	SRGAP3	F	T	F	256.17	-0.162632	0.101574	-1.60112	0.109349	0.22741	369.394	1.10594	0.0894019	12.3704	3.77882e-35	2.35651e-33	400.84	0.931085	0.107741	8.64192	5.52772e-18	1.20477e-16	3	8980591	9363053	-	2.35651e-33	1.10594	cg27200564	4	3.09849e-07	0.00621486	cg27200564	5	6.6e-06	0.0125959
ENSG00000128567	PODXL	F	T	T	6126.19	0.335568	0.122201	2.74603	0.00603206	0.02248	4469.09	-1.50939	0.148427	-10.1693	2.71952e-24	8.3317e-23	3974.63	-1.18536	0.0954689	-12.4162	2.13476e-35	3.08123e-33	7	131500262	131558217	-	3.08123e-33	1.50939	cg08737189	3	0.000150776	0.0292206
ENSG00000159640	ACE	F	T	T	114.287	-0.195267	0.14033	-1.39149	0.164078	0.307983	212.196	1.63668	0.132568	12.346	5.1173e-35	3.16312e-33	229.529	1.4281	0.126859	11.2574	2.13001e-29	1.69743e-27	17	63477061	63498380	+	3.16312e-33	1.63668
ENSG00000163362	INAVA	F	F	T	263.316	-0.622341	0.0941108	-6.61286	3.76961e-11	1.41471e-09	173.462	-0.450485	0.0938575	-4.79967	1.58925e-06	9.51654e-06	239.299	-1.08531	0.0874383	-12.4123	2.24036e-35	3.21118e-33	1	200891048	200915742	+	3.21118e-33	1.08531
ENSG00000101447	FAM83D	F	F	T	1126.12	-0.112286	0.0957569	-1.17262	0.24095	0.404078	796.636	-0.936658	0.0758846	-12.3432	5.30154e-35	3.26742e-33	882.32	-1.0614	0.112236	-9.45688	3.17284e-21	9.87743e-20	20	38926312	38953106	+	3.26742e-33	1.0614
ENSG00000164109	MAD2L1	F	T	T	977.929	0.0386773	0.0931992	0.414996	0.678145	0.799417	697.29	-1.13505	0.0920444	-12.3316	6.12252e-35	3.75147e-33	719.824	-1.10875	0.113767	-9.74573	1.92382e-22	6.81091e-21	4	120055623	120066858	-	3.75147e-33	1.13505
ENSG00000143369	ECM1	F	T	T	143.021	-0.167584	0.121054	-1.38438	0.166241	0.310564	214.762	1.19666	0.0973345	12.2943	9.7165e-35	5.85155e-33	232.996	1.01441	0.098229	10.327	5.32169e-25	2.58446e-23	1	150508062	150513789	+	5.85155e-33	1.19666
ENSG00000228716	DHFR	F	T	T	647.502	0.0125487	0.0901654	0.139174	0.889312	0.937396	466.735	-1.04586	0.0851908	-12.2767	1.2081e-34	7.23417e-33	488.239	-1.04539	0.100163	-10.4369	1.68173e-25	8.63458e-24	5	80626226	80654983	-	7.23417e-33	1.04586
ENSG00000184678	H2BC21	F	T	T	374.077	0.273893	0.233045	1.17528	0.239882	0.402736	629.389	1.12148	0.0914332	12.2656	1.38656e-34	8.27929e-33	622.441	1.38209	0.222453	6.21297	5.19923e-10	4.53943e-09	1	149884459	149886652	-	8.27929e-33	1.38209
ENSG00000113916	BCL6	F	F	T	766.022	0.618485	0.11346	5.45111	5.00566e-08	8.75717e-07	1136.24	0.613621	0.0752445	8.15502	3.49111e-16	5.84477e-15	1025.01	1.21924	0.0989693	12.3193	7.12861e-35	9.74401e-33	3	187721377	187745725	-	9.74401e-33	1.21924	cg15938795	2	0.000308044	0.0365654	cg18562663	1	0.00044608	0.042039
ENSG00000109084	TMEM97	F	F	T	450.582	-0.544009	0.071927	-7.56335	3.92827e-14	2.64498e-12	295.003	-0.584972	0.0822681	-7.11056	1.15576e-12	1.41893e-11	395.925	-1.14282	0.0928566	-12.3073	8.27174e-35	1.12322e-32	17	28319200	28328685	+	1.12322e-32	1.14282	cg10342447	1	0.000766534	0.049911
ENSG00000119969	HELLS	F	T	T	309.59	-0.330425	0.100746	-3.27979	0.00103886	0.00505395	192.11	-1.14712	0.100594	-11.4035	4.01701e-30	1.77879e-28	238.372	-1.49201	0.121483	-12.2816	1.13741e-34	1.53439e-32	10	94501434	94613905	+	1.53439e-32	1.49201	cg25841553	1	0.000169961	0.0303602
ENSG00000114646	CSPG5	F	T	T	187.411	0.3182	0.139267	2.28481	0.0223238	0.065484	311.4	1.0646	0.0999607	10.6502	1.74082e-26	6.1669e-25	304.492	1.36616	0.111328	12.2715	1.28904e-34	1.7165e-32	3	47562238	47580792	-	1.7165e-32	1.36616	cg05380296	1	0.000166784	0.0302499
ENSG00000129295	LRRC6	F	T	F	114.667	-0.446308	0.136554	-3.26837	0.00108168	0.00523706	152.304	1.15871	0.0952032	12.171	4.4384e-34	2.58433e-32	177.04	0.696314	0.112168	6.20779	5.37347e-10	4.68364e-09	8	132570416	132675592	-	2.58433e-32	1.15871					cg23207621	1	5.82e-05	0.023103
ENSG00000205693	MANSC4	F	T	T	50.4972	-0.175811	0.22004	-0.798993	0.424294	0.595144	92.6353	1.58881	0.130642	12.1616	4.97592e-34	2.88932e-32	99.7475	1.39892	0.191651	7.29932	2.89229e-13	3.66239e-12	12	27762738	27771276	-	2.88932e-32	1.58881
ENSG00000116701	NCF2	F	T	T	88.6094	0.236195	0.12707	1.85879	0.0630575	0.149676	57.3404	-2.06058	0.169449	-12.1605	5.0471e-34	2.9226e-32	53.03	-1.83795	0.180261	-10.1961	2.0644e-24	9.18978e-23	1	183555563	183590876	-	2.9226e-32	2.06058					cg03702056	1	0.000282677	0.0365829
ENSG00000059377	TBXAS1	F	F	T	1082.87	0.131393	0.10377	1.2662	0.205441	0.362257	1597.68	0.938169	0.0773194	12.1337	7.0025e-34	4.02176e-32	1622.35	1.05683	0.0914752	11.5531	7.11762e-31	6.61747e-29	7	139777051	140020325	+	4.02176e-32	1.05683	cg16201795	1	9.29892e-05	0.0251045	cg20324600	2	2.53e-05	0.0183897
ENSG00000129195	PIMREG	F	F	T	377.711	-0.0159935	0.0943174	-0.169571	0.865348	0.923935	274.173	-0.973185	0.0802711	-12.1237	7.90781e-34	4.49275e-32	290.606	-1.00067	0.104374	-9.58727	9.04439e-22	2.97729e-20	17	6444441	6451469	+	4.49275e-32	1.00067
ENSG00000087586	AURKA	F	T	T	1956.59	-0.0223543	0.087776	-0.254674	0.798975	0.881788	1407.28	-1.00218	0.0827575	-12.1098	9.36993e-34	5.30912e-32	1494.89	-1.03696	0.105611	-9.81872	9.35276e-23	3.45333e-21	20	56369389	56392337	-	5.30912e-32	1.03696
ENSG00000155816	FMN2	F	F	T	539.977	-0.259083	0.0881288	-2.93983	0.00328397	0.0135041	371.111	-0.828152	0.0726902	-11.3929	4.53593e-30	1.996e-28	439.627	-1.1008	0.0904163	-12.1748	4.23402e-34	5.39445e-32	1	240014348	240475187	+	5.39445e-32	1.1008	cg02535730	1	0.00045889	0.0417326
ENSG00000073464	CLCN4	F	F	T	517.875	-0.332127	0.101158	-3.28325	0.00102618	0.00500291	337.576	-0.935893	0.0865796	-10.8096	3.09944e-27	1.14213e-25	415.599	-1.27981	0.105366	-12.1464	5.996e-34	7.41063e-32	X	10156945	10237660	+	7.41063e-32	1.27981
ENSG00000003436	TFPI	F	F	T	939.593	0.770032	0.121797	6.32227	2.57743e-10	7.86728e-09	1339.66	0.418303	0.0857048	4.88074	1.05686e-06	6.48706e-06	1153.55	1.17498	0.0970385	12.1084	9.52987e-34	1.16388e-31	2	187464230	187565760	-	1.16388e-31	1.17498
ENSG00000260401	AP002761.4	F	T	F	1012.11	0.329044	0.10722	3.06887	0.00214868	0.00942325	812.257	-1.02641	0.0853115	-12.0313	2.43375e-33	1.3571e-31	736.634	-0.710181	0.116443	-6.09895	1.06769e-09	8.96181e-09	11	73238975	73242335	+	1.3571e-31	1.02641
ENSG00000196584	XRCC2	F	T	T	559.147	-0.261197	0.0915688	-2.85246	0.0043382	0.0170768	368.07	-1.00901	0.0896203	-11.2587	2.09717e-29	8.84081e-28	438.712	-1.28281	0.106185	-12.081	1.33164e-33	1.61677e-31	7	152644776	152676141	-	1.61677e-31	1.28281
ENSG00000099901	RANBP1	F	F	T	1337.35	-0.344184	0.0847477	-4.06128	4.88042e-05	0.000369432	933.76	-0.647108	0.0844157	-7.66573	1.77818e-14	2.5992e-13	1143.04	-1.00407	0.0832426	-12.0619	1.67819e-33	2.00219e-31	22	20115938	20127355	+	2.00219e-31	1.00407
ENSG00000113368	LMNB1	F	T	T	1531.34	0.0539302	0.0886461	0.608376	0.542938	0.694435	1112.78	-1.07267	0.0896868	-11.9601	5.74608e-33	3.12961e-31	1140.77	-1.03124	0.115649	-8.91694	4.79352e-19	1.19491e-17	5	126776623	126837020	+	3.12961e-31	1.07267
ENSG00000146670	CDCA5	F	F	T	1700.93	-0.239317	0.0822084	-2.9111	0.00360162	0.0145858	1145.03	-0.948687	0.0847385	-11.1955	4.29113e-29	1.76657e-27	1347.22	-1.20056	0.100188	-11.9831	4.35966e-33	5.02701e-31	11	65066300	65084164	-	5.02701e-31	1.20056
ENSG00000111665	CDCA3	F	T	T	580.444	-0.0375481	0.101211	-0.370989	0.710646	0.823021	415.448	-1.00076	0.0840875	-11.9014	1.16374e-32	6.1477e-31	444.371	-1.0504	0.0955362	-10.9948	4.04652e-28	2.81213e-26	12	6844793	6852066	-	6.1477e-31	1.0504	cg25700897	1	0.000227469	0.0330383
ENSG00000087494	PTHLH	T	F	F	1129.69	1.27224	0.104305	12.1972	3.21575e-34	6.44156e-31	1379.46	-0.351117	0.0893766	-3.92851	8.54739e-05	0.00038178	969.967	0.908408	0.0879013	10.3344	4.92402e-25	2.40967e-23	12	27958084	27972733	-	6.44156e-31	1.27224	cg02335533	1	0.000157462	0.0297482
ENSG00000128805	ARHGAP22	F	T	F	197.418	0.377185	0.0863645	4.36737	1.25754e-05	0.000113597	159.489	-1.05462	0.0888357	-11.8716	1.66254e-32	8.69552e-31	141.381	-0.69167	0.102199	-6.76787	1.30688e-11	1.37763e-10	10	48446034	48656265	-	8.69552e-31	1.05462	cg23520229	5	3.81311e-05	0.019356	cg08434300	2	4.91e-06	0.0120519
ENSG00000109674	NEIL3	F	T	T	220.018	0.00539143	0.0953483	0.0565446	0.954908	0.976519	151.746	-1.24155	0.10465	-11.8638	1.82454e-32	9.51922e-31	159.661	-1.2477	0.122204	-10.21	1.7888e-24	8.09666e-23	4	177309874	177362936	+	9.51922e-31	1.2477	cg20281583	2	0.000349685	0.0381053	cg20281583	1	0.000104801	0.0271855
ENSG00000144476	ACKR3	T	T	F	107.796	1.39089	0.126422	11.002	3.73935e-28	2.72378e-25	102.491	-1.47381	0.124336	-11.8534	2.06571e-32	1.0698e-30	58.595	-0.0957605	0.14149	-0.676802	0.498531	0.639906	2	236567787	236582354	+	1.0698e-30	1.47381					cg20195763	1	3.63e-05	0.020507
ENSG00000196611	MMP1	F	F	T	729.535	0.35865	0.102164	3.51054	0.000447199	0.00246352	1073.49	0.770628	0.0912568	8.44461	3.05065e-17	5.59631e-16	1032.12	1.117	0.0938851	11.8975	1.21929e-32	1.33863e-30	11	102789919	102798160	-	1.33863e-30	1.117
ENSG00000141338	ABCA8	F	T	T	139.643	-0.063947	0.140878	-0.453918	0.649888	0.77772	240.754	1.39743	0.118128	11.8298	2.73892e-32	1.40123e-30	254.694	1.32132	0.143037	9.23763	2.52026e-20	7.18482e-19	17	68867289	68955392	-	1.40123e-30	1.39743					cg14538157	1	0.000226376	0.0339532
ENSG00000130066	SAT1	F	F	T	1216.21	0.418189	0.22933	1.82352	0.068224	0.158833	1924.59	0.895023	0.0756983	11.8236	2.94946e-32	1.50529e-30	1836.67	1.30011	0.233078	5.57801	2.43281e-08	1.68219e-07	X	23783173	23786226	+	1.50529e-30	1.30011
ENSG00000176771	NCKAP5	F	T	F	86.9921	0.821015	0.143528	5.72024	1.06375e-08	2.16053e-07	70.0787	-1.67804	0.142107	-11.8082	3.53852e-32	1.78433e-30	49.6102	-0.879843	0.19068	-4.61423	3.94563e-06	1.98532e-05	2	132671788	133568463	-	1.78433e-30	1.67804	cg13784769	1	0.000305453	0.0364499
ENSG00000118263	KLF7	T	T	F	122.898	1.15848	0.110122	10.5199	6.9933e-26	4.00242e-23	113.681	-1.3825	0.117093	-11.8068	3.60008e-32	1.81104e-30	72.0156	-0.236473	0.146566	-1.61342	0.106654	0.198066	2	207074137	207167267	-	1.81104e-30	1.3825					cg15058605	1	0.000377714	0.0400385
ENSG00000105877	DNAH11	T	T	F	90.7928	1.67439	0.142608	11.7412	7.83878e-32	9.66281e-29	89.7805	-1.53805	0.130549	-11.7813	4.87102e-32	2.43875e-30	45.9717	0.122417	0.166014	0.737389	0.460886	0.606715	7	21543039	21901839	+	2.43875e-30	1.67439					cg08388410	1	7.93e-05	0.0254302
ENSG00000138376	BARD1	F	T	F	329.273	0.0326825	0.0907071	0.360308	0.718617	0.828954	240.567	-1.01328	0.0862753	-11.7448	7.51303e-32	3.70866e-30	249.565	-0.993367	0.110533	-8.98708	2.53882e-19	6.56658e-18	2	214725646	214809683	-	3.70866e-30	1.01328
ENSG00000162723	SLAMF9	T	T	F	135.148	2.26047	0.188073	12.0191	2.81928e-33	5.01988e-30	146.861	-1.48631	0.13647	-10.8911	1.27069e-27	4.81718e-26	63.6298	0.761306	0.221743	3.43328	0.000596325	0.00204556	1	159951492	159954237	-	5.01988e-30	2.26047
ENSG00000064195	DLX3	F	T	T	51.4783	-0.739979	0.178439	-4.14696	3.36913e-05	0.000265962	82.7826	1.78815	0.152668	11.7127	1.0977e-31	5.34351e-30	99.9618	1.03831	0.12949	8.01847	1.07069e-15	1.78074e-14	17	49990005	49995224	-	5.34351e-30	1.78815	cg18887067	2	5.29543e-05	0.0208239	cg18887067	1	1.85e-05	0.0168583
ENSG00000137193	PIM1	T	F	F	392.864	1.1991	0.100094	11.9797	4.54e-33	7.27535e-30	456.101	-0.471509	0.0851739	-5.53584	3.09749e-08	2.34262e-07	320.543	0.713959	0.0926451	7.70638	1.29432e-14	1.89601e-13	6	37170152	37175428	+	7.27535e-30	1.1991
ENSG00000118997	DNAH7	F	T	T	52.0026	-0.287454	0.163976	-1.75302	0.079598	0.178798	86.0895	1.48863	0.128003	11.6297	2.91078e-31	1.38495e-29	95.2656	1.18566	0.141105	8.40269	4.36376e-17	8.62721e-16	2	195737703	196068837	-	1.38495e-29	1.48863					cg02256515	1	6.19e-06	0.0125187
ENSG00000152253	SPC25	F	T	T	273.848	-0.0455187	0.112886	-0.403227	0.686781	0.806003	192.127	-1.08101	0.0930152	-11.6219	3.18911e-31	1.51397e-29	206.568	-1.13601	0.128384	-8.8485	8.87035e-19	2.14887e-17	2	168834132	168913371	-	1.51397e-29	1.13601
ENSG00000054654	SYNE2	F	T	F	788.482	0.629332	0.12896	4.88004	1.06062e-06	1.28082e-05	667.812	-1.1759	0.101667	-11.5662	6.11388e-31	2.85739e-29	530.104	-0.558654	0.114674	-4.87166	1.10663e-06	6.07632e-06	14	63761899	64226433	+	2.85739e-29	1.1759	cg11730290	7	2.19624e-05	0.0165084	cg06593686	9	6.26e-06	0.0125187
ENSG00000169429	CXCL8	F	T	T	397.754	0.141811	0.152533	0.929706	0.352523	0.525506	291.783	-1.16867	0.101084	-11.5614	6.46525e-31	3.01492e-29	286.452	-1.03927	0.165752	-6.27004	3.60952e-10	3.20708e-09	4	73740541	73743716	+	3.01492e-29	1.16867
ENSG00000188039	NWD1	F	T	T	37.9734	-0.444557	0.250409	-1.77532	0.0758452	0.172327	75.0566	1.92671	0.166787	11.5519	7.21873e-31	3.35146e-29	84.2082	1.46318	0.200033	7.31469	2.57982e-13	3.27677e-12	19	16719975	16817963	+	3.35146e-29	1.92671
ENSG00000163735	CXCL5	F	T	T	175.041	0.207253	0.116091	1.78527	0.074218	0.169446	127.485	-1.31497	0.113912	-11.5437	7.9418e-31	3.67099e-29	120.812	-1.11865	0.13898	-8.04899	8.34774e-16	1.41207e-14	4	73995642	73998677	-	3.67099e-29	1.31497
ENSG00000234527	PCDH9-AS1	F	T	T	53.0556	-0.639073	0.17714	-3.60773	0.000308883	0.00179783	84.1174	1.65582	0.143465	11.5416	8.13549e-31	3.75229e-29	99.6359	1.00113	0.136066	7.3577	1.87112e-13	2.40473e-12	13	66303871	66323561	+	3.75229e-29	1.65582
ENSG00000137819	PAQR5	F	T	F	154.309	0.669743	0.107923	6.20574	5.44404e-10	1.53323e-08	130.831	-1.20805	0.104856	-11.5211	1.03328e-30	4.74499e-29	101.73	-0.556173	0.132973	-4.1826	2.88188e-05	0.000126021	15	69298912	69407780	+	4.74499e-29	1.20805	cg25270206	2	0.000194468	0.0315007	cg15406067	1	0.000280409	0.0365467
ENSG00000085999	RAD54L	F	T	T	459.254	-0.0131236	0.0804779	-0.163071	0.870463	0.926731	320.246	-1.15706	0.100604	-11.5011	1.3028e-30	5.96966e-29	339.318	-1.18293	0.118277	-10.0013	1.50376e-23	6.08579e-22	1	46246461	46278480	+	5.96966e-29	1.18293
ENSG00000092853	CLSPN	F	T	T	500.413	-0.287777	0.0954519	-3.01489	0.00257073	0.0109768	316.953	-1.13232	0.112042	-10.1061	5.18847e-24	1.55787e-22	384.363	-1.4336	0.124141	-11.5482	7.54194e-31	6.98052e-29	1	35720218	35769978	-	6.98052e-29	1.4336
ENSG00000099937	SERPIND1	F	F	T	598.767	0.367949	0.114132	3.22389	0.00126462	0.00601175	882.845	0.768359	0.0669139	11.4828	1.60991e-30	7.34496e-29	846.997	1.12326	0.103792	10.8221	2.70377e-27	1.7331e-25	22	20774113	20787720	+	7.34496e-29	1.12326
ENSG00000117877	CD3EAP	F	F	T	416.743	-0.759892	0.0922872	-8.23399	1.81077e-16	2.05799e-14	266.511	-0.355228	0.100153	-3.54684	0.000389882	0.00153063	389.507	-1.12794	0.0977292	-11.5414	8.15491e-31	7.51416e-29	19	45406209	45410766	+	7.51416e-29	1.12794
ENSG00000162614	NEXN	F	T	T	181.513	-0.512146	0.124617	-4.10977	3.9606e-05	0.000307056	97.8405	-1.49933	0.137934	-10.8699	1.60421e-27	6.04893e-26	135.626	-2.02506	0.175656	-11.5285	9.47365e-31	8.65204e-29	1	77888513	77943895	+	8.65204e-29	2.02506
ENSG00000146411	SLC2A12	F	T	T	83.7741	0.533643	0.16157	3.30287	0.00095701	0.00472607	151.396	1.10917	0.134883	8.22323	1.98093e-16	3.38912e-15	142.687	1.62899	0.141341	11.5253	9.84231e-31	8.94913e-29	6	133987581	134052624	-	8.94913e-29	1.62899	cg18225523	1	3.47054e-05	0.0189077
ENSG00000148426	PROSER2	F	F	T	204.097	-0.21025	0.0847018	-2.48224	0.0130559	0.0424555	141.216	-0.89413	0.0924322	-9.67335	3.91338e-22	1.02467e-20	163.149	-1.116	0.0968564	-11.5222	1.01975e-30	9.1911e-29	10	11823339	11872277	+	9.1911e-29	1.116	cg11259267	1	0.000453723	0.0416253
ENSG00000204267	TAP2	F	F	T	435.49	-0.539561	0.106738	-5.05499	4.30404e-07	5.84016e-06	272.866	-0.760672	0.0876995	-8.67362	4.18603e-18	8.11712e-17	369.045	-1.31245	0.113947	-11.5181	1.06946e-30	9.59724e-29	6	32821833	32838770	-	9.59724e-29	1.31245
ENSG00000070540	WIPI1	F	F	T	276.417	0.352905	0.12096	2.91754	0.00352806	0.0143241	406.311	0.767376	0.0670159	11.4507	2.33375e-30	1.0556e-28	390.754	1.10762	0.111763	9.9105	3.74779e-23	1.4513e-21	17	68420948	68457513	-	1.0556e-28	1.10762					cg03971616	1	0.000162873	0.0308262
ENSG00000013016	EHD3	F	F	T	368.125	0.215055	0.105211	2.04404	0.0409493	0.10658	526.349	0.804206	0.0703394	11.4332	2.85348e-30	1.28242e-28	522.934	1.00702	0.0993748	10.1336	3.92033e-24	1.70708e-22	2	31234152	31269451	+	1.28242e-28	1.00702					cg00648955	1	0.000496938	0.0434861
ENSG00000136492	BRIP1	F	T	T	591.977	-0.0310515	0.0870968	-0.356517	0.721453	0.83109	417.09	-1.08344	0.0947853	-11.4305	2.94468e-30	1.3206e-28	445.184	-1.12678	0.099601	-11.3129	1.13245e-29	9.34952e-28	17	61679139	61863528	-	1.3206e-28	1.12678
ENSG00000121152	NCAPH	F	T	T	912.171	-0.0592031	0.101603	-0.582693	0.5601	0.708862	647.747	-1.00236	0.0877431	-11.4238	3.18031e-30	1.42022e-28	700.194	-1.07338	0.12597	-8.52094	1.58269e-17	3.30636e-16	2	96335766	96377091	+	1.42022e-28	1.07338
ENSG00000093009	CDC45	F	F	T	418.342	-0.241942	0.0990209	-2.44334	0.014552	0.0464348	282.98	-0.918292	0.0804462	-11.415	3.51965e-30	1.56184e-28	333.438	-1.17462	0.112208	-10.4682	1.209e-25	6.31742e-24	22	19479457	19520612	+	1.56184e-28	1.17462
ENSG00000184226	PCDH9	F	T	F	115.472	-0.425198	0.13956	-3.04671	0.00231363	0.0100314	159.079	1.22848	0.107807	11.3951	4.42332e-30	1.95052e-28	183.902	0.792461	0.0988167	8.01951	1.06172e-15	1.76724e-14	13	66302834	67230445	-	1.95052e-28	1.22848	cg20666533	2	0.000451493	0.0415386	cg07869104	1	0.000138981	0.0295151
ENSG00000236345	SCAT8	F	F	T	138.039	0.147334	0.112641	1.308	0.190873	0.343736	203.718	0.923015	0.0812131	11.3653	6.22181e-30	2.72082e-28	205.779	1.05462	0.0925842	11.3909	4.64106e-30	4.00802e-28	6	63806836	63822642	+	2.72082e-28	1.05462
ENSG00000139354	GAS2L3	F	T	F	445.594	0.184906	0.114314	1.61753	0.105764	0.22161	341.022	-1.03549	0.0912275	-11.3506	7.36479e-30	3.20733e-28	329.746	-0.862509	0.131657	-6.55118	5.70823e-11	5.54698e-10	12	100573683	100628288	+	3.20733e-28	1.03549
ENSG00000089685	BIRC5	F	F	T	5247.65	-0.0840361	0.0902733	-0.930908	0.351901	0.524774	3767.62	-0.917752	0.0808959	-11.3449	7.86529e-30	3.40919e-28	4115.39	-1.01426	0.100543	-10.0878	6.25508e-24	2.62408e-22	17	78214186	78225636	+	3.40919e-28	1.01426					cg24993238	1	0.000551962	0.0450611
ENSG00000104213	PDGFRL	F	T	T	84.8597	-0.188835	0.132605	-1.42404	0.154434	0.294971	129.131	1.23957	0.109306	11.3404	8.28009e-30	3.57639e-28	140.529	1.03665	0.119629	8.66557	4.49263e-18	9.86467e-17	8	17576433	17644071	+	3.57639e-28	1.23957					cg03013486	1	0.000176086	0.031599
ENSG00000085840	ORC1	F	T	T	277.303	-0.0760446	0.118882	-0.639664	0.522391	0.678664	194.364	-1.02443	0.0905094	-11.3185	1.06281e-29	4.57182e-28	212.153	-1.11416	0.132263	-8.42384	3.64346e-17	7.28691e-16	1	52372829	52404423	-	4.57182e-28	1.11416
ENSG00000024526	DEPDC1	F	F	T	766.044	-0.0465363	0.0960815	-0.484342	0.628143	0.762864	549.062	-0.981584	0.0867364	-11.3169	1.0828e-29	4.64833e-28	589.899	-1.04009	0.117687	-8.83772	9.76902e-19	2.35552e-17	1	68474152	68497221	-	4.64833e-28	1.04009	cg08825216	1	0.000432405	0.040841	cg08825216	1	9.31e-05	0.0265064
ENSG00000075702	WDR62	F	F	T	380.73	-0.797128	0.116677	-6.83189	8.3801e-12	3.59067e-10	224.676	-0.57579	0.118424	-4.86212	1.16136e-06	7.09333e-06	340.755	-1.38532	0.12184	-11.37	5.90056e-30	5.05342e-28	19	36054881	36105108	+	5.05342e-28	1.38532
ENSG00000051180	RAD51	F	T	T	328.186	-0.140995	0.0884012	-1.59495	0.110724	0.229638	225.242	-1.01795	0.0991173	-10.2702	9.6029e-25	3.04376e-23	253.67	-1.17213	0.103148	-11.3636	6.34624e-30	5.41266e-28	15	40694774	40732340	+	5.41266e-28	1.17213
ENSG00000118898	PPL	F	F	T	312.857	0.693326	0.10613	6.53279	6.45559e-11	2.25383e-09	433.108	0.393474	0.0893863	4.40195	1.07282e-05	5.61252e-05	377.945	1.0727	0.0944054	11.3627	6.41671e-30	5.45024e-28	16	4882507	4960741	-	5.45024e-28	1.0727					cg14600424	2	0.000282109	0.0365768
ENSG00000173702	MUC13	F	T	T	18.9375	-0.582676	0.344502	-1.69136	0.0907689	0.197337	45.2919	2.35927	0.209477	11.2627	2.00629e-29	8.47465e-28	51.0748	1.75372	0.253871	6.90791	4.91839e-12	5.42284e-11	3	124905442	124953819	-	8.47465e-28	2.35927
ENSG00000197977	ELOVL2	F	T	T	87.0016	0.206816	0.125431	1.64884	0.0991797	0.210874	57.8782	-1.82531	0.162357	-11.2426	2.51991e-29	1.05596e-27	54.6104	-1.63086	0.168083	-9.70271	2.93602e-22	1.01677e-20	6	10980759	11044305	-	1.05596e-27	1.82531
ENSG00000173207	CKS1B	F	F	T	1097.68	-0.0181664	0.0819635	-0.22164	0.824594	0.899654	792.815	-0.990871	0.0881456	-11.2413	2.55573e-29	1.06884e-27	840.73	-1.0217	0.0952346	-10.7282	7.50227e-27	4.56775e-25	1	154974653	154979251	+	1.06884e-27	1.0217
ENSG00000274750	H3C6	F	T	T	84.4619	0.0585846	0.207061	0.282934	0.777227	0.86807	152.949	1.41043	0.12548	11.2403	2.58463e-29	1.07879e-27	157.854	1.45836	0.251316	5.80291	6.51728e-09	4.8685e-08	6	26224199	26227473	+	1.07879e-27	1.45836
ENSG00000154760	SLFN13	F	T	F	203.966	0.208721	0.107797	1.93624	0.0528381	0.130427	158.469	-1.0144	0.0903812	-11.2236	3.12273e-29	1.29824e-27	151.126	-0.816666	0.12444	-6.56275	5.28251e-11	5.15904e-10	17	35435096	35448837	-	1.29824e-27	1.0144					cg16087679	1	0.000168174	0.0310964
ENSG00000097046	CDC7	F	F	T	378.512	-0.16467	0.0836746	-1.96799	0.0490697	0.122981	267.724	-0.85141	0.0759072	-11.2164	3.38596e-29	1.40215e-27	303.593	-1.03052	0.0947091	-10.8809	1.42158e-27	9.22685e-26	1	91500851	91525764	+	1.40215e-27	1.03052
ENSG00000232445	EMSLR	F	F	T	189.058	-0.511618	0.0878776	-5.82194	5.81696e-09	1.26139e-07	121.412	-0.710861	0.112713	-6.30683	2.84808e-10	2.77027e-09	161.54	-1.23562	0.109596	-11.2743	1.75791e-29	1.41732e-27	7	101308270	101314800	+	1.41732e-27	1.23562
ENSG00000164045	CDC25A	F	F	T	478.573	-0.28333	0.076227	-3.71693	0.00020166	0.00125159	316.954	-0.946622	0.0979965	-9.65976	4.46927e-22	1.16566e-20	381.153	-1.24279	0.110271	-11.2702	1.8405e-29	1.4724e-27	3	48157146	48188417	-	1.4724e-27	1.24279
ENSG00000169169	CPT1C	F	T	F	331.728	-0.370775	0.0954457	-3.88467	0.000102471	0.000699956	421.322	1.0066	0.0897995	11.2094	3.66788e-29	1.51295e-27	484.213	0.622813	0.078648	7.91899	2.39447e-15	3.84307e-14	19	49690898	49713731	+	1.51295e-27	1.0066
ENSG00000187741	FANCA	F	F	T	603.362	-0.346519	0.0918047	-3.77452	0.000160313	0.00102925	406.128	-0.78424	0.0701902	-11.1731	5.5234e-29	2.25624e-27	500.563	-1.14221	0.101681	-11.2333	2.79902e-29	2.20503e-27	16	89737549	89816657	-	2.20503e-27	1.14221
ENSG00000139734	DIAPH3	F	T	T	608.469	0.106094	0.0874921	1.21262	0.225277	0.386889	445.06	-1.1192	0.100182	-11.1716	5.61333e-29	2.28854e-27	445.826	-1.02672	0.118342	-8.67583	4.10527e-18	9.08176e-17	13	59665583	60163928	-	2.28854e-27	1.1192
ENSG00000019549	SNAI2	F	F	T	272.267	-0.316736	0.0921456	-3.43734	0.000587449	0.00309769	181.767	-0.867724	0.0875743	-9.90843	3.82603e-23	1.07384e-21	221.283	-1.19609	0.106673	-11.2127	3.53187e-29	2.74052e-27	8	48917598	48921740	-	2.74052e-27	1.19609
ENSG00000102755	FLT1	F	T	T	246.412	0.120072	0.127505	0.94171	0.346341	0.518654	180.499	-1.13374	0.101747	-11.1428	7.76253e-29	3.12846e-27	179.45	-1.0273	0.154413	-6.65297	2.87241e-11	2.8991e-10	13	28300346	28495145	-	3.12846e-27	1.13374					cg22877969	1	9.56e-05	0.0265652
ENSG00000163683	SMIM14	F	F	T	406.452	0.604637	0.101575	5.95263	2.63861e-09	6.19996e-08	564.105	0.46097	0.0659108	6.99385	2.67444e-12	3.17766e-11	505.108	1.05179	0.094112	11.176	5.34623e-29	4.13281e-27	4	39546336	39638902	-	4.13281e-27	1.05179
ENSG00000110031	LPXN	F	F	T	351.705	-0.933061	0.111404	-8.37547	5.5004e-17	6.7803e-15	206.578	-0.385238	0.112482	-3.4249	0.000615021	0.00231448	328.881	-1.33048	0.11946	-11.1375	8.2409e-29	6.23049e-27	11	58526871	58578220	-	6.23049e-27	1.33048
ENSG00000116120	FARSB	F	F	T	1353.2	-0.482933	0.0840594	-5.74515	9.1841e-09	1.89904e-07	929.04	-0.509597	0.0877369	-5.80824	6.3132e-09	5.17982e-08	1205.01	-1.00523	0.0902658	-11.1363	8.35191e-29	6.26849e-27	2	222566899	222656092	-	6.26849e-27	1.00523	cg22589568	1	4.9809e-05	0.0205839	cg22589568	1	0.000156627	0.030492
ENSG00000197712	FAM114A1	F	F	T	999.956	0.80769	0.0953581	8.47007	2.45247e-17	3.16942e-15	1339.68	0.233267	0.0576609	4.0455	5.22123e-05	0.000242301	1125.72	1.02768	0.0922815	11.1364	8.34395e-29	6.26849e-27	4	38867677	38945739	+	6.26849e-27	1.02768
ENSG00000179041	RRS1	T	F	T	443.367	-1.01052	0.0889529	-11.3602	6.59915e-30	6.60946e-27	283.225	-0.0120645	0.0956584	-0.12612	0.899637	0.93874	449.514	-1.0353	0.0987121	-10.4881	9.79859e-26	5.23945e-24	8	66429014	66430733	+	6.60946e-27	1.0353
ENSG00000175643	RMI2	F	T	F	209.145	0.271075	0.0807383	3.35745	0.000786649	0.00399684	165.004	-1.01371	0.0916474	-11.0609	1.94087e-28	7.74803e-27	153.864	-0.756909	0.100528	-7.52934	5.09989e-14	7.00344e-13	16	11249619	11381662	+	7.74803e-27	1.01371
ENSG00000143320	CRABP2	T	F	F	2251.82	1.23552	0.109072	11.3276	9.58031e-30	8.52914e-27	2540.11	-0.596432	0.0620169	-9.61724	6.76193e-22	1.73603e-20	1739.3	0.626267	0.11213	5.58518	2.33464e-08	1.61647e-07	1	156699606	156705816	-	8.52914e-27	1.23552
ENSG00000186352	ANKRD37	T	F	F	151.417	1.25607	0.111061	11.3097	1.17501e-29	9.91031e-27	176.558	-0.49156	0.0884663	-5.55647	2.75287e-08	2.09572e-07	121.609	0.75034	0.131197	5.7192	1.07028e-08	7.75377e-08	4	185396021	185400628	+	9.91031e-27	1.25607
ENSG00000154102	C16orf74	F	T	T	227.345	0.122222	0.0972752	1.25646	0.20895	0.366549	164.199	-1.19982	0.108731	-11.0347	2.59895e-28	1.0336e-26	163.126	-1.08944	0.100067	-10.8871	1.32829e-27	8.70344e-26	16	85690084	85751129	-	1.0336e-26	1.19982
ENSG00000135905	DOCK10	F	T	T	380.947	-0.38629	0.114672	-3.36865	0.000755375	0.00385506	238.281	-1.01397	0.0946489	-10.7129	8.85337e-27	3.18449e-25	302.672	-1.41457	0.12778	-11.0704	1.74656e-28	1.27382e-26	2	224765090	225042445	-	1.27382e-26	1.41457	cg16847969	1	0.000563266	0.0445422	cg25012185	1	0.000438296	0.0417628
ENSG00000131378	RFTN1	F	T	T	67.7224	-0.489544	0.152552	-3.20902	0.00133188	0.00628856	35.1619	-1.75661	0.200685	-8.75307	2.07621e-18	4.17979e-17	48.7634	-2.26038	0.204242	-11.0672	1.8101e-28	1.31551e-26	3	16313574	16514026	-	1.31551e-26	2.26038	cg19480937	2	3.84559e-05	0.0193887	cg23955684	4	0.000174593	0.0315078
ENSG00000115363	EVA1A	F	F	T	345.464	-0.155437	0.068545	-2.26766	0.0233502	0.0678481	241.556	-0.916513	0.0882678	-10.3833	2.95311e-25	9.6805e-24	273.35	-1.08596	0.098298	-11.0476	2.25057e-28	1.60733e-26	2	75469302	75569722	-	1.60733e-26	1.08596					cg12475422	1	0.000518406	0.0440884
ENSG00000071539	TRIP13	F	F	T	1161.61	-0.224346	0.0874414	-2.56567	0.0102977	0.0349251	814.129	-0.806111	0.0733647	-10.9877	4.37794e-28	1.71521e-26	947.994	-1.04304	0.097333	-10.7162	8.54716e-27	5.12829e-25	5	892884	919357	+	1.71521e-26	1.04304
ENSG00000222041	CYTOR	F	T	T	142.98	-0.0272724	0.132925	-0.205171	0.837438	0.90706	90.1267	-1.66009	0.151085	-10.9878	4.37307e-28	1.71521e-26	96.6385	-1.70007	0.154825	-10.9806	4.73968e-28	3.25007e-26	2	87454781	87636740	+	1.71521e-26	1.70007
ENSG00000172183	ISG20	T	F	F	428.602	1.48516	0.132103	11.2425	2.52246e-29	1.92488e-26	500.513	-0.651675	0.0722622	-9.0182	1.91201e-19	4.17199e-18	317.731	0.820642	0.133453	6.14928	7.78356e-10	6.62485e-09	15	88636153	88656483	+	1.92488e-26	1.48516	cg19574915	1	0.000469644	0.042082
ENSG00000174371	EXO1	F	F	T	502.665	-0.23618	0.0868667	-2.71888	0.0065503	0.0240533	335.974	-0.979359	0.0941632	-10.4007	2.4623e-25	8.14763e-24	395.54	-1.22945	0.111464	-11.03	2.73771e-28	1.93515e-26	1	241847967	241895148	+	1.93515e-26	1.22945					cg03116938	1	0.00028957	0.0369068
ENSG00000165490	DDIAS	F	F	T	652.629	-0.3678	0.0846378	-4.34557	1.38913e-05	0.000123602	436.377	-0.772658	0.0883546	-8.74496	2.23086e-18	4.47648e-17	543.408	-1.15411	0.104735	-11.0193	3.08363e-28	2.15749e-26	11	82899975	82958277	+	2.15749e-26	1.15411
ENSG00000139618	BRCA2	F	T	T	245.669	-0.182328	0.119585	-1.52467	0.127342	0.255178	161.057	-1.15057	0.104983	-10.9596	5.9751e-28	2.32367e-26	185.756	-1.34638	0.135895	-9.90746	3.8634e-23	1.49048e-21	13	32315086	32400266	+	2.32367e-26	1.34638
ENSG00000147003	CLTRN	T	T	F	76.6907	1.02726	0.235456	4.36284	1.28388e-05	0.000115455	65.204	-1.68897	0.154148	-10.9568	6.1628e-28	2.38786e-26	41.8705	-0.673186	0.271453	-2.47993	0.0131407	0.0330519	X	15627318	15675012	-	2.38786e-26	1.68897
ENSG00000041982	TNC	F	T	T	1704.8	0.0171939	0.172122	0.099894	0.920429	0.95524	1229.34	-1.0541	0.0962929	-10.9468	6.88399e-28	2.65752e-26	1281.19	-1.0486	0.122922	-8.53064	1.45546e-17	3.04982e-16	9	115019575	115118257	-	2.65752e-26	1.0541
ENSG00000145681	HAPLN1	F	F	T	159.712	0.623349	0.127152	4.9024	9.46729e-07	1.15459e-05	260.622	0.831217	0.111989	7.42229	1.15111e-13	1.55134e-12	237.971	1.44215	0.131265	10.9866	4.43387e-28	3.07097e-26	5	83637805	83720855	-	3.07097e-26	1.44215	cg14005603	2	8.38318e-05	0.0243177
ENSG00000136982	DSCC1	F	F	T	443.837	-0.587519	0.0911144	-6.44815	1.13227e-10	3.73346e-09	276.111	-0.711255	0.111553	-6.37592	1.8187e-10	1.80994e-09	381.354	-1.3121	0.119467	-10.983	4.6151e-28	3.18581e-26	8	119833976	119855894	-	3.18581e-26	1.3121
ENSG00000101670	LIPG	F	T	T	38.3987	-0.853889	0.220536	-3.87188	0.000107999	0.000733961	63.8637	1.93155	0.176958	10.9153	9.74428e-28	3.73436e-26	77.8975	1.05987	0.155815	6.80211	1.03098e-11	1.09745e-10	18	49560699	49599185	+	3.73436e-26	1.93155
ENSG00000113083	LOX	T	F	T	133.654	1.17796	0.174269	6.75942	1.38544e-11	5.63492e-10	217.092	0.497083	0.123435	4.02708	5.64748e-05	0.000259964	174.139	1.65978	0.15197	10.9218	9.07233e-28	6.05996e-26	5	122063195	122078360	-	6.05996e-26	1.65978					cg17646610	1	1.14e-05	0.014531
ENSG00000163346	PBXIP1	F	F	T	1100.18	0.353617	0.134414	2.63081	0.00851817	0.0299219	1786.98	0.993435	0.110755	8.9697	2.97329e-19	6.38197e-18	1733.46	1.3345	0.122237	10.9173	9.5308e-28	6.34567e-26	1	154944076	154956123	-	6.34567e-26	1.3345
ENSG00000215183	MSMP	F	F	T	52137.5	0.71664	0.202786	3.53397	0.000409372	0.00228897	90701.2	0.919714	0.0847547	10.8515	1.96227e-27	7.35955e-26	82045.1	1.62429	0.199194	8.15429	3.5123e-16	6.26568e-15	9	35752990	35756613	-	7.35955e-26	1.62429					cg08342557	1	0.000206964	0.0331306
ENSG00000276644	DACH1	F	T	T	13.0353	-0.557797	0.330225	-1.68914	0.0911919	0.197978	34.1896	2.50091	0.230754	10.838	2.27422e-27	8.46927e-26	38.222	1.92377	0.219343	8.77058	1.77742e-18	4.1453e-17	13	71437966	71867204	-	8.46927e-26	2.50091
ENSG00000165480	SKA3	F	T	T	598.611	-0.352265	0.103335	-3.40896	0.00065211	0.00338738	373.028	-1.09552	0.116039	-9.44096	3.69382e-21	9.09561e-20	466.814	-1.46081	0.134214	-10.8842	1.37134e-27	8.9571e-26	13	21153595	21176552	-	8.9571e-26	1.46081
ENSG00000073849	ST6GAL1	F	F	T	144.736	0.358987	0.114787	3.12741	0.00176355	0.00796951	208.6	0.722798	0.0899067	8.03942	9.02664e-16	1.46357e-14	200.128	1.06827	0.0981617	10.8828	1.39285e-27	9.06893e-26	3	186930502	187078553	+	9.06893e-26	1.06827	cg12512564	1	0.000446821	0.0413576
ENSG00000121281	ADCY7	F	T	F	435.508	0.607868	0.0930307	6.53406	6.40097e-11	2.23964e-09	375.82	-1.06284	0.0981772	-10.8258	2.59866e-27	9.62646e-26	302.964	-0.467042	0.0921664	-5.06738	4.03334e-07	2.35897e-06	16	50246137	50318135	+	9.62646e-26	1.06284					cg07113397	2	0.000398182	0.040511
ENSG00000149256	TENM4	F	F	T	1340.73	0.512046	0.120415	4.25233	2.1156e-05	0.000178153	1872.33	0.541025	0.0905376	5.9757	2.29108e-09	1.9824e-08	1721.78	1.04085	0.0958531	10.8588	1.81203e-27	1.16876e-25	11	78652829	79441030	-	1.16876e-25	1.04085	cg05481474	2	9.53524e-06	0.0134686	cg05481474	2	7.17e-05	0.0247346
ENSG00000145386	CCNA2	F	T	T	947.747	-0.0189383	0.108099	-0.175194	0.860927	0.921354	665.525	-1.11213	0.10341	-10.7546	5.63879e-27	2.04569e-25	706.507	-1.14387	0.137151	-8.34021	7.41603e-17	1.43053e-15	4	121816444	121823933	-	2.04569e-25	1.14387
ENSG00000120693	SMAD9	F	F	T	188.437	0.491904	0.121573	4.04615	5.20658e-05	0.000390615	270.242	0.616451	0.0939274	6.56306	5.27159e-11	5.54292e-10	250.34	1.09354	0.101294	10.7957	3.60667e-27	2.26266e-25	13	36844831	36920765	-	2.26266e-25	1.09354					cg20009323	1	1.07e-05	0.0143807
ENSG00000163739	CXCL1	F	F	T	428.689	-0.121182	0.198454	-0.61063	0.541444	0.693558	298.435	-0.997371	0.0929987	-10.7246	7.8044e-27	2.8168e-25	332.117	-1.12734	0.200707	-5.61687	1.94449e-08	1.35956e-07	4	73869393	73871308	+	2.8168e-25	1.12734
ENSG00000092929	UNC13D	F	F	T	191.923	-0.388036	0.118355	-3.27858	0.00104331	0.00507098	121.064	-0.981627	0.108811	-9.02138	1.85739e-19	4.06122e-18	153.584	-1.3823	0.128336	-10.771	4.71817e-27	2.92441e-25	17	75827225	75844717	-	2.92441e-25	1.3823
ENSG00000130513	GDF15	F	T	T	317.845	0.385156	0.162938	2.36382	0.0180876	0.0553261	542.496	1.07947	0.104808	10.2995	7.08244e-25	2.26875e-23	524.59	1.45031	0.135254	10.7228	7.9543e-27	4.81457e-25	19	18374731	18389176	+	4.81457e-25	1.45031	cg21211585	1	0.000240003	0.0335453	cg21211585	1	0.00059208	0.0461638
ENSG00000151715	TMEM45B	F	F	T	819.013	0.482105	0.123603	3.90042	9.60249e-05	0.000660713	1230.92	0.735205	0.0758246	9.69614	3.13135e-22	8.25033e-21	1150.54	1.2042	0.112516	10.7025	9.90357e-27	5.87333e-25	11	129815848	129860003	+	5.87333e-25	1.2042	cg04351131	1	8.80196e-05	0.0247365
ENSG00000168685	IL7R	F	F	T	905.104	-0.518727	0.0758937	-6.83491	8.20541e-12	3.52525e-10	603.584	-0.559717	0.0961792	-5.81952	5.90163e-09	4.86106e-08	798.351	-1.09126	0.1022	-10.6777	1.29495e-26	7.52898e-25	5	35852695	35879603	+	7.52898e-25	1.09126
ENSG00000006634	DBF4	F	F	T	495.216	-0.230093	0.0900772	-2.55439	0.0106373	0.0358641	335.333	-0.938204	0.0933209	-10.0535	8.86388e-24	2.62775e-22	393.058	-1.18067	0.111048	-10.6321	2.11322e-26	1.19827e-24	7	87876216	87909553	+	1.19827e-24	1.18067
ENSG00000146904	EPHA1	F	T	T	44.2868	-0.558539	0.193009	-2.89386	0.00380542	0.0152684	72.509	1.66456	0.157427	10.5735	3.95409e-26	1.37079e-24	84.3933	1.09247	0.160114	6.82308	8.91095e-12	9.54943e-11	7	143390289	143408856	-	1.37079e-24	1.66456	cg18997129	1	0.000545559	0.0441533	cg11292420	1	0.00062818	0.047131
ENSG00000167513	CDT1	F	F	T	382.503	-0.282192	0.0996336	-2.8323	0.0046215	0.0180062	257.479	-0.878895	0.0967263	-9.08641	1.02366e-19	2.30028e-18	308.893	-1.1739	0.11075	-10.5996	2.99293e-26	1.67864e-24	16	88803789	88809258	+	1.67864e-24	1.1739
ENSG00000170442	AC021066.1	F	T	T	150.402	-0.523475	0.115507	-4.53199	5.84316e-06	5.77291e-05	83.3513	-1.33944	0.1733	-7.72901	1.08383e-14	1.61907e-13	115.52	-1.87795	0.177516	-10.5791	3.72635e-26	2.06752e-24	12	52249300	52309163	+	2.06752e-24	1.87795
ENSG00000183111	ARHGEF37	F	F	T	861.49	0.443094	0.117481	3.77161	0.000162196	0.00103802	1222.18	0.626457	0.0595341	10.5227	6.79336e-26	2.31325e-24	1145.94	1.0568	0.119156	8.86908	7.37499e-19	1.80569e-17	5	149551947	149634968	+	2.31325e-24	1.0568					cg09768082	1	2.61e-05	0.0183897
ENSG00000138180	CEP55	F	T	T	986.532	-0.0494961	0.0990687	-0.499614	0.617347	0.754664	685.745	-1.11089	0.105687	-10.5111	7.68043e-26	2.60689e-24	738.757	-1.17306	0.127656	-9.18921	3.95742e-20	1.11739e-18	10	93496612	93529092	+	2.60689e-24	1.17306
ENSG00000131153	GINS2	F	T	T	433.913	-0.203204	0.1054	-1.92793	0.0538644	0.13245	288.575	-1.05629	0.132156	-7.99274	1.31977e-15	2.11063e-14	334.65	-1.27176	0.120717	-10.5351	5.95269e-26	3.24178e-24	16	85676198	85690073	-	3.24178e-24	1.27176
ENSG00000007968	E2F2	F	T	T	139.595	-0.108566	0.130192	-0.833893	0.404341	0.576628	90.0641	-1.35589	0.129382	-10.4798	1.07002e-25	3.60284e-24	100.32	-1.48018	0.16985	-8.71466	2.91631e-18	6.5498e-17	1	23506438	23531233	-	3.60284e-24	1.48018
ENSG00000109107	ALDOC	F	F	T	1400.97	0.898001	0.111046	8.08672	6.12933e-16	6.13891e-14	1986.57	0.324225	0.0677096	4.78846	1.68066e-06	1.00297e-05	1650.91	1.20945	0.115365	10.4837	1.02629e-25	5.45944e-24	17	28573115	28576948	-	5.45944e-24	1.20945
ENSG00000168496	FEN1	F	F	T	1707.12	-0.24419	0.0750194	-3.25503	0.00113382	0.00545631	1201.09	-0.762034	0.0810672	-9.40002	5.45506e-21	1.32927e-19	1409.38	-1.01894	0.0972477	-10.4778	1.09238e-25	5.75172e-24	11	61792911	61797238	+	5.75172e-24	1.01894
ENSG00000255346	NOX5	F	F	T	354.223	0.48624	0.136866	3.55269	0.000381316	0.00215465	520.649	0.679571	0.0653642	10.3967	2.56695e-25	8.46731e-24	484.459	1.15177	0.132367	8.70129	3.28145e-18	7.33794e-17	15	68930525	69062762	+	8.46731e-24	1.15177
ENSG00000171241	SHCBP1	F	T	T	1130.14	-0.0334035	0.0853599	-0.391325	0.695557	0.811471	806.919	-1.01689	0.0979431	-10.3825	2.97968e-25	9.75242e-24	862.073	-1.06299	0.116604	-9.11624	7.77762e-20	2.14612e-18	16	46578591	46621379	-	9.75242e-24	1.06299
ENSG00000176208	ATAD5	F	T	T	132.188	-0.0389204	0.125664	-0.30972	0.756774	0.854337	85.4373	-1.47126	0.14345	-10.2563	1.10903e-24	3.50465e-23	91.9459	-1.52409	0.146431	-10.4082	2.27384e-25	1.15882e-23	17	30831966	30895869	+	1.15882e-23	1.52409
ENSG00000112769	LAMA4	F	F	T	152.089	0.706123	0.119125	5.9276	3.07398e-09	7.11856e-08	212.429	0.408689	0.115482	3.53897	0.000401689	0.00157142	185.163	1.10186	0.105894	10.4053	2.3443e-25	1.19178e-23	6	112107931	112254939	-	1.19178e-23	1.10186
ENSG00000146250	PRSS35	F	T	T	176.475	-0.00345274	0.102442	-0.0337043	0.973113	0.98591	260.02	1.03277	0.103252	10.0025	1.4866e-23	4.31604e-22	272.227	1.01686	0.098093	10.3663	3.53003e-25	1.76844e-23	6	83512534	83525704	+	1.76844e-23	1.03277
ENSG00000164116	GUCY1A1	F	T	T	52.4957	-0.0480824	0.207906	-0.23127	0.817105	0.894895	90.3695	1.38057	0.133768	10.3207	5.68241e-25	1.83141e-23	95.1128	1.31386	0.178732	7.35096	1.96789e-13	2.52595e-12	4	155666711	155732349	+	1.83141e-23	1.38057
ENSG00000137054	POLR1E	F	F	T	349.313	-0.441105	0.0805285	-5.47762	4.31075e-08	7.63313e-07	238.059	-0.597284	0.0876864	-6.81159	9.65285e-12	1.0933e-10	304.571	-1.05081	0.101412	-10.3618	3.69767e-25	1.84794e-23	9	37485948	37503697	+	1.84794e-23	1.05081
ENSG00000105388	CEACAM5	F	T	T	37.5345	0.333649	0.267103	1.24914	0.211614	0.37028	90.6123	1.78985	0.180145	9.9356	2.91403e-23	8.27788e-22	90.0384	2.09796	0.202858	10.342	4.54818e-25	2.25118e-23	19	41708585	41730433	+	2.25118e-23	2.09796
ENSG00000189410	SH2D5	F	F	T	184.355	-0.783109	0.118788	-6.59248	4.32546e-11	1.59346e-09	113.712	-0.442912	0.109736	-4.03614	5.4337e-05	0.000250891	169.295	-1.23833	0.119839	-10.3333	4.98199e-25	2.43093e-23	1	20719731	20732837	-	2.43093e-23	1.23833
ENSG00000186868	MAPT	F	F	T	320.797	0.526861	0.112467	4.68458	2.80536e-06	3.07917e-05	448.249	0.53058	0.0836709	6.34128	2.27868e-10	2.24544e-09	410.095	1.0435	0.101023	10.3293	5.19638e-25	2.52956e-23	17	45894382	46028334	+	2.52956e-23	1.0435
ENSG00000108417	KRT37	F	T	T	137.295	0.467883	0.259049	1.80616	0.0708939	0.163841	262.955	1.27116	0.124042	10.2478	1.2108e-24	3.80346e-23	252.365	1.72249	0.268848	6.40692	1.48486e-10	1.3731e-09	17	41420547	41424585	-	3.80346e-23	1.72249
ENSG00000071575	TRIB2	F	F	T	913.279	0.525329	0.120514	4.35906	1.30625e-05	0.000117073	1383.05	0.723745	0.0709661	10.1985	2.01456e-24	6.2171e-23	1280.3	1.23622	0.120267	10.2789	8.76933e-25	4.14185e-23	2	12716889	12742734	+	4.14185e-23	1.23622					cg01825238	1	0.00031769	0.0378461
ENSG00000164611	PTTG1	F	T	F	1316.73	0.20488	0.0800059	2.56081	0.010443	0.0353205	1019.12	-1.01501	0.0992155	-10.2304	1.44956e-24	4.53993e-23	976.541	-0.82281	0.107748	-7.63646	2.23283e-14	3.19373e-13	5	160421855	160428739	+	4.53993e-23	1.01501
ENSG00000162494	LRRC38	F	T	F	138.965	0.678438	0.131181	5.17177	2.31885e-07	3.3659e-06	115.134	-1.34514	0.131648	-10.2177	1.6524e-24	5.14465e-23	88.2057	-0.680413	0.157887	-4.30949	1.63628e-05	7.44222e-05	1	13474973	13514003	-	5.14465e-23	1.34514	cg23084526	1	0.000315663	0.0368938
ENSG00000263154	AC110285.3	F	F	T	90.8964	0.746528	0.163591	4.56338	5.03365e-06	5.08922e-05	156.546	0.869787	0.100123	8.68722	3.7142e-18	7.23548e-17	140.06	1.60449	0.156754	10.2357	1.37157e-24	6.37596e-23	17	81362272	81374214	+	6.37596e-23	1.60449
ENSG00000110944	IL23A	F	T	F	93.2442	0.936119	0.120736	7.75342	8.94527e-15	7.09643e-13	84.2223	-1.25223	0.122858	-10.1926	2.14039e-24	6.59578e-23	58.292	-0.328031	0.150302	-2.18249	0.0290737	0.0663879	12	56334174	56340410	+	6.59578e-23	1.25223
ENSG00000163435	ELF3	T	F	T	425.86	1.49602	0.143439	10.4296	1.81562e-25	1.00329e-22	602.794	-0.0295099	0.107955	-0.273354	0.784581	0.866922	424.475	1.45361	0.14219	10.223	1.56361e-24	7.15584e-23	1	202007945	202017183	+	7.15584e-23	1.49602
ENSG00000166923	GREM1	F	T	T	74.2179	-0.124513	0.143063	-0.870334	0.384118	0.556705	43.5286	-1.84524	0.187021	-9.86652	5.81455e-23	1.61901e-21	49.2856	-1.98672	0.194419	-10.2188	1.63423e-24	7.44601e-23	15	32718004	32745106	+	7.44601e-23	1.98672	cg06540146	3	9.69134e-07	0.00817397	cg06540146	1	0.000495545	0.0434246
ENSG00000100505	TRIM9	F	F	T	844.871	0.925749	0.105396	8.78355	1.58393e-18	2.39457e-16	1130.25	0.149955	0.0690293	2.17234	0.0298301	0.0715395	917.142	1.06314	0.104253	10.1978	2.02872e-24	9.10279e-23	14	50975262	51096061	-	9.10279e-23	1.06314					cg15353061	1	0.000721641	0.0494206
ENSG00000182168	UNC5C	F	T	T	21.6612	-0.247362	0.344632	-0.717755	0.472908	0.637551	47.6681	1.99109	0.196235	10.1464	3.43705e-24	1.04691e-22	51.6336	1.71914	0.267473	6.42732	1.29872e-10	1.21238e-09	4	95162504	95549206	-	1.04691e-22	1.99109	cg17504765	2	6.73865e-05	0.0223938	cg23403868	1	0.000739202	0.0497911
ENSG00000197299	BLM	F	F	T	225.817	-0.185108	0.0953998	-1.94034	0.0523384	0.129433	155.903	-0.925263	0.0911927	-10.1462	3.44378e-24	1.04745e-22	179.023	-1.12285	0.11096	-10.1195	4.52854e-24	1.94727e-22	15	90717346	90816166	+	1.04745e-22	1.12285					cg05612548	2	2.84e-05	0.018782
ENSG00000186166	CCDC84	F	F	T	344.152	-0.598135	0.0945613	-6.32537	2.52631e-10	7.74074e-09	226.627	-0.483771	0.0975765	-4.95786	7.12725e-07	4.47241e-06	309.491	-1.09669	0.107772	-10.176	2.53651e-24	1.12347e-22	11	118998138	119015793	+	1.12347e-22	1.09669	cg24704320	1	0.000128364	0.0279555
ENSG00000165507	DEPP1	T	F	T	620.706	2.05065	0.197065	10.4059	2.3293e-25	1.24423e-22	810.07	-0.568273	0.0919645	-6.17926	6.44012e-10	5.95895e-09	463.13	1.46916	0.203037	7.23589	4.62496e-13	5.74364e-12	10	44970981	44978809	-	1.24423e-22	2.05065
ENSG00000250722	SELENOP	F	T	T	64.6157	-0.124263	0.158745	-0.782784	0.433754	0.603744	105.4	1.32617	0.130935	10.1285	4.12873e-24	1.24857e-22	112.878	1.19016	0.152707	7.79375	6.50479e-15	9.85748e-14	5	42799880	42887392	-	1.24857e-22	1.32617
ENSG00000094804	CDC6	F	F	T	648.304	-0.161518	0.0775257	-2.08341	0.0372134	0.0989621	452.44	-0.916766	0.0998304	-9.18324	4.18324e-20	9.63654e-19	512.978	-1.0916	0.107719	-10.1338	3.91341e-24	1.70708e-22	17	40287879	40304657	+	1.70708e-22	1.0916	cg09657431	1	0.000765704	0.0498847	cg09657431	2	0.000267368	0.035898
ENSG00000104783	KCNN4	F	F	T	1571.61	0.23367	0.127182	1.83729	0.0661672	0.155283	2294.49	0.840923	0.0999506	8.41339	3.98337e-17	7.21938e-16	2272.93	1.06218	0.104905	10.1251	4.27371e-24	1.84538e-22	19	43766533	43781257	-	1.84538e-22	1.06218
ENSG00000156804	FBXO32	F	F	T	409.505	0.841247	0.140442	5.98998	2.09869e-09	5.07262e-08	617.035	0.510475	0.0792806	6.43884	1.2039e-10	1.22e-09	527.613	1.33826	0.132211	10.1222	4.40568e-24	1.8984e-22	8	123497889	123541206	-	1.8984e-22	1.33826	cg13237096	1	0.000611057	0.0458495	cg13237096	2	6.18e-05	0.023509
ENSG00000258526	AL049828.1	F	T	T	28.2504	-0.205884	0.260487	-0.79038	0.429306	0.59948	56.1197	1.76954	0.175561	10.0793	6.82028e-24	2.03912e-22	60.5965	1.54166	0.19902	7.74628	9.46274e-15	1.41019e-13	14	39432599	40390547	+	2.03912e-22	1.76954
ENSG00000141384	TAF4B	F	F	T	125.154	-0.283168	0.104535	-2.70883	0.00675205	0.024681	83.1928	-0.935034	0.12528	-7.46353	8.4232e-14	1.15611e-12	100.165	-1.23162	0.121812	-10.1108	4.9474e-24	2.10545e-22	18	26225936	26391685	+	2.10545e-22	1.23162
ENSG00000172995	ARPP21	F	F	T	79.4392	0.53604	0.14482	3.70143	0.000214389	0.00131935	119.552	0.696802	0.109444	6.36673	1.93105e-10	1.91542e-09	110.093	1.21665	0.120353	10.1091	5.03554e-24	2.13855e-22	3	35638945	35794496	+	2.13855e-22	1.21665	cg13795579	2	1.39605e-05	0.0148581	cg05109361	1	0.000100076	0.0268773
ENSG00000272168	CASC15	F	T	T	11.7694	-0.390459	0.347118	-1.12486	0.260648	0.425952	31.5757	2.42743	0.241263	10.0613	8.19041e-24	2.43151e-22	34.5127	2.0112	0.250918	8.01536	1.09819e-15	1.82208e-14	6	21664185	22654455	+	2.43151e-22	2.42743	cg26581707	2	0.00012453	0.0275892
ENSG00000177694	NAALADL2	F	T	T	115.858	0.345943	0.15444	2.23998	0.0250923	0.0719842	190.01	1.01325	0.125811	8.05374	8.03003e-16	1.31004e-14	184.449	1.34434	0.13319	10.0934	5.90854e-24	2.48882e-22	3	174438573	175810548	+	2.48882e-22	1.34434	cg09969640	1	6.22667e-06	0.012006	cg09506255	3	0.00019502	0.0325165
ENSG00000135245	HILPDA	T	F	F	835.834	1.07154	0.103806	10.3225	5.57546e-25	2.73789e-22	914.746	-0.57586	0.0675552	-8.52429	1.53746e-17	2.88315e-16	657.474	0.481224	0.115231	4.17615	2.96482e-05	0.000129511	7	128455849	128458418	+	2.73789e-22	1.07154
ENSG00000171488	LRRC8C	F	T	F	352.274	0.529917	0.13163	4.02582	5.67782e-05	0.000419295	295.144	-1.10098	0.109707	-10.0356	1.06296e-23	3.12745e-22	245.032	-0.582441	0.116227	-5.01125	5.40773e-07	3.09356e-06	1	89633072	89769903	+	3.12745e-22	1.10098					cg06353330	1	0.000630304	0.0471588
ENSG00000189057	FAM111B	F	T	T	613.174	-0.140143	0.0875271	-1.60114	0.109345	0.22741	414.744	-1.08574	0.10819	-10.0355	1.06385e-23	3.12745e-22	466.837	-1.23927	0.129283	-9.58567	9.18622e-22	3.01916e-20	11	59107185	59127412	+	3.12745e-22	1.23927					cg18225893	1	0.000658424	0.0478689
ENSG00000136826	KLF4	T	F	F	650.544	1.08447	0.105233	10.3054	6.65883e-25	3.13846e-22	746.156	-0.425793	0.0736351	-5.78248	7.36093e-09	5.98697e-08	544.329	0.645494	0.110914	5.81976	5.89331e-09	4.42964e-08	9	107484852	107490482	-	3.13846e-22	1.08447
ENSG00000230453	ANKRD18B	F	T	T	127.692	-0.140164	0.118991	-1.17794	0.238822	0.401852	81.9399	-1.34251	0.13384	-10.0307	1.11761e-23	3.28091e-22	92.8733	-1.49404	0.150164	-9.94939	2.53738e-23	1.00329e-21	9	33524394	33573009	+	3.28091e-22	1.49404
ENSG00000115163	CENPA	F	T	T	535.207	-0.0602562	0.0992298	-0.607239	0.543692	0.695147	373.717	-1.07072	0.106886	-10.0174	1.27805e-23	3.7363e-22	404.703	-1.14405	0.12818	-8.92529	4.44539e-19	1.11081e-17	2	26764289	26801067	+	3.7363e-22	1.14405					cg09676602	1	0.000484161	0.0430913
ENSG00000106541	AGR2	F	F	T	1698.37	0.826877	0.229722	3.59946	0.00031888	0.00184262	3011.63	0.899412	0.0898106	10.0146	1.31558e-23	3.83538e-22	2670.43	1.71408	0.220014	7.79079	6.65908e-15	1.00839e-13	7	16791811	16833433	-	3.83538e-22	1.71408
ENSG00000196159	FAT4	F	T	T	123.722	0.416587	0.134103	3.10646	0.00189339	0.00846111	89.712	-1.67279	0.167284	-9.99974	1.52791e-23	4.41167e-22	76.5501	-1.26873	0.158128	-8.02344	1.02822e-15	1.71426e-14	4	125316399	125492932	+	4.41167e-22	1.67279
ENSG00000188610	FAM72B	F	T	T	144.958	0.0288735	0.126279	0.228648	0.819142	0.89633	100.605	-1.23759	0.123765	-9.99957	1.53062e-23	4.41347e-22	104.544	-1.2233	0.150371	-8.13524	4.11128e-16	7.26513e-15	1	121167646	121185539	-	4.41347e-22	1.23759
ENSG00000111247	RAD51AP1	F	T	T	307.142	-0.0611268	0.107604	-0.56807	0.569987	0.717183	212.575	-1.10694	0.110725	-9.99722	1.56742e-23	4.51341e-22	230.472	-1.18138	0.132074	-8.94482	3.72543e-19	9.43471e-18	12	4538798	4560048	+	4.51341e-22	1.18138					cg14552441	1	0.000657914	0.0478546
ENSG00000187325	TAF9B	T	F	F	343.315	-1.32376	0.129089	-10.2546	1.1279e-24	5.16417e-22	270.294	0.88708	0.10044	8.83198	1.02839e-18	2.12098e-17	433.594	-0.448305	0.130821	-3.42686	0.000610612	0.00208971	X	78129748	78139650	-	5.16417e-22	1.32376
ENSG00000168890	TMEM150A	F	T	F	78.6084	-0.25369	0.159426	-1.59128	0.111547	0.230893	111.103	1.13466	0.113686	9.98066	1.85239e-23	5.31219e-22	122.979	0.863172	0.135685	6.36158	1.99684e-10	1.82771e-09	2	85598547	85603196	-	5.31219e-22	1.13466
ENSG00000112312	GMNN	F	F	T	422.083	-0.225758	0.100623	-2.24359	0.0248588	0.0715321	297.345	-0.782055	0.101492	-7.70559	1.30236e-14	1.92774e-13	346.024	-1.02072	0.102077	-9.99957	1.53057e-23	6.18218e-22	6	24774931	24786099	+	6.18218e-22	1.02072
ENSG00000070731	ST6GALNAC2	F	F	T	110.44	0.509475	0.158226	3.21993	0.00128222	0.00608818	187.31	0.980981	0.11127	8.81624	1.1837e-18	2.43177e-17	175.963	1.47689	0.147763	9.99494	1.60389e-23	6.46568e-22	17	76565377	76586956	-	6.46568e-22	1.47689	cg21522303	2	0.000370336	0.0388551
ENSG00000072657	TRHDE	F	F	T	238.591	-0.0958201	0.11537	-0.830546	0.40623	0.578659	170.015	-0.934651	0.093933	-9.9502	2.51687e-23	7.169e-22	187.109	-1.03957	0.127415	-8.15899	3.37835e-16	6.04764e-15	12	72087266	72670758	+	7.169e-22	1.03957	cg15604046	1	6.59031e-05	0.0221975	cg09567372	1	0.000432449	0.0415648
ENSG00000164039	BDH2	F	T	F	75.2328	-0.210862	0.140005	-1.5061	0.132043	0.262116	106.516	1.09732	0.110611	9.92056	3.38837e-23	9.57374e-22	116.839	0.871451	0.114533	7.60872	2.7682e-14	3.92415e-13	4	103077592	103099870	-	9.57374e-22	1.09732
ENSG00000237149	ZNF503-AS2	F	F	T	244.854	0.155349	0.140412	1.10638	0.268564	0.435689	357.996	0.897642	0.0906605	9.90113	4.11589e-23	1.15365e-21	360.976	1.03957	0.131013	7.93484	2.10759e-15	3.40914e-14	10	75401519	75408982	+	1.15365e-21	1.03957
ENSG00000155846	PPARGC1B	F	F	T	185.021	-0.734403	0.127261	-5.77084	7.88765e-09	1.65661e-07	113.079	-0.544579	0.108006	-5.04211	4.60426e-07	2.96603e-06	166.005	-1.29153	0.130093	-9.92773	3.15346e-23	1.23272e-21	5	149730298	149855022	+	1.23272e-21	1.29153					cg07226964	1	0.000638825	0.0473884
ENSG00000170577	SIX2	F	T	T	171.568	-0.0280752	0.123945	-0.226514	0.820801	0.897317	120.426	-1.09886	0.111299	-9.87307	5.44728e-23	1.52278e-21	128.632	-1.13842	0.148618	-7.66003	1.85895e-14	2.685e-13	2	45005182	45009452	-	1.52278e-21	1.13842
ENSG00000214357	NEURL1B	F	T	F	62.3687	0.834677	0.138988	6.00537	1.909e-09	4.6705e-08	50.7937	-1.66885	0.16926	-9.85971	6.22315e-23	1.72594e-21	35.75	-0.848058	0.194453	-4.36125	1.29322e-05	5.98879e-05	5	172641263	172691540	+	1.72594e-21	1.66885	cg14268184	2	0.000239214	0.0335057	cg11190434	2	0.000284107	0.0366379
ENSG00000253304	TMEM200B	F	T	T	119.822	0.0471178	0.118642	0.397144	0.691262	0.809271	84.2448	-1.22893	0.124753	-9.85088	6.79477e-23	1.87953e-21	86.3431	-1.19395	0.135303	-8.82427	1.10177e-18	2.64117e-17	1	29119429	29123903	-	1.87953e-21	1.22893
ENSG00000100479	POLE2	F	F	T	444.666	-0.441658	0.0943714	-4.67999	2.86885e-06	3.13384e-05	288.178	-0.781593	0.127135	-6.14776	7.85832e-10	7.18914e-09	371.957	-1.23639	0.125116	-9.88195	4.98509e-23	1.89489e-21	14	49643555	49688422	-	1.89489e-21	1.23639					cg23716101	2	0.000211828	0.0334039
ENSG00000123977	DAW1	T	T	T	46.2953	-1.11374	0.272646	-4.08492	4.40922e-05	0.000337429	16.994	-2.2732	0.370487	-6.13571	8.47822e-10	7.72273e-09	35.2297	-3.39766	0.343977	-9.8776	5.20657e-23	1.97543e-21	2	227871054	227924344	+	1.97543e-21	3.39766
ENSG00000166833	NAV2	F	F	T	1426.34	-0.256191	0.108505	-2.36111	0.0182204	0.0556156	987.178	-0.810404	0.0823926	-9.83588	7.88722e-23	2.17886e-21	1166.52	-1.07918	0.117024	-9.22189	2.9192e-20	8.29921e-19	11	19350724	20121601	+	2.17886e-21	1.07918	cg27222482	2	0.000170524	0.0304006	cg08133755	2	0.000129323	0.0287837
ENSG00000119950	MXI1	T	F	F	675.378	1.08991	0.107953	10.0962	5.74424e-24	2.55699e-21	794.808	-0.346834	0.0450426	-7.70013	1.3593e-14	2.00921e-13	584.929	0.730932	0.10783	6.77859	1.21356e-11	1.28319e-10	10	110207605	110287365	+	2.55699e-21	1.08991					cg02331060	1	5.91e-05	0.0231448
ENSG00000196550	FAM72A	F	T	F	150.526	0.214109	0.103315	2.07238	0.0382303	0.101059	115.883	-1.04857	0.106892	-9.80962	1.02358e-22	2.8129e-21	110.962	-0.846784	0.122441	-6.91584	4.65111e-12	5.15016e-11	1	206186179	206204414	-	2.8129e-21	1.04857
ENSG00000188107	EYS	F	T	T	13.7812	-0.771493	0.381642	-2.02151	0.0432269	0.111243	35.9129	2.63208	0.26835	9.80838	1.03619e-22	2.84387e-21	41.0982	1.8464	0.31093	5.9383	2.87984e-09	2.27044e-08	6	63719980	65707226	-	2.84387e-21	2.63208	cg11119879	1	2.67597e-05	0.0174073	cg01860271	1	8.79e-05	0.0262019
ENSG00000180914	OXTR	F	T	F	389.445	0.103107	0.0895795	1.15101	0.249729	0.413762	292.363	-1.00084	0.102201	-9.79285	1.20844e-22	3.29943e-21	293.275	-0.909372	0.0930393	-9.77406	1.45507e-22	5.22308e-21	3	8750408	8769628	-	3.29943e-21	1.00084
ENSG00000131351	HAUS8	F	F	T	235.596	-0.270894	0.0984225	-2.75236	0.00591677	0.0221069	164.714	-0.747931	0.0997999	-7.4943	6.66538e-14	9.28572e-13	195.835	-1.03104	0.105013	-9.81822	9.39887e-23	3.46415e-21	19	17049729	17075625	-	3.46415e-21	1.03104
ENSG00000134215	VAV3	F	T	T	24.0912	-0.262832	0.293549	-0.895358	0.370596	0.544095	46.6452	1.75107	0.179089	9.77767	1.40406e-22	3.80885e-21	50.836	1.46745	0.232842	6.30237	2.93122e-10	2.63848e-09	1	107571161	107965180	-	3.80885e-21	1.75107	cg06710195	1	7.3956e-05	0.0232182	cg04659311	1	0.000143601	0.0297059
ENSG00000147883	CDKN2B	F	F	T	561.044	0.701446	0.14923	4.70044	2.59608e-06	2.88703e-05	939.782	0.843063	0.0862431	9.77542	1.43562e-22	3.88945e-21	847.208	1.53257	0.177424	8.63792	5.7246e-18	1.24506e-16	9	22002903	22009305	-	3.88945e-21	1.53257
ENSG00000138061	CYP1B1	F	T	F	62.7565	-0.94866	0.231264	-4.10206	4.0948e-05	0.000315629	76.5069	1.42728	0.146249	9.75926	1.68374e-22	4.53255e-21	100.244	0.461553	0.19567	2.35883	0.0183325	0.0442708	2	38066973	38109902	-	4.53255e-21	1.42728
ENSG00000188051	TMEM221	F	F	T	55.4845	0.432649	0.16674	2.59475	0.00946592	0.0326148	88.9432	0.913526	0.127402	7.17045	7.47541e-13	9.39574e-12	84.5244	1.32989	0.136382	9.75124	1.82224e-22	6.46239e-21	19	17435509	17448668	-	6.46239e-21	1.32989
ENSG00000287095	AF228727.1	F	T	T	6.39645	-1.88252	0.533941	-3.5257	0.000422359	0.00234848	20.7009	3.84363	0.396003	9.70608	2.84055e-22	7.50289e-21	25.3023	1.91388	0.275196	6.95461	3.53545e-12	3.981e-11	8	132702812	132722283	+	7.50289e-21	3.84363
ENSG00000080608	PUM3	F	F	T	388.713	-0.539082	0.0882077	-6.11151	9.86913e-10	2.59267e-08	263.799	-0.470593	0.0849894	-5.53708	3.07553e-08	2.32769e-07	350.337	-1.02221	0.105344	-9.70357	2.91116e-22	1.00986e-20	9	2720469	2844095	-	1.00986e-20	1.02221
ENSG00000260641	AC114811.2	T	F	F	176.344	1.06487	0.107232	9.93054	3.06582e-23	1.16976e-20	173.373	-0.996046	0.116916	-8.51936	1.60444e-17	3.00074e-16	118.33	0.056676	0.123414	0.459234	0.646066	0.764347	4	98658904	98664550	+	1.16976e-20	1.06487
ENSG00000133401	PDZD2	F	T	F	120.841	0.287668	0.135996	2.11527	0.0344071	0.0931375	90.7365	-1.27117	0.131644	-9.65612	4.63089e-22	1.20061e-20	83.4507	-0.995922	0.148299	-6.71564	1.87239e-11	1.93038e-10	5	31639131	32110932	+	1.20061e-20	1.27117					cg08973312	1	0.000363818	0.0395767
ENSG00000005238	FAM214B	F	F	T	337.083	0.468581	0.119381	3.9251	8.66949e-05	0.00060325	496.407	0.692802	0.0766678	9.03641	1.61899e-19	3.56957e-18	463.88	1.14914	0.118882	9.66626	4.19443e-22	1.42624e-20	9	35104112	35116341	-	1.42624e-20	1.14914
ENSG00000143476	DTL	F	F	T	1008.18	-0.123134	0.0867858	-1.41883	0.15595	0.296962	708.544	-0.94563	0.0981171	-9.63777	5.53777e-22	1.43045e-20	789.097	-1.08201	0.123755	-8.74314	2.26723e-18	5.2053e-17	1	212035553	212107400	+	1.43045e-20	1.08201	cg10466675	1	0.000231342	0.0331757
ENSG00000168078	PBK	F	T	T	949.484	-0.0675228	0.105665	-0.639026	0.522806	0.678983	665.273	-1.04624	0.108617	-9.63237	5.83658e-22	1.5058e-20	722.309	-1.12625	0.129059	-8.72667	2.62289e-18	5.94253e-17	8	27809624	27838082	-	1.5058e-20	1.12625
ENSG00000144355	DLX1	F	F	T	273.744	-0.468641	0.0945533	-4.95636	7.18245e-07	9.05577e-06	188.044	-0.520417	0.100312	-5.18797	2.12603e-07	1.43171e-06	242.815	-1.00231	0.104225	-9.61679	6.79165e-22	2.24647e-20	2	172084740	172089677	+	2.24647e-20	1.00231	cg07181565	1	0.00015011	0.0291806	cg07181565	1	0.00038955	0.0403337
ENSG00000104419	NDRG1	T	F	T	39132.3	1.89298	0.19247	9.83518	7.94231e-23	2.70799e-20	48779	-0.654373	0.0866641	-7.55068	4.32995e-14	6.14177e-13	28241.4	1.2265	0.20261	6.05349	1.41742e-09	1.16882e-08	8	133237171	133302022	-	2.70799e-20	1.89298	cg11091012	1	6.34318e-05	0.0219659	cg11091012	1	3.57e-06	0.0109413
ENSG00000152784	PRDM8	F	F	T	1322.24	0.786267	0.125996	6.24041	4.36417e-10	1.26011e-08	1864.04	0.379388	0.0888512	4.26993	1.95534e-05	9.79668e-05	1594.15	1.15287	0.120277	9.58514	9.23323e-22	3.02979e-20	4	80183879	80204329	+	3.02979e-20	1.15287	cg11388320	1	0.000709193	0.048391	cg11388320	4	2.09e-05	0.0175434
ENSG00000146263	MMS22L	F	F	T	345.266	-0.314605	0.105165	-2.99154	0.00277571	0.0117143	229.089	-0.881904	0.099239	-8.88668	6.29645e-19	1.32188e-17	279.448	-1.21114	0.127341	-9.51096	1.88907e-21	6.04503e-20	6	97142161	97283217	-	6.04503e-20	1.21114
ENSG00000065328	MCM10	F	F	T	298.806	-0.320302	0.104782	-3.05686	0.0022367	0.00975322	193.674	-0.96553	0.104093	-9.27565	1.76531e-20	4.16677e-19	237.822	-1.30282	0.136991	-9.51024	1.90231e-21	6.07797e-20	10	13161554	13211104	+	6.07797e-20	1.30282
ENSG00000181938	GINS3	F	F	T	245.417	-0.462805	0.0856365	-5.4043	6.50634e-08	1.11632e-06	168.082	-0.552741	0.10968	-5.03958	4.66561e-07	3.00372e-06	216.466	-1.02869	0.108241	-9.50374	2.02493e-21	6.43983e-20	16	58295080	58406144	+	6.43983e-20	1.02869
ENSG00000117152	RGS4	F	T	F	50.2855	-0.551731	0.209676	-2.63135	0.00850472	0.0298943	70.9607	1.36339	0.144394	9.44218	3.65112e-21	9.0115e-20	83.7925	0.795917	0.163829	4.85823	1.1844e-06	6.4775e-06	1	163068775	163076802	+	9.0115e-20	1.36339					cg16607777	1	0.000304411	0.0373589
ENSG00000091651	ORC6	F	F	T	456.968	-0.311829	0.081798	-3.81218	0.000137747	0.00090245	315.93	-0.732207	0.102292	-7.15802	8.18514e-13	1.0245e-11	382.289	-1.05668	0.11163	-9.46595	2.90907e-21	9.12512e-20	16	46689643	46698394	+	9.12512e-20	1.05668
ENSG00000162645	GBP2	F	T	T	58.2139	0.384395	0.223792	1.71764	0.0858617	0.18947	104.645	1.18292	0.125304	9.44039	3.71393e-21	9.13444e-20	101.287	1.54948	0.205746	7.53104	5.03385e-14	6.92197e-13	1	89106132	89150456	-	9.13444e-20	1.54948
ENSG00000166046	TCP11L2	F	F	T	117.116	0.901317	0.150772	5.978	2.25892e-09	5.3948e-08	177.15	0.48055	0.0854578	5.62325	1.87398e-08	1.45863e-07	148.975	1.36672	0.144446	9.4618	3.0268e-21	9.4513e-20	12	106301929	106347003	+	9.4513e-20	1.36672	cg17758835	1	0.000169235	0.0303602	cg25575349	1	0.000426997	0.0414483
ENSG00000184481	FOXO4	F	F	T	132.94	0.221122	0.145431	1.52046	0.128395	0.256784	201.722	0.932302	0.099094	9.40826	5.0442e-21	1.232e-19	200.408	1.13864	0.137027	8.30966	9.59766e-17	1.82073e-15	X	71095851	71103532	+	1.232e-19	1.13864
ENSG00000258590	NBEAP1	F	T	T	15.5717	-0.812057	0.328709	-2.47045	0.0134945	0.0436074	31.1627	2.19265	0.233312	9.39793	5.56458e-21	1.35439e-19	36.7623	1.36392	0.249032	5.47691	4.32825e-08	2.89016e-07	15	20657638	20688408	-	1.35439e-19	2.19265
ENSG00000181544	FANCB	F	T	T	154.264	-0.168741	0.140168	-1.20385	0.228647	0.390917	100.924	-1.18063	0.125769	-9.38733	6.15387e-21	1.49265e-19	115.652	-1.36324	0.151179	-9.01741	1.92585e-19	5.06365e-18	X	14835961	14873069	-	1.49265e-19	1.36324	cg27480179	1	0.000529625	0.0435795
ENSG00000138675	FGF5	F	F	T	243.236	-0.650298	0.131826	-4.933	8.09747e-07	1.00435e-05	147.819	-0.715431	0.0979902	-7.30105	2.85534e-13	3.73179e-12	210.051	-1.37301	0.145933	-9.40852	5.0319e-21	1.53183e-19	4	80266599	80336680	+	1.53183e-19	1.37301					cg08409465	1	0.000162741	0.0308262
ENSG00000006747	SCIN	F	F	T	68.6373	0.388316	0.157114	2.47156	0.0134523	0.0434982	108.411	0.908125	0.11049	8.21909	2.0505e-16	3.49963e-15	103.913	1.28	0.136103	9.40467	5.21958e-21	1.5843e-19	7	12570577	12660182	+	1.5843e-19	1.28	cg14448515	4	1.19735e-05	0.0141949	cg07222810	1	5.73e-06	0.0121672
ENSG00000231023	LINC00326	F	T	T	22.2769	-0.72162	0.252374	-2.85932	0.00424545	0.016757	39.5531	1.94373	0.207388	9.37242	7.08893e-21	1.70766e-19	46.9043	1.20968	0.209039	5.78686	7.17125e-09	5.32618e-08	6	132954257	133107410	+	1.70766e-19	1.94373
ENSG00000224186	C5orf66	F	T	F	80.1379	-0.414846	0.182886	-2.26833	0.0233092	0.0677668	111.303	1.22547	0.130886	9.36291	7.75699e-21	1.86221e-19	127.846	0.793928	0.153706	5.16525	2.40122e-07	1.44958e-06	5	135033280	135358219	+	1.86221e-19	1.22547	cg02066056	2	0.000246679	0.0338577	cg04971375	3	5.81e-05	0.0230922
ENSG00000182326	C1S	F	F	T	201.984	0.241154	0.129478	1.86251	0.0625312	0.148696	291.302	0.805447	0.107957	7.46079	8.60069e-14	1.17871e-12	287.42	1.03209	0.110036	9.37954	6.62632e-21	1.99952e-19	12	6988259	7071032	+	1.99952e-19	1.03209	cg23651281	1	0.000543744	0.0440823	cg05538432	1	0.000729948	0.0495395
ENSG00000105204	DYRK1B	F	F	T	191.019	0.522225	0.115578	4.51836	6.232e-06	6.10066e-05	267.37	0.533057	0.0945589	5.6373	1.72742e-08	1.35054e-07	244.777	1.0427	0.111216	9.37545	6.88824e-21	2.07552e-19	19	39825350	39834201	-	2.07552e-19	1.0427
ENSG00000149212	SESN3	F	T	F	59.0035	-0.281985	0.212504	-1.32696	0.18452	0.335787	88.1311	1.26337	0.135197	9.34465	9.21982e-21	2.20085e-19	97.8081	0.968107	0.19556	4.95045	7.40436e-07	4.17166e-06	11	95165513	95232541	-	2.20085e-19	1.26337
ENSG00000197905	TEAD4	F	F	T	264.707	-0.229771	0.114697	-2.00328	0.045147	0.115076	182.059	-0.867774	0.0981436	-8.84187	9.41262e-19	1.947e-17	213.226	-1.11003	0.118756	-9.34714	9.00481e-21	2.68583e-19	12	2959330	3040676	+	2.68583e-19	1.11003
ENSG00000168447	SCNN1B	T	F	T	245.675	1.58443	0.165413	9.5786	9.83677e-22	2.8149e-19	308.197	-0.456993	0.140387	-3.25525	0.00113293	0.00403105	197.911	1.11478	0.15574	7.15791	8.19146e-13	9.86416e-12	16	23278231	23381294	+	2.8149e-19	1.58443					cg06726639	2	0.000210551	0.0333118
ENSG00000169860	P2RY1	F	F	T	192.675	0.33219	0.139431	2.38247	0.0171971	0.0531502	284.509	0.794762	0.0853299	9.31399	1.23118e-20	2.929e-19	274.833	1.10983	0.119454	9.2909	1.52984e-20	4.46618e-19	3	152835131	152841439	+	2.929e-19	1.10983
ENSG00000151725	CENPU	F	F	T	544.904	-0.115377	0.0980503	-1.17672	0.239309	0.402068	381.746	-0.974219	0.120125	-8.11002	5.06128e-16	8.40014e-15	423.766	-1.10263	0.118354	-9.31635	1.20406e-20	3.55026e-19	4	184694085	184734130	-	3.55026e-19	1.10263
ENSG00000168916	ZNF608	T	F	T	60.5725	1.00994	0.167826	6.01781	1.76793e-09	4.35193e-08	92.9178	0.453329	0.117777	3.84906	0.000118573	0.000515848	76.1598	1.44533	0.155219	9.31151	1.26025e-20	3.70009e-19	5	124636913	124748807	-	3.70009e-19	1.44533	cg22589697	3	4.57235e-05	0.0199911	cg22589697	3	6.2e-05	0.0235145
ENSG00000077152	UBE2T	F	T	T	312.496	-0.00164365	0.0916614	-0.0179318	0.985693	0.992065	225.22	-1.02204	0.110459	-9.25272	2.18856e-20	5.14275e-19	237.127	-1.03677	0.112837	-9.18819	3.9952e-20	1.12652e-18	1	202331657	202341980	-	5.14275e-19	1.03677
ENSG00000091844	RGS17	F	F	T	122.753	0.450884	0.125654	3.5883	0.00033284	0.00191106	176.296	0.638238	0.0972035	6.56599	5.16872e-11	5.44188e-10	164.709	1.07596	0.116314	9.2505	2.23448e-20	6.4055e-19	6	153004459	153131282	-	6.4055e-19	1.07596
ENSG00000154162	CDH12	F	F	T	184.223	0.636526	0.14692	4.33248	1.47441e-05	0.000129964	273.084	0.595823	0.088729	6.71509	1.87955e-11	2.06339e-10	244.835	1.21907	0.131818	9.24813	2.28446e-20	6.53065e-19	5	21750673	22853344	-	6.53065e-19	1.21907	cg02663548	3	0.0001106	0.0264644
ENSG00000120913	PDLIM2	F	T	F	181.044	0.130572	0.101431	1.28731	0.197987	0.353431	136.981	-1.0134	0.110149	-9.20031	3.56914e-20	8.28528e-19	135.427	-0.895956	0.100832	-8.88567	6.35359e-19	1.56489e-17	8	22578279	22598025	+	8.28528e-19	1.0134
ENSG00000111261	MANSC1	F	T	F	123.162	-0.210467	0.132491	-1.58854	0.112164	0.231806	177.022	1.13717	0.124138	9.16049	5.16611e-20	1.18103e-18	194.239	0.913136	0.108598	8.40841	4.15616e-17	8.24045e-16	12	12326056	12350242	-	1.18103e-18	1.13717					cg00357904	1	0.000605018	0.0464953
ENSG00000011201	ANOS1	F	T	F	75.3377	0.522113	0.144123	3.62268	0.000291568	0.001714	59.6017	-1.35332	0.148019	-9.14284	6.0833e-20	1.3862e-18	49.1118	-0.844888	0.167659	-5.03933	4.67172e-07	2.70399e-06	X	8528874	8732137	-	1.3862e-18	1.35332
ENSG00000100767	PAPLN	F	T	F	175.866	-0.412273	0.139644	-2.95231	0.00315408	0.0130571	219.855	1.00805	0.110472	9.12489	7.18086e-20	1.62401e-18	255.394	0.58172	0.147302	3.94917	7.84214e-05	0.000316324	14	73237497	73274640	+	1.62401e-18	1.00805	cg03640364	2	1.095e-05	0.0140423	cg03640364	2	2.43e-05	0.0182504
ENSG00000146233	CYP39A1	F	T	T	34.1259	-0.392372	0.208793	-1.87924	0.0602113	0.144358	54.0247	1.4736	0.161605	9.11854	7.61445e-20	1.72023e-18	61.1295	1.06505	0.163792	6.50245	7.90215e-11	7.58254e-10	6	46549580	46652830	-	1.72023e-18	1.4736
ENSG00000092068	SLC7A8	F	T	T	15.153	-0.438324	0.29656	-1.47803	0.1394	0.273158	32.2291	2.05424	0.226616	9.06486	1.24769e-19	2.78885e-18	36.0682	1.60563	0.207184	7.74979	9.20461e-15	1.3747e-13	14	23125295	23183674	-	2.78885e-18	2.05424
ENSG00000278828	H3C10	F	T	T	68.9424	0.077608	0.208024	0.373072	0.709095	0.821756	108.793	1.11215	0.122714	9.06291	1.27018e-19	2.83612e-18	111.655	1.17352	0.183492	6.3955	1.60026e-10	1.47519e-09	6	27810064	27811300	+	2.83612e-18	1.17352
ENSG00000248323	LUCAT1	T	F	F	107.127	1.71833	0.18478	9.29933	1.41336e-20	3.10262e-18	121.035	-0.95167	0.117963	-8.06752	7.17424e-16	1.17406e-14	68.1444	0.759669	0.221549	3.42891	0.000606018	0.00207468	5	91054834	91314547	-	3.10262e-18	1.71833
ENSG00000175161	CADM2	F	T	T	90.361	0.413646	0.325529	1.27069	0.203839	0.360185	180.803	1.39099	0.153929	9.03655	1.61697e-19	3.56886e-18	175.882	1.78795	0.317298	5.63492	1.75135e-08	1.23414e-07	3	84958981	86074429	+	3.56886e-18	1.78795	cg22522166	1	0.000513974	0.043201
ENSG00000164938	TP53INP1	F	F	T	349.632	0.72681	0.246311	2.95079	0.00316965	0.0130979	588.129	0.838189	0.0927896	9.03322	1.66686e-19	3.66745e-18	527.588	1.55153	0.236825	6.55138	5.70095e-11	5.54251e-10	8	94925972	94949378	-	3.66745e-18	1.55153					cg20017151	1	0.000139549	0.02952
ENSG00000125629	INSIG2	T	F	F	1223.94	1.02939	0.126372	8.14572	3.77043e-16	3.89814e-14	1324.86	-0.584538	0.0647905	-9.02196	1.84747e-19	4.04371e-18	963.346	0.432349	0.124455	3.47393	0.000512888	0.00178155	2	118088452	118110997	+	4.04371e-18	1.02939					cg20322299	1	0.000241054	0.0346658
ENSG00000171320	ESCO2	F	F	T	280.332	-0.141605	0.103999	-1.3616	0.173325	0.320698	199.048	-0.880364	0.103994	-8.4655	2.55062e-17	4.70358e-16	223.481	-1.03376	0.114347	-9.04053	1.55916e-19	4.14171e-18	8	27771949	27812640	+	4.14171e-18	1.03376
ENSG00000151131	C12orf45	F	F	T	257.045	-0.406547	0.117825	-3.45044	0.000559679	0.00297672	173.383	-0.678537	0.0954269	-7.11055	1.15585e-12	1.41893e-11	218.982	-1.09949	0.121899	-9.01971	1.88579e-19	4.96464e-18	12	104986316	105074197	+	4.96464e-18	1.09949
ENSG00000184261	KCNK12	F	T	T	9.68555	-0.850574	0.395882	-2.14855	0.0316698	0.0868129	23.3149	2.57956	0.287116	8.98438	2.60193e-19	5.62498e-18	27.133	1.70062	0.255763	6.6492	2.94681e-11	2.97128e-10	2	47509290	47570985	-	5.62498e-18	2.57956	cg20043073	2	4.13286e-05	0.0195618	cg16118678	1	3.71e-06	0.0112158
ENSG00000136122	BORA	F	F	T	208.311	-0.194883	0.0916742	-2.12582	0.0335179	0.0911152	146.534	-0.827724	0.101699	-8.13893	3.98789e-16	6.6606e-15	168.771	-1.0369	0.1155	-8.97751	2.76956e-19	7.13655e-18	13	72727749	72756198	+	7.13655e-18	1.0369
ENSG00000063180	CA11	F	T	T	46.794	-0.294983	0.209555	-1.40766	0.159231	0.301579	73.2765	1.37082	0.153154	8.95059	3.53595e-19	7.50561e-18	81.158	1.05676	0.180231	5.86338	4.53531e-09	3.46571e-08	19	48637946	48646187	-	7.50561e-18	1.37082
ENSG00000107738	VSIR	F	F	T	106.559	-0.555539	0.127311	-4.36365	1.27912e-05	0.000115221	68.9262	-0.606439	0.13931	-4.35316	1.34191e-05	6.90885e-05	93.1409	-1.17391	0.130988	-8.96194	3.19004e-19	8.14881e-18	10	71747556	71773520	-	8.14881e-18	1.17391
ENSG00000114796	KLHL24	F	F	T	365.861	0.764125	0.139415	5.48096	4.23027e-08	7.5072e-07	526.603	0.443205	0.0770429	5.75271	8.7826e-09	7.06025e-08	454.61	1.1944	0.13346	8.94949	3.5713e-19	9.0778e-18	3	183635610	183684519	+	9.0778e-18	1.1944	cg10143433	1	2.21395e-08	0.00372604	cg10143433	1	1.72e-09	0.00124266
ENSG00000071242	RPS6KA2	F	F	T	172.035	0.44034	0.159983	2.75241	0.00591581	0.0221069	261.194	0.784863	0.0879715	8.9218	4.58783e-19	9.67991e-18	246.495	1.2091	0.150102	8.0552	7.93502e-16	1.34908e-14	6	166409364	166906451	-	9.67991e-18	1.2091	cg01108872	3	0.000239569	0.0335371	cg01108872	3	3.2e-08	0.00372835
ENSG00000152455	SUV39H2	F	F	T	193.79	-0.264226	0.115911	-2.27957	0.0226332	0.0662582	133.41	-0.815551	0.115462	-7.06339	1.6249e-12	1.96724e-11	158.54	-1.09186	0.122135	-8.93983	3.89757e-19	9.83446e-18	10	14878820	14904315	+	9.83446e-18	1.09186
ENSG00000196139	AKR1C3	F	F	T	178.623	0.680974	0.126849	5.36839	7.94432e-08	1.33446e-06	248.124	0.403777	0.0801838	5.03564	4.76247e-07	3.06233e-06	217.249	1.07246	0.1206	8.89268	5.96548e-19	1.47812e-17	10	5035354	5107686	+	1.47812e-17	1.07246
ENSG00000196482	ESRRG	F	T	T	52.7588	-0.147237	0.182988	-0.804626	0.421036	0.59237	86.5393	1.35302	0.152561	8.86868	7.40209e-19	1.5463e-17	93.0884	1.19327	0.169473	7.04108	1.9075e-12	2.21433e-11	1	216503246	217137755	-	1.5463e-17	1.35302	cg01537645	1	5.54637e-05	0.0210731	cg17770687	6	1.47e-05	0.0154649
ENSG00000109881	CCDC34	F	F	T	305.236	-0.240175	0.0937113	-2.56292	0.0103795	0.0351356	214.885	-0.764099	0.102101	-7.48373	7.22424e-14	1.00048e-12	252.089	-1.01725	0.114774	-8.86307	7.78425e-19	1.89689e-17	11	27330827	27363234	-	1.89689e-17	1.01725					cg12171271	2	0.000400221	0.0406268
ENSG00000222022	AC112721.1	F	T	F	70.2846	0.684908	0.175464	3.90342	9.48448e-05	0.000653715	57.5896	-1.40727	0.159306	-8.8338	1.01177e-18	2.08874e-17	44.1397	-0.736738	0.215187	-3.4237	0.00061774	0.002112	2	237421420	237425276	-	2.08874e-17	1.40727
ENSG00000138271	GPR87	F	T	T	101.187	-0.0511537	0.134161	-0.381287	0.70299	0.81746	66.2349	-1.38492	0.157111	-8.81492	1.19774e-18	2.45822e-17	71.5463	-1.45044	0.168536	-8.60609	7.55927e-18	1.62524e-16	3	151294086	151316820	-	2.45822e-17	1.45044
ENSG00000210196	MT-TP	F	T	T	57.6189	0.609965	0.246129	2.47823	0.0132036	0.0428489	43.6827	-1.73394	0.196917	-8.80543	1.30351e-18	2.6727e-17	33.9388	-1.13875	0.287783	-3.95697	7.59075e-05	0.000307202	MT	15956	16023	-	2.6727e-17	1.73394
ENSG00000125378	BMP4	F	T	F	32.6867	-0.977211	0.197667	-4.94373	7.66417e-07	9.56529e-06	42.0673	1.55566	0.176715	8.80322	1.32941e-18	2.72316e-17	54.7803	0.563658	0.152087	3.70615	0.000210434	0.000786412	14	53949736	53958761	-	2.72316e-17	1.55566	cg18975764	1	1.10799e-05	0.0140423	cg18975764	1	0.000222212	0.0338445
ENSG00000267278	MAP3K14-AS1	F	F	T	174.904	0.537895	0.122577	4.38823	1.14279e-05	0.000104468	251.535	0.590664	0.0812828	7.26677	3.68174e-13	4.75222e-12	230.124	1.11534	0.126534	8.81456	1.20161e-18	2.86387e-17	17	45247916	45269824	+	2.86387e-17	1.11534
ENSG00000138944	SHISAL1	F	F	T	174.966	-0.316939	0.117808	-2.69031	0.00713852	0.0258402	116.604	-0.872918	0.112019	-7.79257	6.56607e-15	9.99276e-14	142.341	-1.20014	0.136202	-8.81152	1.23465e-18	2.9291e-17	22	44243665	44312951	-	2.9291e-17	1.20014
ENSG00000049089	COL9A2	F	T	F	78.9502	-0.493869	0.127078	-3.88634	0.000101768	0.000695452	103.511	1.1843	0.134691	8.79277	1.45916e-18	2.97161e-17	121.918	0.678197	0.12511	5.4208	5.9334e-08	3.90889e-07	1	40300489	40317813	-	2.97161e-17	1.1843					cg22799499	3	0.000375937	0.0400207
ENSG00000151789	ZNF385D	F	F	T	192.777	-0.0740494	0.117444	-0.630509	0.528362	0.683107	138.576	-0.9231	0.107886	-8.55624	1.16608e-17	2.20436e-16	150.746	-1.01035	0.11494	-8.79024	1.49242e-18	3.50438e-17	3	21412218	22373321	-	3.50438e-17	1.01035	cg12629056	1	0.000525608	0.0434994
ENSG00000100162	CENPM	F	F	T	192.332	-0.497537	0.11693	-4.25498	2.09065e-05	0.00017633	125.696	-0.65327	0.12626	-5.17401	2.29126e-07	1.53562e-06	165.974	-1.1648	0.132614	-8.78345	1.5854e-18	3.71426e-17	22	41938737	41947152	-	3.71426e-17	1.1648
ENSG00000171094	ALK	F	T	T	57.225	0.576864	0.204883	2.81557	0.00486901	0.0188286	100.657	1.01867	0.1269	8.02733	9.96156e-16	1.60527e-14	93.4199	1.5756	0.179514	8.77702	1.67868e-18	3.91945e-17	2	29192774	29921586	-	3.91945e-17	1.5756	cg05437741	1	0.000243097	0.0336996	cg26812378	4	0.000179816	0.0318724
ENSG00000134193	REG4	F	T	F	82.7078	-0.830018	0.162764	-5.09953	3.40502e-07	4.71204e-06	88.8824	1.06656	0.122197	8.72819	2.58779e-18	5.15553e-17	116.477	0.218047	0.150198	1.45173	0.146577	0.256777	1	119794017	119811580	-	5.15553e-17	1.06656	cg15138570	1	0.000663262	0.0472523
ENSG00000146410	MTFR2	F	F	T	123.654	-0.510821	0.129058	-3.95808	7.55554e-05	0.000536454	78.3913	-0.756757	0.130374	-5.8045	6.45571e-09	5.29263e-08	104.595	-1.2805	0.146447	-8.74383	2.25348e-18	5.19104e-17	6	136231024	136250335	-	5.19104e-17	1.2805	cg14737617	1	5.42053e-06	0.0117418
ENSG00000226562	CYP4F26P	F	T	T	60.3892	-0.504251	0.179985	-2.80163	0.00508458	0.0195116	33.253	-1.37653	0.202359	-6.80241	1.02883e-11	1.15966e-10	45.8914	-1.8956	0.216801	-8.7435	2.25997e-18	5.19441e-17	9	33580695	33607874	+	5.19441e-17	1.8956
ENSG00000101457	DNTTIP1	F	F	T	2192.9	0.731634	0.11648	6.28118	3.36007e-10	1.0027e-08	2990.87	0.331736	0.0658693	5.03628	4.74667e-07	3.05311e-06	2579.46	1.05077	0.120269	8.73679	2.39832e-18	5.48187e-17	20	45791954	45811427	+	5.48187e-17	1.05077
ENSG00000188037	CLCN1	F	T	T	82.5851	-0.13264	0.229977	-0.576755	0.564105	0.712299	128.095	1.23748	0.141983	8.7157	2.88957e-18	5.71891e-17	137.631	1.09154	0.282072	3.86971	0.000108963	0.000428626	7	143316111	143352083	+	5.71891e-17	1.23748	cg19533386	1	0.00074013	0.0492029
ENSG00000104081	BMF	F	F	T	112.71	0.285619	0.194765	1.46648	0.142517	0.277703	175.742	0.94626	0.108646	8.70957	3.05026e-18	6.02561e-17	172.332	1.21781	0.186391	6.53363	6.41941e-11	6.22342e-10	15	40087890	40108892	-	6.02561e-17	1.21781	cg18494902	1	0.000232281	0.0332238
ENSG00000184381	PLA2G6	F	T	T	92.7058	-0.133834	0.28583	-0.468228	0.639622	0.770614	157.664	1.42239	0.163381	8.70597	3.14861e-18	6.20247e-17	169.076	1.27524	0.307945	4.14112	3.45612e-05	0.000149204	22	38111495	38214778	-	6.20247e-17	1.42239
ENSG00000277778	PGM5P2	F	T	F	178.347	0.210275	0.106037	1.98303	0.0473643	0.119567	135.961	-1.08047	0.124161	-8.70215	3.25646e-18	6.40296e-17	129.829	-0.885402	0.131914	-6.71195	1.92038e-11	1.97689e-10	9	41006999	41074617	-	6.40296e-17	1.08047
ENSG00000148926	ADM	T	F	F	459.629	1.28307	0.143899	8.91643	4.81559e-19	7.79493e-17	548.591	-0.433242	0.0905977	-4.78205	1.7352e-06	1.03318e-05	380.064	0.837508	0.132102	6.33983	2.30012e-10	2.09374e-09	11	10305073	10307397	+	7.79493e-17	1.28307
ENSG00000162894	FCMR	T	F	T	54.3589	-1.20931	0.196595	-6.15129	7.68568e-10	2.06997e-08	26.1835	-0.615278	0.234756	-2.62093	0.0087691	0.0248001	49.4753	-1.83765	0.212259	-8.65762	4.81708e-18	1.05434e-16	1	206903317	206923247	-	1.05434e-16	1.83765
ENSG00000177602	HASPIN	F	F	T	141.521	-0.150488	0.122232	-1.23117	0.21826	0.378039	97.3871	-0.985633	0.114215	-8.62966	6.15364e-18	1.18453e-16	110.122	-1.14956	0.135248	-8.49966	1.9015e-17	3.94046e-16	17	3723903	3726699	+	1.18453e-16	1.14956
ENSG00000107159	CA9	T	T	F	81.5844	1.86456	0.235515	7.91693	2.43441e-15	2.19165e-13	84.7254	-1.4546	0.168809	-8.61685	6.88239e-18	1.32119e-16	41.4973	0.399989	0.257743	1.55189	0.120689	0.219221	9	35673918	35681159	+	1.32119e-16	1.86456
ENSG00000008517	IL32	F	T	F	134.746	0.91937	0.120847	7.60771	2.78999e-14	1.96959e-12	126.911	-1.0514	0.122286	-8.59785	8.12242e-18	1.54796e-16	90.4798	-0.141102	0.144309	-0.977781	0.328182	0.475213	16	3065297	3082192	+	1.54796e-16	1.0514
ENSG00000142798	HSPG2	F	T	T	8605.3	0.437551	0.212679	2.05733	0.0396541	0.103918	15306.2	1.13372	0.171178	6.62303	3.51912e-11	3.77486e-10	14697.5	1.55888	0.181054	8.61007	7.30168e-18	1.5715e-16	1	21822244	21937310	-	1.5715e-16	1.55888					cg10820203	3	0.00058439	0.0459497
ENSG00000265962	GACAT2	F	T	T	106.652	0.156486	0.134056	1.16732	0.243082	0.406489	165.709	1.02178	0.118964	8.58904	8.76977e-18	1.66982e-16	167.178	1.16883	0.138613	8.43231	3.38896e-17	6.8043e-16	18	8695856	8707621	-	1.66982e-16	1.16883
ENSG00000233760	AC004947.1	T	T	F	19.1449	-1.27688	0.301507	-4.23498	2.28575e-05	0.000190578	28.9918	2.11322	0.247026	8.55466	1.18213e-17	2.23271e-16	38.3291	0.81634	0.217822	3.74774	0.000178432	0.000675751	7	26551686	26558880	+	2.23271e-16	2.11322
ENSG00000187288	CIDEC	F	T	T	12.1282	0.579727	0.341488	1.69765	0.0895742	0.195432	31.6609	1.78411	0.226872	7.86393	3.72274e-15	5.74435e-14	30.461	2.33803	0.273368	8.55266	1.20285e-17	2.54633e-16	3	9866711	9880254	-	2.54633e-16	2.33803					cg02728280	1	3.11e-06	0.0107756
ENSG00000240875	LINC00886	F	T	T	76.3946	0.145112	0.169353	0.856859	0.391523	0.563665	120.927	1.07163	0.125512	8.53806	1.36498e-17	2.57113e-16	122.227	1.20375	0.166819	7.21586	5.35928e-13	6.62369e-12	3	156747343	156817062	-	2.57113e-16	1.20375
ENSG00000117598	PLPPR5	F	F	T	196.7	-0.182795	0.0908314	-2.01246	0.0441715	0.113165	139.659	-0.81523	0.106849	-7.62971	2.35283e-14	3.41315e-13	159.825	-1.01104	0.11845	-8.53555	1.39494e-17	2.92895e-16	1	98890245	99005032	-	2.92895e-16	1.01104
ENSG00000183918	SH2D1A	F	T	T	17.9507	-0.166498	0.352643	-0.472145	0.636823	0.76893	35.4614	1.71781	0.202007	8.50373	1.83589e-17	3.42451e-16	37.9438	1.52654	0.28903	5.2816	1.28062e-07	8.0487e-07	X	124227868	124373197	+	3.42451e-16	1.71781
ENSG00000272619	AC093673.2	F	T	T	42.6289	0.268765	0.227592	1.18091	0.237639	0.40086	75.1058	1.2015	0.141416	8.49619	1.95915e-17	3.63831e-16	74.224	1.45749	0.203239	7.1713	7.42873e-13	9.01935e-12	7	143363899	143364229	+	3.63831e-16	1.45749
ENSG00000152208	GRID2	F	T	F	25.0654	-0.789363	0.217322	-3.63223	0.000280983	0.00166153	37.9264	1.71228	0.201713	8.48871	2.0895e-17	3.87356e-16	46.5073	0.910188	0.176534	5.15587	2.5246e-07	1.52139e-06	4	92303966	93810157	+	3.87356e-16	1.71228	cg02779645	1	1.05644e-05	0.0140044	cg02779645	1	0.00046279	0.0425625
ENSG00000173281	PPP1R3B	T	F	F	213.734	1.07026	0.148869	7.1893	6.51259e-13	3.51395e-11	225.879	-0.711282	0.0838994	-8.4778	2.29491e-17	4.23945e-16	159.368	0.345534	0.149992	2.30368	0.0212405	0.0505132	8	9136255	9151574	-	4.23945e-16	1.07026
ENSG00000145220	LYAR	F	F	T	368.989	-0.417689	0.103714	-4.02731	5.6418e-05	0.000417734	253.002	-0.607429	0.0968633	-6.27099	3.58762e-10	3.43726e-09	320.173	-1.03725	0.122341	-8.47835	2.28407e-17	4.69555e-16	4	4267701	4290154	-	4.69555e-16	1.03725
ENSG00000146278	PNRC1	F	F	T	426.286	0.852247	0.12843	6.63588	3.22563e-11	1.222e-09	575.073	0.220713	0.0660912	3.33952	0.000839227	0.00307532	477.346	1.05899	0.124942	8.47582	2.33432e-17	4.79407e-16	6	89080751	89085160	+	4.79407e-16	1.05899
ENSG00000089250	NOS1	F	F	T	77.5207	0.633941	0.166003	3.81886	0.000134068	0.000882316	116.549	0.636385	0.114641	5.55111	2.83854e-08	2.15917e-07	104.763	1.25371	0.147986	8.47185	2.4152e-17	4.94051e-16	12	117208142	117452170	-	4.94051e-16	1.25371	cg13316625	1	0.000459934	0.0417567	cg16568918	1	0.000712908	0.0492211
ENSG00000255471	AP001528.1	T	F	F	122.038	1.07912	0.124099	8.69568	3.44752e-18	4.97716e-16	139.482	-0.440584	0.103703	-4.24852	2.15183e-05	0.000107023	102.13	0.629455	0.135539	4.6441	3.41563e-06	1.73642e-05	11	86892214	86925037	-	4.97716e-16	1.07912
ENSG00000244675	AC108676.1	F	T	T	23.7801	-0.243562	0.274598	-0.886977	0.375091	0.547984	43.3032	1.62634	0.193115	8.42158	3.71453e-17	6.77291e-16	47.0886	1.36233	0.236476	5.76097	8.36296e-09	6.1581e-08	3	194496317	194501503	-	6.77291e-16	1.62634
ENSG00000226088	HHLA3-AS1	F	T	T	27.8029	-0.359629	0.201582	-1.78403	0.0744183	0.169831	13.867	-2.48634	0.360971	-6.88792	5.66147e-12	6.58205e-11	18.1317	-2.85939	0.3398	-8.41494	3.9308e-17	7.83124e-16	1	70359562	70360437	-	7.83124e-16	2.85939
ENSG00000162711	NLRP3	F	T	F	43.0836	-0.612455	0.184915	-3.31209	0.000926033	0.00459291	57.7271	1.32456	0.157837	8.39197	4.78061e-17	8.60509e-16	69.6872	0.699787	0.146717	4.76965	1.84542e-06	9.79165e-06	1	247416156	247449108	+	8.60509e-16	1.32456					cg21806273	1	0.000112649	0.0279667
ENSG00000166828	SCNN1G	T	T	F	550.935	2.08688	0.244361	8.54013	1.3407e-17	1.76104e-15	599.908	-1.35835	0.161923	-8.38885	4.90919e-17	8.82147e-16	282.613	0.716838	0.225221	3.18282	0.00145848	0.00462412	16	23182745	23216883	+	8.82147e-16	2.08688
ENSG00000132932	ATP8A2	F	T	F	43.3712	-0.98225	0.194941	-5.03869	4.68727e-07	6.27515e-06	53.063	1.46698	0.175326	8.36711	5.90497e-17	1.0468e-15	69.9284	0.470608	0.141037	3.33677	0.000847568	0.00282067	13	25371974	26025851	+	1.0468e-15	1.46698					cg06072664	1	9.94e-05	0.026836
ENSG00000138764	CCNG2	T	F	T	669.532	1.13686	0.144501	7.86748	3.61851e-15	3.11756e-13	914.714	0.0748235	0.0859106	0.870945	0.383784	0.542003	702.491	1.19872	0.143153	8.37367	5.58508e-17	1.08957e-15	4	77157207	77433388	+	1.08957e-15	1.19872
ENSG00000170775	GPR37	F	T	F	142.596	0.357155	0.144506	2.47156	0.0134526	0.0434982	115.316	-1.01244	0.121091	-8.36099	6.21937e-17	1.10161e-15	103.492	-0.674095	0.164198	-4.10538	4.03643e-05	0.000171813	7	124743885	124765792	-	1.10161e-15	1.01244
ENSG00000102996	MMP15	F	T	F	50.4387	-0.655502	0.154935	-4.23083	2.32829e-05	0.000193923	61.9921	1.18107	0.141622	8.33955	7.45727e-17	1.31315e-15	76.3686	0.513158	0.128436	3.99544	6.45747e-05	0.00026484	16	58025754	58046901	+	1.31315e-15	1.18107	cg07620968	1	0.0003644	0.0386613
ENSG00000163006	CCDC138	F	F	T	105.392	-0.598148	0.114825	-5.20921	1.89644e-07	2.83229e-06	70.032	-0.451259	0.135984	-3.31847	0.000905128	0.00329504	95.6823	-1.06268	0.127327	-8.34608	7.05689e-17	1.36508e-15	2	108786757	108885477	+	1.36508e-15	1.06268	cg22031999	1	0.000570043	0.044692	cg22031999	1	0.000520682	0.0441304
ENSG00000079385	CEACAM1	T	F	T	35.7616	1.12745	0.205318	5.49122	3.99167e-08	7.11529e-07	55.7755	0.42731	0.157318	2.71621	0.00660335	0.0193098	44.7306	1.53989	0.184507	8.34595	7.06462e-17	1.3653e-15	19	42507304	42561234	-	1.3653e-15	1.53989
ENSG00000145990	GFOD1	F	F	T	132.031	-0.545617	0.120583	-4.52481	6.04489e-06	5.94291e-05	87.3325	-0.555176	0.118039	-4.70333	2.55958e-06	1.48122e-05	116.953	-1.11262	0.134059	-8.2995	1.04552e-16	1.97435e-15	6	13357830	13487662	-	1.97435e-15	1.11262					cg04747395	2	2.78e-05	0.0186516
ENSG00000144681	STAC	F	T	T	93.3865	0.0806282	0.111478	0.723263	0.469518	0.634457	67.5476	-1.12136	0.135314	-8.2871	1.16044e-16	2.02648e-15	68.4637	-1.05433	0.138376	-7.61935	2.54952e-14	3.6266e-13	3	36380344	36548007	+	2.02648e-15	1.12136
ENSG00000135045	C9orf40	F	F	T	140.097	-0.183586	0.101103	-1.81584	0.0693946	0.160887	98.381	-0.852988	0.117299	-7.27194	3.5437e-13	4.58527e-12	112.526	-1.05056	0.126674	-8.2934	1.10058e-16	2.07262e-15	9	74946583	74952912	-	2.07262e-15	1.05056
ENSG00000253508	AC004080.2	F	T	T	37.64	-0.367075	0.220794	-1.66252	0.0964082	0.206792	59.6648	1.4445	0.174907	8.25865	1.4733e-16	2.56011e-15	67.0522	1.06257	0.188455	5.63832	1.71716e-08	1.21129e-07	7	27186573	27193448	-	2.56011e-15	1.4445
ENSG00000276966	H4C5	F	T	T	31.1381	-0.0603754	0.263332	-0.229275	0.818655	0.896042	63.5291	1.71512	0.207758	8.25535	1.51452e-16	2.62957e-15	66.8139	1.64091	0.259377	6.32636	2.51018e-10	2.27636e-09	6	26204552	26206038	+	2.62957e-15	1.71512
ENSG00000144810	COL8A1	F	T	T	57.046	0.190857	0.144788	1.31818	0.187442	0.339331	89.9953	1.0304	0.137772	7.47906	7.48588e-14	1.03467e-12	90.1096	1.21076	0.146519	8.26349	1.41476e-16	2.64499e-15	3	99638475	99799226	+	2.64499e-15	1.21076
ENSG00000124749	COL21A1	F	T	T	16.6171	-0.118058	0.301401	-0.391696	0.695283	0.811441	32.7041	1.67459	0.202975	8.25021	1.58122e-16	2.73412e-15	34.7762	1.53564	0.22561	6.8066	9.99337e-12	1.06486e-10	6	56056590	56394094	-	2.73412e-15	1.67459	cg05126887	1	0.000452576	0.0415702	cg25383699	2	0.000537404	0.0445932
ENSG00000124249	KCNK15	F	F	T	173.349	0.66312	0.164244	4.0374	5.40466e-05	0.000402836	269.323	0.689445	0.105272	6.54916	5.78613e-11	6.06163e-10	241.866	1.3419	0.162492	8.25824	1.47836e-16	2.7589e-15	20	44745865	44752313	+	2.7589e-15	1.3419	cg16501806	1	0.000532957	0.0436693
ENSG00000197406	DIO3	F	T	F	44.0529	-0.499954	0.197825	-2.52726	0.0114958	0.0382994	61.5465	1.3001	0.158256	8.21515	2.11899e-16	3.61067e-15	71.931	0.784218	0.161657	4.85113	1.22762e-06	6.69255e-06	14	101561351	101563452	+	3.61067e-15	1.3001
ENSG00000147036	LANCL3	F	F	T	172.714	0.199996	0.138935	1.4395	0.15001	0.288709	248.144	0.825698	0.100681	8.20115	2.38108e-16	4.03768e-15	247.309	1.01242	0.132363	7.64883	2.02818e-14	2.90907e-13	X	37571569	37684463	+	4.03768e-15	1.01242
ENSG00000164463	CREBRF	F	F	T	214.057	0.673092	0.129558	5.19531	2.04383e-07	3.02422e-06	293.885	0.385448	0.097798	3.94127	8.10512e-05	0.00036318	257.409	1.04475	0.127456	8.19695	2.46569e-16	4.49971e-15	5	173056352	173139284	+	4.49971e-15	1.04475					cg12932456	1	0.000477555	0.0429455
ENSG00000005108	THSD7A	F	T	T	22.7983	0.294495	0.310403	0.948752	0.342747	0.515439	46.4888	1.48805	0.181829	8.1838	2.75022e-16	4.63753e-15	46.0826	1.7609	0.260343	6.76375	1.34465e-11	1.416e-10	7	11370365	11832198	-	4.63753e-15	1.7609	cg04979926	2	0.000556781	0.0443797	cg04979926	1	0.000195131	0.0325204
ENSG00000138347	MYPN	F	T	T	48.8313	-0.765645	0.190909	-4.01052	6.05848e-05	0.000443118	25.5799	-1.13619	0.213731	-5.31598	1.06083e-07	7.43354e-07	39.662	-1.91169	0.23397	-8.17066	3.06711e-16	5.54336e-15	10	68106117	68212017	+	5.54336e-15	1.91169					cg25558002	1	0.000591437	0.0461335
ENSG00000168209	DDIT4	T	F	F	772.873	1.0993	0.130996	8.39183	4.78632e-17	5.94579e-15	963.933	-0.16703	0.0670783	-2.49008	0.0127714	0.0344065	724.485	0.919535	0.130369	7.05333	1.74683e-12	2.03469e-11	10	72273924	72276036	+	5.94579e-15	1.0993					cg01839993	1	0.000453518	0.042216
ENSG00000149596	JPH2	F	F	T	198.211	-0.353751	0.107225	-3.29914	0.000969814	0.00477458	136.887	-0.66574	0.103569	-6.42799	1.29305e-10	1.30656e-09	168.963	-1.0335	0.126816	-8.14958	3.65188e-16	6.50905e-15	20	44111695	44187578	-	6.50905e-15	1.0335	cg15868287	1	0.000253934	0.034177	cg05360064	1	6.05e-05	0.023365
ENSG00000127423	AUNIP	F	F	T	97.1855	-0.625926	0.133621	-4.68433	2.80876e-06	3.08079e-05	63.2646	-0.486682	0.136945	-3.55385	0.000379629	0.00149427	87.6858	-1.12545	0.138271	-8.13943	3.97144e-16	7.03609e-15	1	25831913	25859458	-	7.03609e-15	1.12545
ENSG00000101842	VSIG1	T	F	T	78.8436	1.14134	0.162123	7.03995	1.92314e-12	9.28261e-11	110.182	0.126026	0.108375	1.16287	0.244883	0.391984	84.8914	1.25357	0.154076	8.13606	4.08346e-16	7.22216e-15	X	108044970	108079184	+	7.22216e-15	1.25357	cg06522719	1	0.000318598	0.0370686	cg06522719	1	0.000248441	0.0350286
ENSG00000138435	CHRNA1	T	T	F	40.0202	1.05731	0.186367	5.67324	1.40123e-08	2.77562e-07	34.2044	-1.68947	0.208877	-8.08837	6.04673e-16	9.96505e-15	21.8098	-0.646457	0.271102	-2.38455	0.0170999	0.0416549	2	174747592	174787935	-	9.96505e-15	1.68947
ENSG00000128973	CLN6	F	F	T	171.319	-0.456849	0.100362	-4.55202	5.31326e-06	5.33156e-05	118.125	-0.531102	0.123908	-4.28628	1.81693e-05	9.14672e-05	151.642	-1.00075	0.124258	-8.05382	8.02464e-16	1.3632e-14	15	68206992	68257211	-	1.3632e-14	1.00075					cg26501709	1	9.13e-05	0.0264689
ENSG00000121211	MND1	F	T	T	96.5328	-0.129576	0.124141	-1.04377	0.29659	0.466195	64.5496	-1.14988	0.150475	-7.6417	2.14365e-14	3.12043e-13	72.4044	-1.29317	0.160664	-8.04891	8.35339e-16	1.41207e-14	4	153344649	153415118	+	1.41207e-14	1.29317					cg24364640	1	0.000329359	0.0382958
ENSG00000123384	LRP1	T	F	F	4494.56	1.06351	0.167461	6.35082	2.14171e-10	6.7428e-09	5419.02	-0.248762	0.148975	-1.66982	0.0949544	0.187671	4067.35	0.802525	0.099717	8.04802	8.4143e-16	1.41888e-14	12	57128483	57213361	+	1.41888e-14	1.06351					cg04558707	4	4.97e-05	0.0220477
ENSG00000185885	IFITM1	F	F	T	41.6822	0.370157	0.212112	1.7451	0.0809669	0.181088	66.444	0.932924	0.167077	5.5838	2.35316e-08	1.80823e-07	64.0341	1.2841	0.159764	8.03748	9.17053e-16	1.54011e-14	11	313506	315272	+	1.54011e-14	1.2841
ENSG00000167964	RAB26	F	T	T	56.4133	-0.0812525	0.190935	-0.42555	0.670436	0.793071	87.4899	1.19168	0.148614	8.0186	1.06961e-15	1.71707e-14	92.7922	1.09544	0.180001	6.08574	1.15956e-09	9.6622e-09	16	2140803	2154165	+	1.71707e-14	1.19168
ENSG00000160179	ABCG1	F	F	T	91.1886	0.42685	0.1378	3.0976	0.00195093	0.00867953	127.184	0.597787	0.111957	5.33943	9.32404e-08	6.58178e-07	119.554	1.01165	0.126451	8.00032	1.24092e-15	2.05065e-14	21	42199689	42297244	+	2.05065e-14	1.01165	cg10128003	2	1.52999e-06	0.00904363	cg10128003	8	7.63e-05	0.0251905
ENSG00000135636	DYSF	F	F	T	267.316	-0.463086	0.128478	-3.60441	0.000312858	0.00181585	181.026	-0.585603	0.104428	-5.60773	2.04997e-08	1.58683e-07	233.703	-1.06158	0.132697	-8.00002	1.24402e-15	2.05413e-14	2	71453722	71686768	+	2.05413e-14	1.06158	cg21302796	3	0.000175854	0.0305273	cg19184204	2	0.000409058	0.0409133
ENSG00000099260	PALMD	F	F	T	171.01	0.926581	0.161704	5.73012	1.00361e-08	2.06191e-07	245.079	0.330096	0.0901312	3.6624	0.000249866	0.00102305	202.141	1.24162	0.155278	7.99606	1.28462e-15	2.11609e-14	1	99646113	99694541	+	2.11609e-14	1.24162
ENSG00000280339	AP001528.2	T	F	F	141.501	1.12932	0.137594	8.20761	2.25634e-16	2.51096e-14	155.985	-0.600346	0.1109	-5.41341	6.18373e-08	4.46831e-07	109.673	0.514464	0.129422	3.97508	7.03547e-05	0.000286471	11	86908990	86912238	-	2.51096e-14	1.12932
ENSG00000184731	FAM110C	T	F	T	106.148	1.04463	0.127977	8.16262	3.27841e-16	3.41146e-14	138.361	0.000309432	0.0990363	0.00312443	0.997507	0.998456	107.285	1.03133	0.136428	7.55948	4.04672e-14	5.62074e-13	2	38814	46870	-	3.41146e-14	1.04463
ENSG00000185133	INPP5J	F	T	F	53.5159	-0.529074	0.154089	-3.43356	0.000595705	0.00313709	72.8643	1.27495	0.160772	7.93016	2.18866e-15	3.45304e-14	85.8871	0.734757	0.152314	4.82398	1.40721e-06	7.61931e-06	22	31122731	31134697	+	3.45304e-14	1.27495
ENSG00000146859	TMEM140	F	F	T	45.831	0.351361	0.199908	1.75761	0.0788132	0.177418	74.3663	0.99372	0.157878	6.29422	3.08959e-10	2.98144e-09	72.0155	1.32857	0.168207	7.8984	2.82513e-15	4.50276e-14	7	135148072	135166215	+	4.50276e-14	1.32857	cg08016257	1	2.76811e-05	0.0175456	cg08016257	1	0.000349502	0.0391302
ENSG00000214140	PRCD	F	F	T	117.331	0.843389	0.132984	6.34203	2.26758e-10	7.06007e-09	159.852	0.245863	0.0915767	2.68478	0.00725776	0.0209906	133.054	1.07767	0.136445	7.8982	2.8296e-15	4.50641e-14	17	76527586	76553578	+	4.50641e-14	1.07767
ENSG00000140853	NLRC5	T	T	F	15.2029	-1.61391	0.311635	-5.17884	2.23269e-07	3.25558e-06	20.9146	2.24169	0.284	7.89326	2.94401e-15	4.58978e-14	29.5952	0.607259	0.203586	2.98282	0.00285609	0.00847466	16	56989485	57083531	+	4.58978e-14	2.24169
ENSG00000273802	H2BC8	F	F	T	167.053	0.270099	0.148397	1.82012	0.0687412	0.159695	242.591	0.804305	0.101949	7.88927	3.03949e-15	4.73163e-14	237.765	1.05901	0.152814	6.93002	4.20784e-12	4.68699e-11	6	26215159	26216692	-	4.73163e-14	1.05901
ENSG00000168542	COL3A1	F	F	T	187.689	0.259449	0.152931	1.69651	0.0897889	0.195791	291.844	0.961164	0.201894	4.76073	1.92897e-06	1.13922e-05	288.047	1.2097	0.153468	7.88241	3.21122e-15	5.08278e-14	2	188974373	189012746	+	5.08278e-14	1.2097					cg23502162	1	0.000442001	0.0419464
ENSG00000223749	MIR503HG	T	F	T	106.382	-1.12575	0.209427	-5.3754	7.64123e-08	1.28895e-06	54.9382	-0.510625	0.204687	-2.49466	0.0126078	0.034031	97.8648	-1.65075	0.209456	-7.88113	3.24422e-15	5.1248e-14	X	134543119	134546642	-	5.1248e-14	1.65075
ENSG00000272341	AL137003.1	F	F	T	117.697	0.68203	0.132973	5.12908	2.91157e-07	4.12469e-06	159.397	0.340284	0.087005	3.91109	9.18806e-05	0.000408492	138.525	1.00661	0.128764	7.81749	5.38862e-15	8.26308e-14	6	16764346	16766883	+	8.26308e-14	1.00661
ENSG00000282988	AL031777.2	F	T	T	28.7	-0.175074	0.237296	-0.73779	0.460642	0.626851	45.3757	1.30475	0.167378	7.79521	6.43011e-15	9.79999e-14	48.9705	1.10497	0.197114	5.60577	2.07331e-08	1.4423e-07	6	26195595	26199293	-	9.79999e-14	1.30475
ENSG00000167608	TMC4	F	T	F	58.1074	-0.109133	0.190091	-0.574111	0.565893	0.713488	84.7305	1.08243	0.138978	7.78853	6.77944e-15	1.02952e-13	90.4864	0.956668	0.173602	5.51071	3.5739e-08	2.41221e-07	19	54160108	54173250	-	1.02952e-13	1.08243	cg22710065	1	0.000607198	0.0457271	cg27375206	2	0.000326672	0.0382015
ENSG00000047457	CP	T	F	T	28.058	1.95609	0.244523	7.99963	1.24794e-15	1.18333e-13	39.2585	-0.303253	0.172585	-1.75712	0.0788979	0.161283	23.9477	1.64168	0.261757	6.27175	3.57007e-10	3.17427e-09	3	149162410	149221829	-	1.18333e-13	1.95609					cg09828507	1	0.000228335	0.0341004
ENSG00000213462	ERV3-1	F	T	F	79.6341	-0.26475	0.145063	-1.82507	0.0679905	0.158434	106.245	1.01898	0.131391	7.75533	8.81121e-15	1.32564e-13	118.557	0.742466	0.145724	5.09503	3.48682e-07	2.05505e-06	7	64990356	65006743	-	1.32564e-13	1.01898
ENSG00000150995	ITPR1	T	F	F	4087.97	1.28894	0.199013	6.47664	9.37878e-11	3.15746e-09	4539.38	-0.696504	0.0898352	-7.75313	8.96561e-15	1.34791e-13	3018.76	0.580755	0.178393	3.25547	0.00113204	0.00367033	3	4493345	4847840	+	1.34791e-13	1.28894	cg18268027	4	2.22742e-05	0.0165084
ENSG00000158373	H2BC5	F	F	T	243.731	0.500431	0.148269	3.37516	0.000737736	0.00377706	353.056	0.633793	0.0877411	7.22345	5.06857e-13	6.47487e-12	326.461	1.11987	0.144642	7.74235	9.75993e-15	1.45343e-13	6	26158146	26171349	+	1.45343e-13	1.11987
ENSG00000272870	SAP30-DT	T	F	F	93.7654	1.18166	0.148245	7.97099	1.57412e-15	1.46659e-13	101.476	-0.712734	0.117743	-6.05331	1.419e-09	1.26254e-08	69.3754	0.457404	0.177051	2.58346	0.00978137	0.0253851	4	173349543	173370721	-	1.46659e-13	1.18166
ENSG00000103184	SEC14L5	T	F	T	27.8692	1.67362	0.230528	7.25997	3.87177e-13	2.15434e-11	45.445	0.26098	0.178202	1.46452	0.143052	0.259914	32.4131	1.92667	0.248986	7.73806	1.00942e-14	1.49996e-13	16	4958330	5019157	+	1.49996e-13	1.92667
ENSG00000215784	FAM72D	F	T	T	72.6782	0.0540766	0.143768	0.376138	0.706814	0.820359	49.8522	-1.3552	0.175437	-7.72471	1.12107e-14	1.66877e-13	51.0151	-1.3134	0.17127	-7.66859	1.73902e-14	2.51706e-13	1	145095974	145112696	+	1.66877e-13	1.3552
ENSG00000164440	TXLNB	F	T	T	11.3739	-1.00803	0.402947	-2.50166	0.0123614	0.0406508	20.6344	2.18067	0.283289	7.69769	1.38549e-14	2.04505e-13	25.3697	1.15377	0.290405	3.97295	7.09883e-05	0.000288766	6	139240061	139291998	-	2.04505e-13	2.18067
ENSG00000120217	CD274	F	T	T	54.0628	-0.200899	0.156932	-1.28017	0.200485	0.356341	34.7039	-1.23242	0.19435	-6.3412	2.27975e-10	2.24545e-09	40.1979	-1.44555	0.187851	-7.69522	1.41253e-14	2.06477e-13	9	5450503	5470566	+	2.06477e-13	1.44555
ENSG00000170509	HSD17B13	F	T	T	6.3176	-1.13001	0.473878	-2.38459	0.017098	0.0529766	16.1172	2.85932	0.374468	7.63568	2.24634e-14	3.26766e-13	19.1937	1.70959	0.318497	5.36767	7.97594e-08	5.15737e-07	4	87303789	87322886	-	3.26766e-13	2.85932
ENSG00000005189	REXO5	F	T	F	87.6763	0.201378	0.133044	1.51361	0.130124	0.25939	68.1272	-1.01483	0.133217	-7.61792	2.57787e-14	3.72677e-13	65.1954	-0.820805	0.162693	-5.0451	4.53284e-07	2.62877e-06	16	20806429	20849668	+	3.72677e-13	1.01483
ENSG00000198768	APCDD1L	T	F	F	226.831	1.03514	0.139881	7.40016	1.36023e-13	8.48161e-12	229.712	-0.84156	0.11073	-7.60009	2.95918e-14	4.25758e-13	161.87	0.183131	0.120627	1.51815	0.128976	0.231345	20	58459101	58515399	-	4.25758e-13	1.03514
ENSG00000151117	TMEM86A	F	T	T	38.391	-0.132333	0.211636	-0.625284	0.531784	0.685587	60.7923	1.27282	0.167568	7.59587	3.05726e-14	4.38971e-13	65.2331	1.11998	0.152157	7.36071	1.82941e-13	2.35552e-12	11	18693122	18704785	+	4.38971e-13	1.27282					cg22061561	1	0.000417603	0.0411981
ENSG00000143355	LHX9	F	T	T	28.8003	-0.190162	0.212442	-0.895125	0.370721	0.544228	46.9608	1.36208	0.179611	7.58351	3.36342e-14	4.80965e-13	50.8268	1.15926	0.190691	6.07927	1.2073e-09	1.00519e-08	1	197911902	197935478	+	4.80965e-13	1.36208	cg04868078	1	8.32493e-07	0.00811268
ENSG00000188312	CENPP	F	F	T	110.574	-0.555573	0.137082	-4.05285	5.05972e-05	0.000380488	72.2855	-0.572889	0.175679	-3.26101	0.00111017	0.00395942	97.4467	-1.14044	0.150711	-7.56706	3.81776e-14	5.31346e-13	9	92325953	92620529	+	5.31346e-13	1.14044	cg14639562	2	2.43283e-05	0.0169723
ENSG00000158089	GALNT14	F	T	T	39.5777	0.106335	0.186156	0.571215	0.567854	0.715454	25.522	-1.79975	0.237866	-7.56623	3.84219e-14	5.4794e-13	25.5679	-1.70612	0.255486	-6.67794	2.42321e-11	2.46258e-10	2	30910467	31155202	-	5.4794e-13	1.79975	cg11742722	3	3.34526e-06	0.0100936	cg13100089	2	0.000335378	0.0385833
ENSG00000187867	PALM3	F	F	T	116.293	-0.413041	0.148217	-2.78674	0.00532413	0.0203141	79.1988	-0.629735	0.16001	-3.93559	8.29931e-05	0.000371407	100.242	-1.0528	0.139287	-7.55849	4.07788e-14	5.65641e-13	19	14053363	14062076	-	5.65641e-13	1.0528
ENSG00000265763	ZNF488	F	T	T	44.3678	-0.334974	0.173594	-1.92964	0.0536518	0.132069	26.9941	-1.19977	0.23127	-5.18773	2.12868e-07	1.43258e-06	33.691	-1.5425	0.204849	-7.52991	5.07771e-14	6.97762e-13	10	47365496	47384293	-	6.97762e-13	1.5425
ENSG00000238117	AP000844.2	F	T	F	97.3576	0.762311	0.123156	6.18982	6.02323e-10	1.66418e-08	89.1251	-1.00207	0.133124	-7.5274	5.17621e-14	7.28818e-13	68.0676	-0.253657	0.135422	-1.87309	0.061056	0.125181	11	131877680	131897108	-	7.28818e-13	1.00207
ENSG00000271605	MILR1	F	F	T	101.236	0.740566	0.138871	5.33276	9.67311e-08	1.58986e-06	137.908	0.309418	0.105802	2.92451	0.00345001	0.0108699	118.05	1.03812	0.138011	7.52201	5.39419e-14	7.37814e-13	17	64449037	64468643	+	7.37814e-13	1.03812					cg00476305	1	6.6e-05	0.0239611
ENSG00000151651	ADAM8	T	F	F	2534.84	1.53805	0.19912	7.72425	1.12517e-14	8.62718e-13	2826.78	-0.865587	0.185612	-4.66342	3.10999e-06	1.7789e-05	1706.84	0.660296	0.165512	3.98941	6.6238e-05	0.000270938	10	133262420	133276868	-	8.62718e-13	1.53805
ENSG00000007516	BAIAP3	F	F	T	422.597	0.367047	0.134641	2.72612	0.00640834	0.0236458	599.189	0.678144	0.112212	6.04343	1.50875e-09	1.3362e-08	572.448	1.03213	0.137883	7.48559	7.12289e-14	9.60265e-13	16	1333601	1349441	+	9.60265e-13	1.03213	cg19494587	1	0.000446385	0.0413256
ENSG00000103056	SMPD3	F	T	T	24.1805	-0.744038	0.225481	-3.29978	0.000967621	0.00476818	11.7472	-1.53088	0.327989	-4.66747	3.04924e-06	1.74699e-05	18.7183	-2.29117	0.306087	-7.48534	7.13602e-14	9.60779e-13	16	68358327	68448508	-	9.60779e-13	2.29117	cg15035774	1	8.90861e-06	0.013246
ENSG00000112981	NME5	F	T	F	29.0679	-0.658955	0.204691	-3.21928	0.00128515	0.00610026	39.5846	1.38291	0.184719	7.48656	7.07047e-14	9.81115e-13	47.8725	0.708994	0.17182	4.12637	3.68533e-05	0.00015812	5	138115175	138139443	-	9.81115e-13	1.38291	cg14416451	3	0.000238197	0.0334896
ENSG00000198910	L1CAM	F	T	F	140.991	0.894248	0.168022	5.32221	1.02517e-07	1.67118e-06	127.297	-1.19701	0.159901	-7.48593	7.10404e-14	9.84478e-13	90.8025	-0.312739	0.147773	-2.11635	0.0343154	0.0766609	X	153861514	153886173	-	9.84478e-13	1.19701	cg05059352	1	0.00035208	0.0381893
ENSG00000267374	MIR924HG	F	T	T	58.674	-0.15102	0.150804	-1.00143	0.316619	0.48768	37.564	-1.29832	0.185982	-6.98093	2.93227e-12	3.47422e-11	42.8181	-1.46531	0.196074	-7.47325	7.82404e-14	1.04842e-12	18	39206917	39800322	-	1.04842e-12	1.46531
ENSG00000137872	SEMA6D	T	F	T	102.852	1.00816	0.169228	5.9574	2.56288e-09	6.05755e-08	138.846	0.114876	0.116292	0.987827	0.323237	0.479904	109.895	1.10662	0.148304	7.46185	8.53131e-14	1.13824e-12	15	47184101	47774223	+	1.13824e-12	1.10662
ENSG00000250508	LINC02701	F	T	F	18.4922	-0.672251	0.272733	-2.46487	0.0137065	0.0441766	28.6311	1.64499	0.220405	7.46351	8.42485e-14	1.15611e-12	34.0967	0.950786	0.196504	4.8385	1.30823e-06	7.10576e-06	11	68870664	68874542	+	1.15611e-12	1.64499
ENSG00000257732	AC089983.1	F	T	T	39.82	0.529999	0.173207	3.05992	0.00221395	0.00967508	30.5969	-1.54784	0.207509	-7.45914	8.70899e-14	1.19123e-12	24.6539	-1.02791	0.236935	-4.33835	1.43556e-05	6.59467e-05	12	104262314	104280722	-	1.19123e-12	1.54784
ENSG00000134853	PDGFRA	F	F	T	51.6474	0.197217	0.194825	1.01228	0.311405	0.482105	77.5872	0.915561	0.171794	5.32941	9.85313e-08	6.93205e-07	77.4119	1.09156	0.146571	7.44732	9.52525e-14	1.2635e-12	4	54229280	54298245	+	1.2635e-12	1.09156
ENSG00000183401	CCDC159	F	T	F	116.672	-0.434607	0.185903	-2.33781	0.019397	0.0586374	166.387	1.29923	0.174611	7.44073	1.0013e-13	1.35901e-12	191.514	0.852884	0.258656	3.29737	0.000975941	0.00320551	19	11344684	11354944	+	1.35901e-12	1.29923	cg11963442	1	0.000136429	0.0284576	cg06674897	1	1.27e-05	0.0148856
ENSG00000183688	RFLNB	F	T	T	40.6155	-0.169404	0.174302	-0.971896	0.331102	0.502549	24.117	-1.65651	0.239079	-6.92871	4.24689e-12	4.97864e-11	27.954	-1.84484	0.248253	-7.43129	1.07542e-13	1.41832e-12	17	439978	445939	-	1.41832e-12	1.84484
ENSG00000154274	C4orf19	F	F	T	50.1321	-0.835144	0.163812	-5.0982	3.42902e-07	4.73708e-06	30.4419	-0.415722	0.199755	-2.08116	0.0374193	0.0867398	46.3691	-1.2639	0.17058	-7.40945	1.26826e-13	1.66202e-12	4	37453925	37623495	+	1.66202e-12	1.2639	cg12209861	1	6.11972e-05	0.0217503
ENSG00000161544	CYGB	F	T	T	11.6012	-0.598952	0.379435	-1.57854	0.114442	0.235573	21.5335	1.93533	0.261527	7.40011	1.36067e-13	1.8256e-12	24.8879	1.31302	0.265727	4.94124	7.7629e-07	4.36108e-06	17	76527356	76551175	-	1.8256e-12	1.93533					cg18449873	1	0.000522171	0.0441738
ENSG00000147852	VLDLR	T	F	F	258.86	1.23909	0.166601	7.43746	1.02639e-13	6.50114e-12	322.505	-0.263565	0.134035	-1.96639	0.0492532	0.109234	231.358	0.963119	0.130512	7.37953	1.58849e-13	2.05686e-12	9	2621787	2660056	+	2.05686e-12	1.23909
ENSG00000143942	CHAC2	F	F	T	101.052	-0.830247	0.147137	-5.64267	1.67437e-08	3.27617e-07	61.7612	-0.406114	0.175629	-2.31233	0.0207593	0.052334	93.8662	-1.24975	0.170426	-7.3331	2.24892e-13	2.87061e-12	2	53767804	53775196	+	2.87061e-12	1.24975
ENSG00000184937	WT1	F	F	T	72.7069	-0.718086	0.167911	-4.27658	1.8979e-05	0.00016238	45.2904	-0.484059	0.19538	-2.47752	0.0132298	0.0354915	65.811	-1.21107	0.165315	-7.32582	2.37444e-13	3.02521e-12	11	32387775	32435564	-	3.02521e-12	1.21107	cg27019929	1	0.000668428	0.0473893	cg04721710	1	0.000315092	0.0377431
ENSG00000250899	AC125807.2	F	T	T	79.5797	-0.328798	0.165763	-1.98355	0.047306	0.119439	50.018	-1.10456	0.174363	-6.33483	2.37598e-10	2.33587e-09	62.1242	-1.44284	0.197363	-7.31058	2.66001e-13	3.37654e-12	12	3041437	3044950	+	3.37654e-12	1.44284
ENSG00000181804	SLC9A9	F	T	T	14.7734	-0.783963	0.34	-2.30577	0.0211233	0.0626969	26.6105	2.0202	0.276461	7.30736	2.72448e-13	3.57575e-12	31.7789	1.21669	0.230647	5.27512	1.32668e-07	8.31792e-07	3	143265222	143848485	-	3.57575e-12	2.0202					cg17034901	1	0.000233368	0.0343279
ENSG00000154639	CXADR	F	T	T	21.9527	-0.513715	0.252549	-2.03412	0.0419394	0.10868	36.8903	1.6785	0.229729	7.30643	2.74337e-13	3.5983e-12	42.4961	1.15016	0.194247	5.92109	3.19809e-09	2.50446e-08	21	17513043	17593579	+	3.5983e-12	1.6785	cg00744433	2	0.000106817	0.0261065
ENSG00000129757	CDKN1C	F	F	T	102.627	0.714746	0.170361	4.19548	2.72297e-05	0.000221501	155.358	0.597608	0.120234	4.97038	6.68205e-07	4.21689e-06	136.708	1.29807	0.177882	7.29738	2.93433e-13	3.71334e-12	11	2883213	2885773	-	3.71334e-12	1.29807
ENSG00000239779	WBP1	F	T	F	126.315	-0.401296	0.172287	-2.32923	0.019847	0.0596938	166.298	1.10515	0.151381	7.30046	2.86788e-13	3.7453e-12	191.526	0.690544	0.169179	4.08173	4.47021e-05	0.000188758	2	74458400	74460891	+	3.7453e-12	1.10515
ENSG00000131737	KRT34	T	T	T	26.256	-1.49143	0.338691	-4.40351	1.06515e-05	9.79856e-05	9.01139	-1.48845	0.387671	-3.83947	0.000123302	0.000534876	22.1168	-2.99796	0.4116	-7.28367	3.24864e-13	4.10103e-12	17	41377650	41382403	-	4.10103e-12	2.99796	cg05290274	1	0.00046858	0.0420351
ENSG00000153982	GDPD1	F	T	T	36.8304	-0.0947935	0.191767	-0.494317	0.621082	0.757101	56.4048	1.18398	0.162708	7.27675	3.41962e-13	4.44382e-12	60.4725	1.07852	0.171106	6.3032	2.91571e-10	2.62567e-09	17	59220467	59275970	+	4.44382e-12	1.18398	cg05926928	1	8.53164e-06	0.0130625	cg05926928	1	3.53e-05	0.020307
ENSG00000230836	LINC01293	F	T	F	119.163	0.267805	0.128809	2.07909	0.037609	0.0997657	92.5192	-1.06485	0.146357	-7.27567	3.44693e-13	4.47379e-12	86.2681	-0.809748	0.14434	-5.61001	2.02315e-08	1.40979e-07	2	74940258	74942670	+	4.47379e-12	1.06485
ENSG00000233143	DIRC3-AS1	F	F	T	85.5461	-0.242664	0.126641	-1.91616	0.0553441	0.135258	60.5904	-0.761333	0.140942	-5.40176	6.59901e-08	4.7521e-07	70.8398	-1.016	0.140276	-7.24289	4.39211e-13	5.46762e-12	2	217261699	217336120	+	5.46762e-12	1.016
ENSG00000287661	AL391844.1	T	F	T	38.0044	1.69638	0.236516	7.17235	7.37228e-13	3.88621e-11	57.036	0.0298663	0.166154	0.179751	0.857348	0.912787	38.9241	1.7113	0.23674	7.22859	4.88024e-13	6.04611e-12	1	48552991	48558106	+	6.04611e-12	1.7113
ENSG00000148459	PDSS1	F	F	T	105.554	-0.675382	0.116318	-5.80635	6.38505e-09	1.37159e-07	68.7671	-0.407952	0.158792	-2.5691	0.0101964	0.0283236	97.1604	-1.09825	0.152051	-7.22292	5.08839e-13	6.29642e-12	10	26697701	26746798	+	6.29642e-12	1.09825
ENSG00000118513	MYB	F	T	F	52.4006	-0.00640003	0.175578	-0.0364512	0.970923	0.984998	76.6147	1.00577	0.139213	7.22466	5.0237e-13	6.42534e-12	80.009	0.985877	0.157669	6.25281	4.03122e-10	3.55726e-09	6	135181308	135219173	+	6.42534e-12	1.00577	cg11579069	1	0.000555312	0.0443353
ENSG00000184613	NELL2	F	T	T	19.9347	0.0645992	0.273711	0.236013	0.813423	0.891655	36.784	1.42276	0.197031	7.221	5.16079e-13	6.58869e-12	37.8186	1.46895	0.223695	6.56674	5.14291e-11	5.04274e-10	12	44508275	44921848	-	6.58869e-12	1.46895					cg07547878	1	0.000363557	0.0395767
ENSG00000233030	AC243772.2	F	T	T	22.4959	-0.317581	0.339657	-0.935007	0.349785	0.5222	38.4339	1.56475	0.217172	7.20514	5.79849e-13	7.36526e-12	42.4925	1.21756	0.271796	4.47968	7.47563e-06	3.59415e-05	1	149785659	149793020	-	7.36526e-12	1.56475
ENSG00000104432	IL7	F	T	F	13.9094	-1.03791	0.313958	-3.30587	0.000946807	0.00468001	22.0946	1.98359	0.275304	7.20509	5.80051e-13	7.36526e-12	27.995	0.933695	0.243697	3.83138	0.000127429	0.000495038	8	78675743	78805523	-	7.36526e-12	1.98359					cg25062539	1	0.00023999	0.0346252
ENSG00000274712	AC005332.4	F	T	F	25.6542	-0.39175	0.239812	-1.63357	0.102349	0.216149	38.1831	1.34289	0.186525	7.19953	6.04203e-13	7.66731e-12	43.3094	0.930997	0.184537	5.04505	4.53413e-07	2.62878e-06	17	68205489	68207493	+	7.66731e-12	1.34289
ENSG00000005421	PON1	F	T	T	6.59349	-0.627393	0.503135	-1.24697	0.212409	0.371235	15.8711	2.40191	0.334294	7.18501	6.71998e-13	8.49184e-12	17.9321	1.73006	0.329113	5.25674	1.46629e-07	9.15159e-07	7	95297676	95324532	-	8.49184e-12	2.40191
ENSG00000156042	CFAP70	F	T	F	41.8974	-0.437134	0.242034	-1.80608	0.0709057	0.163842	59.2991	1.27395	0.177629	7.17197	7.39275e-13	9.2974e-12	68.1939	0.823841	0.229126	3.59557	0.000323677	0.00117123	10	73253759	73358859	-	9.2974e-12	1.27395	cg19248587	1	0.000331802	0.0376035
ENSG00000100027	YPEL1	F	F	T	182.293	0.986573	0.133852	7.37064	1.6981e-13	1.03468e-11	238.169	0.0421325	0.100653	0.418591	0.675515	0.788575	187.913	1.01576	0.145275	6.99196	2.71065e-12	3.09446e-11	22	21697536	21735794	-	1.03468e-11	1.01576
ENSG00000246273	SBF2-AS1	F	T	F	64.1096	0.441817	0.14489	3.04932	0.00229359	0.00995794	51.7628	-1.14397	0.159986	-7.15049	8.64706e-13	1.07657e-11	44.4237	-0.71619	0.175159	-4.0888	4.33612e-05	0.000183472	11	9758268	9811335	+	1.07657e-11	1.14397
ENSG00000272841	AL139393.3	F	T	F	44.6319	-0.373373	0.207816	-1.79665	0.0723911	0.166461	58.7473	1.06929	0.149589	7.14816	8.79489e-13	1.09433e-11	67.1235	0.680671	0.172637	3.94278	8.05432e-05	0.00032431	6	160990318	160992342	-	1.09433e-11	1.06929
ENSG00000198691	ABCA4	F	T	T	10.5926	-0.594735	0.336425	-1.76781	0.0770924	0.174542	19.7212	1.93585	0.271027	7.14263	9.15626e-13	1.13594e-11	22.7504	1.32196	0.253213	5.22076	1.78188e-07	1.09687e-06	1	93992834	94121148	-	1.13594e-11	1.93585	cg11123045	1	6.97211e-05	0.0227297	cg11123045	3	0.000279152	0.0364684
ENSG00000184867	ARMCX2	F	T	F	46.3108	-0.233313	0.168458	-1.38499	0.166055	0.310433	62.8064	1.03362	0.144733	7.14152	9.23061e-13	1.14449e-11	69.5223	0.786687	0.138883	5.6644	1.47538e-08	1.05115e-07	X	101655281	101659850	-	1.14449e-11	1.03362
ENSG00000274290	H2BC6	F	F	T	65.3686	0.683414	0.18222	3.75048	0.000176496	0.00111748	102.662	0.702551	0.134035	5.24155	1.59236e-07	1.09151e-06	91.501	1.37199	0.192282	7.1353	9.65765e-13	1.15757e-11	6	26172059	26184655	+	1.15757e-11	1.37199
ENSG00000150275	PCDH15	F	T	T	12.1689	-0.325446	0.317847	-1.02391	0.305879	0.476079	23.3454	1.78302	0.250108	7.129	1.01104e-12	1.25063e-11	25.8206	1.44388	0.241352	5.98247	2.19774e-09	1.76024e-08	10	53802771	55627942	-	1.25063e-11	1.78302	cg18760361	1	0.000163309	0.0300232
ENSG00000102904	TSNAXIP1	F	T	F	21.2932	-0.637663	0.254522	-2.50534	0.0122335	0.0403046	31.8089	1.54479	0.216763	7.12662	1.02862e-12	1.27088e-11	37.8823	0.891036	0.204568	4.3557	1.32642e-05	6.1274e-05	16	67806765	67832148	+	1.27088e-11	1.54479					cg03477037	1	0.000283086	0.0365829
ENSG00000186417	GLDN	F	T	T	19.0552	0.165591	0.255945	0.646978	0.517646	0.674522	35.2116	1.38264	0.208115	6.64363	3.06045e-11	3.29796e-10	35.6325	1.53265	0.216019	7.09499	1.29362e-12	1.52923e-11	15	51341655	51408005	+	1.52923e-11	1.53265
ENSG00000210107	MT-TQ	F	F	T	44.1431	-0.972369	0.242623	-4.00774	6.13016e-05	0.000447748	23.0769	-0.696005	0.25538	-2.72536	0.00642306	0.0188713	38.9937	-1.67795	0.23684	-7.08476	1.39288e-12	1.64281e-11	MT	4329	4400	-	1.64281e-11	1.67795
ENSG00000163545	NUAK2	F	T	T	45.1487	0.0246233	0.172979	0.142349	0.886804	0.936045	30.115	-1.47132	0.207699	-7.08389	1.40158e-12	1.70667e-11	31.2907	-1.45549	0.234947	-6.19499	5.82904e-10	5.05935e-09	1	205302063	205321760	-	1.70667e-11	1.47132
ENSG00000100290	BIK	T	T	F	35.9638	1.04391	0.184473	5.65888	1.52364e-08	3.00693e-07	32.1748	-1.46044	0.206323	-7.07843	1.45794e-12	1.77325e-11	21.0421	-0.420134	0.258914	-1.62268	0.104658	0.195046	22	43110750	43129712	+	1.77325e-11	1.46044
ENSG00000101460	MAP1LC3A	F	T	F	70.8112	-0.139916	0.174035	-0.803955	0.421423	0.592668	97.9188	1.00003	0.141953	7.04479	1.85741e-12	2.24102e-11	105.779	0.843896	0.145328	5.80684	6.36646e-09	4.76273e-08	20	34546854	34560345	+	2.24102e-11	1.00003
ENSG00000272551	AC017048.3	F	T	T	31.45	0.418055	0.193669	2.15861	0.0308807	0.0852263	22.6923	-1.70192	0.241816	-7.03809	1.94899e-12	2.34614e-11	19.3674	-1.29829	0.260787	-4.97835	6.41277e-07	3.64225e-06	2	176611437	176612249	-	2.34614e-11	1.70192
ENSG00000232855	AF165147.1	F	T	T	26.5513	-0.157076	0.254802	-0.616463	0.537589	0.690522	41.0481	1.23649	0.176159	7.01917	2.23195e-12	2.66998e-11	44.281	1.06119	0.206636	5.13558	2.8128e-07	1.68279e-06	21	28328738	28674848	-	2.66998e-11	1.23649
ENSG00000235863	B3GALT4	F	F	T	49.8483	0.625637	0.179948	3.47677	0.000507494	0.00274472	71.8697	0.531536	0.136461	3.89514	9.81438e-05	0.000433775	64.0344	1.13943	0.162635	7.00607	2.45113e-12	2.81846e-11	6	33277123	33284832	+	2.81846e-11	1.13943
ENSG00000143512	HHIPL2	F	F	T	39.789	0.688407	0.211305	3.25789	0.00112245	0.00540918	60.2425	0.611644	0.169711	3.60402	0.00031333	0.00125415	53.3281	1.28301	0.183342	6.99788	2.59861e-12	2.97676e-11	1	222522258	222548104	-	2.97676e-11	1.28301	cg05600044	1	0.000747816	0.0493893
ENSG00000172264	MACROD2	F	F	T	47.4113	0.253077	0.180419	1.40272	0.160702	0.30322	69.6093	0.831058	0.141514	5.87263	4.2893e-09	3.58201e-08	68.3014	1.066	0.152633	6.98409	2.86705e-12	3.26638e-11	20	13995369	16053197	+	3.26638e-11	1.066	cg17502614	5	7.02773e-06	0.0124826	cg14083502	5	4.82e-05	0.021819
ENSG00000125848	FLRT3	F	F	T	41.186	0.916659	0.195533	4.68799	2.75899e-06	3.0366e-05	60.3427	0.391372	0.161565	2.42238	0.0154194	0.0405098	50.3213	1.29621	0.185637	6.98247	2.90036e-12	3.3019e-11	20	14322985	14337614	-	3.3019e-11	1.29621
ENSG00000197646	PDCD1LG2	F	T	T	17.7799	-0.898591	0.257621	-3.48803	0.000486585	0.00264771	7.81583	-1.63573	0.40369	-4.05195	5.07931e-05	0.000236235	13.7876	-2.54702	0.364817	-6.98163	2.91769e-12	3.3198e-11	9	5510531	5571282	+	3.3198e-11	2.54702	cg24190463	2	9.02646e-05	0.024901
ENSG00000100100	PIK3IP1	F	F	T	46.0479	0.334326	0.247878	1.34876	0.177416	0.326042	73.6284	0.966771	0.169931	5.68919	1.27644e-08	1.00994e-07	71.4085	1.27816	0.183406	6.96901	3.19175e-12	3.61172e-11	22	31281594	31292534	-	3.61172e-11	1.27816
ENSG00000116771	AGMAT	F	F	T	62.6615	-0.585648	0.162958	-3.59386	0.000325813	0.00187744	39.0513	-0.69261	0.211923	-3.26822	0.00108225	0.00387099	53.9915	-1.29195	0.18554	-6.9632	3.32635e-12	3.75374e-11	1	15571699	15585051	-	3.75374e-11	1.29195
ENSG00000081181	ARG2	F	F	T	34.7077	0.969819	0.230671	4.20434	2.6185e-05	0.000214527	56.0365	0.599707	0.156961	3.82073	0.000133058	0.000573772	46.9094	1.55087	0.222803	6.96071	3.3857e-12	3.81863e-11	14	67619920	67651708	+	3.81863e-11	1.55087
ENSG00000230305	AC004980.3	F	F	T	39.3722	0.69412	0.176721	3.92776	8.57391e-05	0.000598158	58.1842	0.546487	0.147202	3.71249	0.000205227	0.000853211	51.3369	1.23037	0.177022	6.95039	3.64279e-12	4.09294e-11	7	76524515	76532692	+	4.09294e-11	1.23037
ENSG00000186409	CCDC30	F	F	T	41.54	0.030036	0.166123	0.180806	0.85652	0.919022	60.8253	0.99982	0.143773	6.95415	3.54699e-12	4.17207e-11	63.1153	1.0157	0.151119	6.72117	1.8027e-11	1.86412e-10	1	42463221	42657190	+	4.17207e-11	1.0157	cg12725474	1	0.000141607	0.0286686
ENSG00000223802	CERS1	T	F	F	77.081	1.32515	0.185497	7.14381	9.07767e-13	4.69257e-11	94.7798	-0.371407	0.137522	-2.70072	0.00691901	0.0201102	65.3755	0.941415	0.187309	5.026	5.00807e-07	2.88492e-06	19	18868545	18896727	-	4.69257e-11	1.32515
ENSG00000170786	SDR16C5	F	F	T	35.0178	0.730078	0.188843	3.86606	0.00011061	0.000749163	50.2603	0.457279	0.152219	3.00409	0.0026638	0.00865406	43.6573	1.17277	0.169259	6.92881	4.24384e-12	4.72199e-11	8	56300010	56320776	-	4.72199e-11	1.17277
ENSG00000234160	AL513165.1	F	F	T	49.2091	-0.784972	0.160818	-4.88111	1.05491e-06	1.27584e-05	31.1936	-0.36601	0.196721	-1.86056	0.0628069	0.133792	46.0159	-1.16544	0.168209	-6.9285	4.25316e-12	4.72981e-11	9	37509150	37510299	+	4.72981e-11	1.16544
ENSG00000067798	NAV3	F	F	T	91.6736	-0.478054	0.140688	-3.39798	0.000678846	0.00351146	61.4354	-0.602901	0.144465	-4.17332	3.00188e-05	0.000145557	79.9922	-1.09375	0.157959	-6.9243	4.38136e-12	4.86451e-11	12	77324641	78213010	+	4.86451e-11	1.09375					cg25109862	2	0.000167985	0.0310964
ENSG00000254300	LINC01111	F	T	T	19.2826	-0.860747	0.270643	-3.18037	0.00147085	0.00683198	8.87439	-1.56282	0.400849	-3.89877	9.66807e-05	0.000427937	14.9573	-2.43445	0.352172	-6.91265	4.75673e-12	5.25865e-11	8	76406654	76524356	+	5.25865e-11	2.43445
ENSG00000167772	ANGPTL4	T	F	T	1242.72	1.79355	0.252244	7.11039	1.15715e-12	5.90553e-11	1623.08	-0.436897	0.115947	-3.76808	0.000164508	0.000696565	1002.91	1.34442	0.236326	5.68885	1.27901e-08	9.17579e-08	19	8363289	8374370	+	5.90553e-11	1.79355	cg14359787	2	0.000197129	0.0316114
ENSG00000132470	ITGB4	T	F	T	12408.8	1.76923	0.249002	7.10528	1.20075e-12	6.05097e-11	15217.8	-0.647323	0.174112	-3.71786	0.00020092	0.000836727	9058.17	1.11032	0.197666	5.61717	1.94112e-08	1.35791e-07	17	75721328	75757818	+	6.05097e-11	1.76923
ENSG00000185432	METTL7A	F	T	T	13.8071	-0.425976	0.288906	-1.47444	0.140362	0.274472	23.7425	1.66296	0.241218	6.894	5.4245e-12	6.32398e-11	26.9758	1.22629	0.222925	5.50093	3.77799e-08	2.53751e-07	12	50923472	50932510	+	6.32398e-11	1.66296					cg09590840	1	0.000374727	0.0399568
ENSG00000225217	HSPA7	F	T	T	13.9775	-0.0801555	0.360639	-0.22226	0.824112	0.899557	27.6849	1.67134	0.243383	6.86714	6.55021e-12	7.56522e-11	29.0966	1.56022	0.304949	5.11634	3.1152e-07	1.84923e-06	1	161606291	161608217	+	7.56522e-11	1.67134					cg01335180	1	4.8e-05	0.0218057
ENSG00000287158	AC117464.1	F	T	T	11.8392	0.0270313	0.331465	0.0815511	0.935004	0.963937	23.3361	1.60748	0.235141	6.83623	8.13018e-12	9.30842e-11	24.3232	1.62005	0.257226	6.29814	3.01236e-10	2.70915e-09	3	83953639	84051419	+	9.30842e-11	1.62005
ENSG00000263602	MIR3185	F	T	T	37.1124	0.0435163	0.187604	0.231959	0.81657	0.894371	54.9703	1.00207	0.146613	6.83476	8.21434e-12	9.39967e-11	56.8277	1.0306	0.156649	6.57906	4.73426e-11	4.65753e-10	17	48724408	48724475	-	9.39967e-11	1.0306
ENSG00000164418	GRIK2	F	T	T	46.7269	0.0274028	0.215746	0.127014	0.898929	0.942891	69.1066	1.00398	0.147156	6.82253	8.94526e-12	1.01753e-10	71.5526	1.01425	0.182627	5.55365	2.7977e-08	1.91671e-07	6	101181257	102070083	+	1.01753e-10	1.01425	cg00135293	1	0.000229335	0.0331236	cg16009558	1	3.36e-06	0.0107831
ENSG00000164741	DLC1	F	T	T	39.3143	-0.414496	0.205561	-2.01641	0.0437572	0.112283	22.7535	-1.373	0.242221	-5.66839	1.44143e-08	1.13452e-07	29.7434	-1.79431	0.263992	-6.79681	1.0696e-11	1.13621e-10	8	13083361	13604610	-	1.13621e-10	1.79431	cg08870763	2	0.000114382	0.0266966
ENSG00000127415	IDUA	F	T	F	97.9073	-0.544118	0.172929	-3.14649	0.00165244	0.00756789	120.076	1.07599	0.15819	6.80191	1.03238e-11	1.16304e-10	144.145	0.518462	0.161208	3.21611	0.00129941	0.00415746	4	986997	1004564	+	1.16304e-10	1.07599
ENSG00000197520	FAM177B	F	F	T	36.5577	1.01758	0.287252	3.54245	0.000396422	0.00222354	66.029	0.819166	0.150146	5.45579	4.87544e-08	3.5844e-07	56.1259	1.82316	0.269816	6.75707	1.40815e-11	1.47759e-10	1	222737207	222750805	+	1.47759e-10	1.82316
ENSG00000228288	PCAT6	T	F	T	85.3207	1.0734	0.169444	6.33485	2.37576e-10	7.36312e-09	122.095	0.230898	0.12722	1.81496	0.0695306	0.145336	96.3267	1.29437	0.191902	6.74497	1.53062e-11	1.60121e-10	1	202810954	202812156	+	1.60121e-10	1.29437
ENSG00000169660	HEXD	F	T	F	153.047	-0.296994	0.157042	-1.89117	0.0586016	0.141513	203.041	1.03813	0.154249	6.73026	1.69358e-11	1.87093e-10	228.319	0.727566	0.146516	4.96579	6.84225e-07	3.87021e-06	17	82418318	82442645	+	1.87093e-10	1.03813
ENSG00000287431	AC027601.6	F	F	T	65.5488	0.190724	0.190631	1.00049	0.317075	0.488147	100.136	0.96905	0.177037	5.47371	4.407e-08	3.25611e-07	100.214	1.14559	0.170493	6.71925	1.82658e-11	1.88597e-10	17	81339183	81345966	-	1.88597e-10	1.14559
ENSG00000244682	FCGR2C	F	T	T	9.17124	-0.167997	0.443976	-0.378391	0.70514	0.819266	19.8693	1.88151	0.28086	6.6991	2.097e-11	2.29375e-10	21.1462	1.66695	0.297005	5.61254	1.99379e-08	1.39073e-07	1	161581339	161605662	+	2.29375e-10	1.88151
ENSG00000265817	FSBP	F	T	T	91.8001	0.050325	0.163204	0.308357	0.757811	0.854654	67.0164	-1.04515	0.156276	-6.68783	2.26505e-11	2.47115e-10	69.0947	-1.00497	0.167143	-6.01265	1.82517e-09	1.48022e-08	8	94372170	94436952	-	2.47115e-10	1.04515
ENSG00000116014	KISS1R	T	T	F	23.3918	2.05453	0.298339	6.88654	5.71638e-12	2.53753e-10	26.6018	-1.1371	0.256626	-4.43097	9.38088e-06	4.9482e-05	13.1521	0.911619	0.380158	2.398	0.0164849	0.0403186	19	917287	921005	+	2.53753e-10	2.05453	cg00216131	1	0.000261472	0.03449
ENSG00000168702	LRP1B	F	T	T	7.18684	-0.843425	0.453642	-1.85923	0.0629946	0.149598	15.2213	2.33993	0.350577	6.67453	2.48031e-11	2.69547e-10	17.8955	1.47258	0.354209	4.15737	3.21938e-05	0.000139655	2	140231423	142131016	-	2.69547e-10	2.33993	cg10634922	2	0.000231386	0.0331757	cg08026618	1	0.000415241	0.0411357
ENSG00000104369	JPH1	F	T	T	49.0988	-0.376504	0.173462	-2.17052	0.0299672	0.0832711	30.8684	-1.03622	0.196519	-5.27288	1.34297e-07	9.25976e-07	38.7958	-1.42306	0.214715	-6.62765	3.41065e-11	3.41396e-10	8	74234700	74321540	-	3.41396e-10	1.42306	cg07230864	1	0.000140338	0.0286012	cg07230864	2	0.000263463	0.0357479
ENSG00000287978	AC245407.2	F	T	T	19.7414	0.369385	0.278658	1.32559	0.184977	0.336274	34.6412	1.1293	0.195979	5.76236	8.29458e-09	6.6909e-08	33.4827	1.47508	0.223446	6.60151	4.06982e-11	4.03851e-10	1	146387202	146388092	+	4.03851e-10	1.47508
ENSG00000088726	TMEM40	F	T	T	39.547	-0.373281	0.206582	-1.80694	0.0707718	0.163583	22.8709	-1.39757	0.262473	-5.32462	1.01164e-07	7.10541e-07	29.1913	-1.78641	0.271203	-6.587	4.48798e-11	4.4258e-10	3	12733528	12769457	-	4.4258e-10	1.78641	cg14267138	1	0.000212861	0.0322985
ENSG00000267858	MZF1-AS1	F	T	F	40.9453	-0.397657	0.177883	-2.23549	0.025385	0.0726418	51.7944	1.01954	0.15488	6.58275	4.6184e-11	4.89425e-10	59.838	0.607199	0.147837	4.10723	4.00434e-05	0.000170517	19	58559129	58574797	+	4.89425e-10	1.01954
ENSG00000260244	AC104083.1	F	T	T	8.63612	-0.434499	0.366539	-1.18541	0.235856	0.399112	17.1857	1.90645	0.289955	6.57499	4.86571e-11	5.14599e-10	19.2297	1.45143	0.259543	5.59227	2.24125e-08	1.55599e-07	4	155734448	155737062	+	5.14599e-10	1.90645
ENSG00000220785	MTMR9LP	F	T	T	91.3284	-0.0512026	0.202273	-0.253136	0.800163	0.882674	136.559	1.09659	0.166963	6.56786	5.10439e-11	5.38221e-10	144.347	1.03227	0.197622	5.22345	1.75619e-07	1.08235e-06	1	32231658	32241620	-	5.38221e-10	1.09659
ENSG00000248890	HHIP-AS1	F	T	F	42.9176	0.480088	0.174239	2.75535	0.00586299	0.0219417	33.8475	-1.30414	0.199144	-6.54874	5.80229e-11	6.07554e-10	28.6051	-0.838875	0.2211	-3.7941	0.000148181	0.000569761	4	144642922	144661357	-	6.07554e-10	1.30414
ENSG00000104415	CCN4	F	F	T	41.6665	0.437517	0.241512	1.81157	0.0700519	0.162199	66.8919	0.903727	0.15155	5.96324	2.47291e-09	2.13273e-08	63.4294	1.32355	0.202546	6.53456	6.37977e-11	6.1879e-10	8	133191039	133231690	+	6.1879e-10	1.32355
ENSG00000127951	FGL2	T	F	T	37.5856	1.35731	0.295903	4.58701	4.49635e-06	4.62775e-05	61.1934	0.412198	0.172813	2.38522	0.0170687	0.0441944	46.9906	1.74878	0.268109	6.52266	6.90736e-11	6.68391e-10	7	77193369	77199848	-	6.68391e-10	1.74878
ENSG00000075399	VPS9D1	F	F	T	101.754	0.119141	0.168754	0.706	0.480188	0.643773	153.093	0.98352	0.165353	5.948	2.71431e-09	2.3276e-08	155.61	1.08951	0.167193	6.51651	7.19639e-11	6.94082e-10	16	89707134	89720898	-	6.94082e-10	1.08951
ENSG00000215808	LINC01139	F	F	T	63.598	0.284971	0.204369	1.39439	0.163199	0.306807	96.6239	0.884758	0.145284	6.08985	1.13015e-09	1.01887e-08	94.3664	1.15134	0.176775	6.51298	7.36722e-11	7.09564e-10	1	238476542	238486060	-	7.09564e-10	1.15134
ENSG00000245248	USP2-AS1	F	F	T	34.2139	-0.53196	0.189227	-2.81122	0.00493536	0.0190301	20.5954	-0.929409	0.247279	-3.75854	0.000170907	0.000720908	28.0546	-1.47448	0.226503	-6.50977	7.52663e-11	7.23903e-10	11	119364359	119526664	+	7.23903e-10	1.47448
ENSG00000169435	RASSF6	F	T	F	31.3939	-0.175456	0.251308	-0.69817	0.485071	0.647751	46.4589	1.17089	0.17966	6.51729	7.159e-11	7.43337e-10	50.2682	0.975268	0.240701	4.05178	5.08304e-05	0.000212764	4	73571550	73620631	-	7.43337e-10	1.17089
ENSG00000118596	SLC16A7	F	F	T	134.703	-0.355199	0.138562	-2.56346	0.0103634	0.0350885	93.6145	-0.643872	0.122998	-5.23482	1.6515e-07	1.1302e-06	115.566	-1.01101	0.155799	-6.4892	8.62924e-11	8.24572e-10	12	59596029	59789855	+	8.24572e-10	1.01101	cg06140250	1	0.000385348	0.0393565	cg26090940	2	0.000127904	0.0286861
ENSG00000125864	BFSP1	F	T	F	33.0238	-0.223466	0.191925	-1.16434	0.244285	0.407528	46.9876	1.12326	0.173068	6.49028	8.56768e-11	8.80924e-10	51.7414	0.886965	0.167322	5.30095	1.15203e-07	7.29384e-07	20	17493905	17569220	-	8.80924e-10	1.12326					cg17493633	1	5.27e-05	0.0222961
ENSG00000198520	ARMH1	F	T	F	29.5455	-0.222854	0.340788	-0.653939	0.513151	0.67107	50.7855	1.50022	0.231341	6.48488	8.88043e-11	9.11747e-10	55.2347	1.26851	0.410999	3.0864	0.00202598	0.00622728	1	44674692	44725591	+	9.11747e-10	1.50022
ENSG00000168906	MAT2A	F	T	F	8518.06	-0.392683	0.17811	-2.20472	0.0274737	0.0775251	11454.3	1.14659	0.177	6.4779	9.30079e-11	9.52123e-10	13160.8	0.740941	0.187896	3.94337	8.03462e-05	0.000323706	2	85539168	85545281	+	9.52123e-10	1.14659
ENSG00000227145	IL21-AS1	F	T	T	4.93197	-1.25295	0.538927	-2.3249	0.0200772	0.0601939	10.8936	2.73753	0.422864	6.47379	9.55723e-11	9.76477e-10	13.3973	1.45678	0.357325	4.07689	4.56426e-05	0.000192454	4	122618983	122689156	+	9.76477e-10	2.73753
ENSG00000263731	AC145207.5	F	F	T	80.9468	-0.736155	0.16114	-4.56842	4.9141e-06	4.98092e-05	53.4213	-0.280839	0.176896	-1.58759	0.112379	0.214804	76.8763	-1.02894	0.159475	-6.45208	1.10326e-10	1.03979e-09	17	81878425	81881106	-	1.03979e-09	1.02894
ENSG00000124466	LYPD3	T	F	T	227.115	1.29642	0.246281	5.264	1.40956e-07	2.21414e-06	290.659	-0.216559	0.128045	-1.69127	0.0907848	0.180952	207.058	1.06307	0.164954	6.44465	1.15867e-10	1.08803e-09	19	43460787	43465608	-	1.08803e-09	1.29642
ENSG00000166803	PCLAF	F	F	T	87.4727	-0.391362	0.150901	-2.5935	0.00950035	0.0327123	58.1225	-0.759923	0.172719	-4.39978	1.08362e-05	5.66622e-05	73.4117	-1.16482	0.18085	-6.44083	1.18823e-10	1.11377e-09	15	64364304	64387687	-	1.11377e-09	1.16482
ENSG00000139200	PIANP	F	T	F	24.1407	-0.329862	0.229336	-1.43833	0.15034	0.288873	34.6299	1.22151	0.189839	6.43445	1.23924e-10	1.25519e-09	38.9623	0.87623	0.179899	4.87067	1.11218e-06	6.10519e-06	12	6693792	6700800	-	1.25519e-09	1.22151	cg17100154	1	0.000604916	0.0456446
ENSG00000214274	ANG	T	F	T	92.3659	1.0183	0.203069	5.01453	5.31625e-07	7.00024e-06	129.172	0.201934	0.124723	1.61907	0.105432	0.204124	102.903	1.20431	0.187913	6.40884	1.4663e-10	1.35837e-09	14	20684177	20698971	+	1.35837e-09	1.20431	cg18321533	1	0.000317574	0.0370284
ENSG00000135298	ADGRB3	F	T	F	35.4073	-0.360536	0.183533	-1.96442	0.0494814	0.123665	46.7258	1.08453	0.168885	6.42166	1.34792e-10	1.35875e-09	53.3149	0.711228	0.152994	4.64872	3.34005e-06	1.70093e-05	6	68635282	69389506	+	1.35875e-09	1.08453					cg04551846	1	0.00055251	0.0450611
ENSG00000173531	MST1	F	F	T	96.1738	0.468985	0.220059	2.13117	0.0330748	0.0901419	146.472	0.77048	0.236226	3.26162	0.00110776	0.00395149	137.268	1.22531	0.192357	6.37	1.89032e-10	1.73482e-09	3	49683947	49689501	-	1.73482e-09	1.22531
ENSG00000162654	GBP4	F	T	F	22.5843	-0.693885	0.236923	-2.92873	0.00340348	0.0138957	30.4187	1.40559	0.220487	6.37492	1.83056e-10	1.82088e-09	37.3864	0.700488	0.185522	3.77578	0.00015951	0.000609346	1	89181144	89198942	-	1.82088e-09	1.40559					cg23978657	1	0.000542787	0.0447689
ENSG00000115380	EFEMP1	T	F	T	19.2724	-1.09389	0.269276	-4.06236	4.85789e-05	0.0003679	9.46632	-0.808299	0.369853	-2.18546	0.0288552	0.0696131	16.9475	-1.91913	0.301872	-6.35744	2.05149e-10	1.87607e-09	2	55865967	55924139	-	1.87607e-09	1.91913	cg24719005	1	0.000317251	0.0370074
ENSG00000082126	MPP4	F	F	T	25.2831	-0.767602	0.236582	-3.24455	0.00117636	0.00563732	13.2613	-1.0976	0.317119	-3.46117	0.000537828	0.00204886	20.6768	-1.87974	0.2959	-6.35262	2.11679e-10	1.93492e-09	2	201644870	201698694	-	1.93492e-09	1.87974
ENSG00000131771	PPP1R1B	F	T	T	58.8518	0.162028	0.22532	0.719104	0.472077	0.636736	94.7517	1.10115	0.173612	6.3426	2.25923e-10	2.22731e-09	95.4641	1.24807	0.222123	5.61885	1.92231e-08	1.34679e-07	17	39626740	39636626	+	2.22731e-09	1.24807
ENSG00000279689	AC022400.9	F	F	T	92.6369	0.366048	0.124866	2.93154	0.00337291	0.013785	129.822	0.642887	0.14037	4.57994	4.65118e-06	2.58402e-05	123.52	1.00209	0.158779	6.31127	2.76759e-10	2.49664e-09	10	73769264	73772862	-	2.49664e-09	1.00209
ENSG00000129946	SHC2	F	F	T	52.8066	0.648161	0.223287	2.90281	0.0036983	0.0149213	82.532	0.716747	0.186801	3.83695	0.000124572	0.000539606	74.2236	1.34986	0.214499	6.29309	3.112e-10	2.79269e-09	19	416583	460996	-	2.79269e-09	1.34986
ENSG00000225676	AC002378.1	F	T	T	10.416	-0.291814	0.358549	-0.813875	0.415716	0.587621	19.3702	1.67595	0.266113	6.29791	3.01681e-10	2.92092e-09	21.188	1.36394	0.283915	4.80404	1.55496e-06	8.36228e-06	22	30182818	30207195	-	2.92092e-09	1.67595
ENSG00000102003	SYP	F	T	F	21.0688	-0.490514	0.250566	-1.95762	0.0502743	0.125178	30.3115	1.32626	0.210705	6.2944	3.08594e-10	2.97963e-09	35.1472	0.823197	0.211296	3.89594	9.7817e-05	0.000388258	X	49187804	49200259	-	2.97963e-09	1.32626	cg00768158	1	0.000309709	0.0366511
ENSG00000213023	SYT3	F	T	F	16.1817	-0.705579	0.261246	-2.70083	0.00691676	0.0251625	23.0549	1.51157	0.240157	6.29409	3.09203e-10	2.98144e-09	28.0699	0.792268	0.204731	3.86981	0.000108922	0.000428546	19	50621307	50639881	-	2.98144e-09	1.51157
ENSG00000119714	GPR68	F	T	F	50.0519	0.383051	0.165826	2.30996	0.0208901	0.0620969	39.3238	-1.20239	0.191397	-6.28218	3.3386e-10	3.2089e-09	34.6924	-0.831809	0.18511	-4.4936	7.00277e-06	3.38178e-05	14	91232532	91253925	-	3.2089e-09	1.20239	cg25054390	1	0.000345654	0.0380109
ENSG00000078596	ITM2A	F	T	T	10.4281	-0.29899	0.37684	-0.793412	0.427538	0.597844	20.6628	1.81175	0.288915	6.27086	3.59052e-10	3.43848e-09	22.6919	1.49823	0.291565	5.1386	2.768e-07	1.65791e-06	X	79360384	79367667	-	3.43848e-09	1.81175	cg05543246	1	1.15698e-05	0.0141949	cg13788061	1	0.000588239	0.0460235
ENSG00000272502	AC104958.2	F	F	T	38.1022	0.98624	0.210798	4.6786	2.88844e-06	3.15308e-05	52.5547	0.17309	0.162979	1.06204	0.288217	0.442658	42.0998	1.14311	0.182703	6.25666	3.93302e-10	3.48252e-09	8	120812219	120813359	+	3.48252e-09	1.14311
ENSG00000243678	NME2	F	F	T	34.4152	-0.810157	0.199579	-4.05933	4.92144e-05	0.00037201	20.8892	-0.493163	0.244128	-2.0201	0.0433732	0.0982214	31.4079	-1.31844	0.21074	-6.25625	3.94356e-10	3.49035e-09	17	51165435	51171747	+	3.49035e-09	1.31844
ENSG00000107165	TYRP1	F	T	T	6.04105	-0.471095	0.556239	-0.846928	0.397035	0.568943	13.6745	2.19232	0.351002	6.24589	4.21395e-10	3.99194e-09	15.2064	1.66616	0.340071	4.89943	9.61127e-07	5.32412e-06	9	12685439	12710285	+	3.99194e-09	2.19232
ENSG00000286532	PARTICL	F	T	F	38.2219	-0.137229	0.183144	-0.7493	0.453677	0.620919	52.8621	1.00562	0.161086	6.24274	4.29979e-10	4.06782e-09	57.2244	0.855578	0.153024	5.59112	2.25604e-08	1.56415e-07	2	85537462	85538666	-	4.06782e-09	1.00562
ENSG00000129646	QRICH2	F	T	F	53.1072	-0.887952	0.156981	-5.65643	1.5455e-08	3.03512e-07	54.6885	1.038	0.166614	6.22999	4.66458e-10	4.38929e-09	73.5049	0.138666	0.138994	0.997642	0.318453	0.464594	17	76274049	76307998	-	4.38929e-09	1.038
ENSG00000246985	SOCS2-AS1	F	T	F	63.4295	0.256945	0.141289	1.81857	0.0689763	0.160063	50.1618	-1.0211	0.164003	-6.2261	4.782e-10	4.48776e-09	46.9467	-0.777729	0.163584	-4.75431	1.99125e-06	1.05087e-05	12	93542022	93571768	-	4.48776e-09	1.0211
ENSG00000230805	AL132709.7	F	T	T	21.3863	-0.529202	0.324082	-1.63292	0.102485	0.216379	35.0199	1.63609	0.262967	6.22165	4.91947e-10	4.61266e-09	40.4543	1.08937	0.269164	4.04723	5.18268e-05	0.000216496	14	101071978	101077910	-	4.61266e-09	1.63609
ENSG00000132000	PODNL1	F	F	T	24.7792	0.257887	0.217281	1.18689	0.235272	0.398695	37.5841	0.906817	0.1753	5.17293	2.30448e-07	1.54252e-06	37.045	1.15099	0.18574	6.1968	5.7624e-10	5.00361e-09	19	13931187	13953392	-	5.00361e-09	1.15099
ENSG00000224577	LINC01117	F	T	F	46.3716	0.541774	0.17881	3.02989	0.00244646	0.0105275	38.1845	-1.18208	0.190842	-6.19401	5.86522e-10	5.46056e-09	31.6136	-0.653185	0.199238	-3.27841	0.00104393	0.00340876	2	176495255	176819180	+	5.46056e-09	1.18208
ENSG00000157502	PWWP3B	F	T	F	12.6618	-0.678459	0.304618	-2.22724	0.0259309	0.0738645	19.337	1.63682	0.264266	6.19383	5.87209e-10	5.4639e-09	23.2608	0.947325	0.237451	3.98956	6.61972e-05	0.000270878	X	106168305	106208956	+	5.4639e-09	1.63682
ENSG00000125571	IL37	F	F	T	27.4992	0.726803	0.228983	3.17405	0.00150329	0.00696652	41.873	0.590543	0.165387	3.57067	0.000356066	0.00140916	36.616	1.30038	0.210571	6.17551	6.59484e-10	5.67393e-09	2	112912971	112918882	+	5.67393e-09	1.30038
ENSG00000054356	PTPRN	T	F	T	13.4721	2.45279	0.384477	6.37955	1.77613e-10	5.70775e-09	18.8948	-0.525865	0.281288	-1.86949	0.0615543	0.131621	10.0202	1.95116	0.500964	3.89482	9.82732e-05	0.000389756	2	219289623	219309648	-	5.70775e-09	2.45279	cg05658982	3	1.6637e-05	0.0152851	cg05658982	2	5.61e-05	0.0228389
ENSG00000124116	WFDC3	F	F	T	126.898	0.850827	0.27189	3.12931	0.0017522	0.00792968	208.707	0.714126	0.115965	6.1581	7.36246e-10	6.76486e-09	181.227	1.54991	0.263544	5.88102	4.07748e-09	3.13325e-08	20	45747944	45791932	-	6.76486e-09	1.54991					cg10662479	1	0.000111675	0.0278343
ENSG00000248712	CCDC153	F	T	F	24.227	-0.174566	0.276901	-0.630428	0.528415	0.683107	36.0362	1.17727	0.191373	6.15169	7.66628e-10	7.02564e-09	39.0274	0.980538	0.2258	4.34251	1.40866e-05	6.48053e-05	11	119189638	119196769	-	7.02564e-09	1.17727					cg17601287	1	0.0002003	0.032691
ENSG00000258404	LINC02320	T	F	T	14.3742	1.22759	0.312616	3.92682	8.60754e-05	0.000599721	23.7751	0.517105	0.21926	2.35841	0.0183536	0.0470915	18.9836	1.73064	0.282678	6.12228	9.22438e-10	7.78696e-09	14	101634454	101731108	-	7.78696e-09	1.73064
ENSG00000204956	PCDHGA1	F	T	T	36.7087	-0.077558	0.188755	-0.410893	0.681151	0.801963	55.4461	1.13643	0.19104	5.94863	2.7039e-09	2.31961e-08	59.028	1.04636	0.171356	6.10633	1.01949e-09	8.5782e-09	5	141330571	141512981	+	8.5782e-09	1.13643
ENSG00000183607	GKN2	F	F	T	27.4973	-0.902186	0.24193	-3.72912	0.000192153	0.00120236	14.9766	-0.700887	0.274481	-2.5535	0.0106647	0.0294268	24.146	-1.61673	0.264942	-6.1022	1.04616e-09	8.78826e-09	2	68945232	68952893	-	8.78826e-09	1.61673
ENSG00000157833	GAREM2	F	F	T	70.6611	-0.281449	0.160658	-1.75185	0.0798001	0.179078	48.1652	-0.801611	0.155248	-5.16342	2.42478e-07	1.61637e-06	58.0506	-1.09882	0.180279	-6.09511	1.09359e-09	9.16433e-09	2	26173088	26189663	+	9.16433e-09	1.09882
ENSG00000166816	LDHD	F	F	T	79.2231	0.647509	0.192251	3.36804	0.000757052	0.00386239	111.198	0.450007	0.122746	3.66617	0.000246209	0.00100886	98.1808	1.08155	0.17753	6.0922	1.11371e-09	9.32916e-09	16	75111860	75116771	-	9.32916e-09	1.08155
ENSG00000158125	XDH	F	T	T	12.0422	-0.569378	0.321356	-1.77179	0.0764287	0.173357	19.4217	1.64878	0.270733	6.09005	1.12873e-09	1.01803e-08	22.6713	1.06337	0.241304	4.40678	1.04917e-05	4.92858e-05	2	31334321	31414742	-	1.01803e-08	1.64878
ENSG00000284946	AC068831.8	F	T	F	64.6113	0.175536	0.155465	1.1291	0.258856	0.423801	48.6189	-1.09313	0.179538	-6.08858	1.13915e-09	1.02655e-08	47.1842	-0.930839	0.187536	-4.96352	6.92273e-07	3.91359e-06	15	90966190	91022566	-	1.02655e-08	1.09313
ENSG00000198695	MT-ND6	F	T	T	2123.3	0.200844	0.216765	0.926551	0.35416	0.527259	1525.44	-1.36514	0.22452	-6.08025	1.19994e-09	1.07857e-08	1452.35	-1.17788	0.211817	-5.56084	2.68487e-08	1.84473e-07	MT	14149	14673	-	1.07857e-08	1.36514
ENSG00000109265	CRACD	F	F	T	27.9694	0.207956	0.215274	0.966006	0.334041	0.505677	41.6499	0.910378	0.188637	4.82608	1.39246e-06	8.41464e-06	41.5703	1.10562	0.182234	6.06705	1.30281e-09	1.08166e-08	4	56049073	56328625	+	1.08166e-08	1.10562
ENSG00000204128	C2orf72	T	F	F	48.2052	1.33658	0.213442	6.26204	3.79965e-10	1.11929e-08	56.3288	-0.534027	0.170198	-3.13768	0.00170291	0.00580227	37.7475	0.785881	0.22351	3.5161	0.000437941	0.00154172	2	231037523	231049719	+	1.11929e-08	1.33658
ENSG00000105499	PLA2G4C	F	T	T	27.6737	0.280677	0.239893	1.17001	0.241997	0.405202	47.4625	1.15459	0.207492	5.56451	2.62888e-08	2.00766e-07	46.7283	1.42102	0.23456	6.05823	1.37623e-09	1.13849e-08	19	48047843	48110817	-	1.13849e-08	1.42102	cg21019003	1	9.02436e-05	0.024901
ENSG00000189337	KAZN	F	F	T	50.0115	-0.609699	0.170121	-3.58392	0.000338471	0.00193991	33.5548	-0.419616	0.189924	-2.20939	0.0271477	0.0660913	45.8901	-1.04247	0.172109	-6.05707	1.38622e-09	1.1463e-08	1	13892792	15118043	+	1.1463e-08	1.04247					cg05776580	2	3.08e-05	0.0193337
ENSG00000141519	CCDC40	F	T	F	86.5314	-0.371318	0.180834	-2.05336	0.0400377	0.1047	109.968	1.00822	0.166145	6.06829	1.29278e-09	1.15512e-08	126.248	0.623293	0.206066	3.02473	0.00248856	0.0074962	17	80036632	80100613	+	1.15512e-08	1.00822	cg17882374	2	0.000414715	0.0403181	cg11004181	4	3.87e-05	0.0207544
ENSG00000139263	LRIG3	F	F	T	49.6799	-0.25823	0.149322	-1.72935	0.0837472	0.185879	34.8527	-0.750178	0.177539	-4.22542	2.38496e-05	0.000117646	41.1106	-1.02103	0.168612	-6.05553	1.39955e-09	1.1564e-08	12	58872149	58920522	-	1.1564e-08	1.02103
ENSG00000245573	BDNF-AS	F	F	T	39.8585	0.292029	0.196733	1.4844	0.137703	0.270528	57.9634	0.769005	0.140736	5.46415	4.65121e-08	3.42842e-07	56.2999	1.04676	0.172891	6.05446	1.40886e-09	1.16362e-08	11	27506830	27698231	+	1.16362e-08	1.04676
ENSG00000047365	ARAP2	F	F	T	40.0158	-0.55729	0.169327	-3.2912	0.000997595	0.00488733	26.1846	-0.575549	0.201306	-2.85907	0.00424887	0.013076	35.2125	-1.14502	0.189237	-6.05072	1.442e-09	1.18577e-08	4	35948221	36244514	-	1.18577e-08	1.14502
ENSG00000136378	ADAMTS7	F	T	F	67.1663	-0.578429	0.142587	-4.05668	4.97744e-05	0.000375357	80.9908	1.07052	0.176724	6.0576	1.38166e-09	1.23088e-08	98.229	0.479129	0.152674	3.13826	0.00169956	0.00530854	15	78759206	78811464	-	1.23088e-08	1.07052	cg16038092	1	2.12438e-05	0.0163042
ENSG00000259969	AL049838.1	F	T	T	9.06	-0.708718	0.38229	-1.85388	0.0637566	0.150849	16.9336	2.01493	0.335761	6.00107	1.96017e-09	1.71012e-08	19.8452	1.2889	0.302609	4.25928	2.05087e-05	9.19418e-05	14	57993545	57994525	-	1.71012e-08	2.01493
ENSG00000183044	ABAT	F	T	T	9.9949	0.310756	0.342379	0.907639	0.364069	0.537319	20.051	1.45111	0.276519	5.24779	1.53937e-07	1.05794e-06	19.7395	1.74319	0.291902	5.97181	2.34631e-09	1.8698e-08	16	8674596	8784575	+	1.8698e-08	1.74319	cg06619047	2	3.39884e-05	0.0187387
ENSG00000236751	LINC01186	F	T	T	14.3564	-0.624876	0.285371	-2.1897	0.0285462	0.0800582	6.76525	-2.00389	0.463156	-4.32659	1.51437e-05	7.71944e-05	10.258	-2.64153	0.443043	-5.96224	2.48803e-09	1.97739e-08	X	46256759	46327680	-	1.97739e-08	2.64153
ENSG00000090238	YPEL3	F	F	T	150.426	0.546488	0.267041	2.04645	0.0407117	0.106065	239.319	0.821983	0.137713	5.96883	2.38962e-09	2.06343e-08	221.535	1.35398	0.261511	5.17752	2.24858e-07	1.36182e-06	16	30092314	30096915	-	2.06343e-08	1.35398
ENSG00000049283	EPN3	F	T	F	39.6866	-0.701749	0.177743	-3.94811	7.87708e-05	0.000557062	45.1879	1.06555	0.17864	5.96475	2.45014e-09	2.11396e-08	57.0595	0.350275	0.156347	2.24037	0.0250668	0.058329	17	50532682	50543750	+	2.11396e-08	1.06555
ENSG00000072201	LNX1	F	T	T	17.833	-0.226052	0.260731	-0.866994	0.385945	0.558495	28.2502	1.34914	0.226485	5.95684	2.57159e-09	2.21241e-08	30.9911	1.10999	0.223005	4.97745	6.44278e-07	3.65829e-06	4	53459301	53701405	-	2.21241e-08	1.34914	cg05063403	1	0.000511938	0.0431445
ENSG00000231607	DLEU2	F	F	T	62.1991	-0.38306	0.179484	-2.13423	0.0328241	0.089594	41.7004	-0.729761	0.189327	-3.85451	0.000115964	0.000505541	52.3553	-1.126	0.190241	-5.9188	3.24299e-09	2.53471e-08	13	49956670	50125720	-	2.53471e-08	1.126	cg09480227	2	8.53275e-05	0.0244745	cg12760084	1	0.000103725	0.0271174
ENSG00000152154	TMEM178A	F	T	T	14.6579	0.329586	0.417686	0.789076	0.430067	0.60019	30.4603	1.49206	0.251617	5.9299	3.03116e-09	2.58354e-08	29.9323	1.81907	0.491823	3.69863	0.000216767	0.000808448	2	39664982	39717963	+	2.58354e-08	1.81907
ENSG00000086730	LAT2	F	T	F	50.8073	-0.291795	0.20505	-1.42304	0.154723	0.295277	68.7548	1.07056	0.180837	5.92	3.21942e-09	2.73074e-08	77.1118	0.762036	0.149947	5.08203	3.73424e-07	2.19336e-06	7	74199652	74229834	+	2.73074e-08	1.07056
ENSG00000128849	CGNL1	F	F	T	35.0519	0.448827	0.19051	2.35592	0.0184769	0.0563119	52.2315	0.74054	0.182233	4.06371	4.82993e-05	0.000225532	49.0341	1.17757	0.19944	5.90436	3.54023e-09	2.75321e-08	15	57375967	57550727	+	2.75321e-08	1.17757	cg01166932	3	0.000217198	0.0325514	cg25528643	2	0.000285725	0.0367398
ENSG00000153234	NR4A2	F	F	T	43.942	0.677462	0.227921	2.97236	0.00295522	0.0123616	67.2445	0.63117	0.13177	4.78995	1.66826e-06	9.96421e-06	59.7189	1.29752	0.219837	5.90219	3.58713e-09	2.78549e-08	2	156324437	156342348	-	2.78549e-08	1.29752
ENSG00000107562	CXCL12	F	F	T	14.0186	-0.72056	0.304629	-2.36537	0.0180123	0.0551484	6.67923	-1.73424	0.482859	-3.59161	0.00032864	0.00130947	10.5191	-2.47018	0.41857	-5.90147	3.60287e-09	2.79561e-08	10	44370165	44386493	-	2.79561e-08	2.47018	cg25154236	2	0.000209454	0.0321468
ENSG00000186854	TRABD2A	F	T	F	46.1477	0.216582	0.18266	1.18571	0.235737	0.399042	34.7453	-1.14117	0.193446	-5.89915	3.6538e-09	3.07567e-08	33.1392	-0.938407	0.215684	-4.35084	1.35617e-05	6.25646e-05	2	84821650	84907008	-	3.07567e-08	1.14117
ENSG00000163482	STK36	F	T	F	609.255	-0.449719	0.144818	-3.10542	0.00190012	0.00848645	758.798	1.03167	0.174965	5.89644	3.71429e-09	3.12409e-08	889.973	0.568633	0.200988	2.8292	0.00466649	0.0131995	2	218672069	218702716	+	3.12409e-08	1.03167
ENSG00000186765	FSCN2	T	F	F	13.8303	2.00219	0.329647	6.07373	1.24971e-09	3.17884e-08	17.4012	-0.685975	0.251329	-2.72939	0.00634523	0.0186586	9.72528	1.30588	0.368752	3.54136	0.000398075	0.00141343	17	81528396	81537130	+	3.17884e-08	2.00219
ENSG00000272692	AC010997.4	F	T	F	37.3335	-0.542679	0.263843	-2.05682	0.0397032	0.104012	49.343	1.22311	0.207986	5.88075	4.08421e-09	3.42294e-08	58.4448	0.667348	0.259293	2.57373	0.010061	0.0260517	10	75409142	75411842	+	3.42294e-08	1.22311
ENSG00000166793	YPEL4	F	T	T	12.068	0.423394	0.452413	0.935858	0.349346	0.521692	25.2261	1.4541	0.247287	5.88023	4.09705e-09	3.43234e-08	24.3525	1.84461	0.392256	4.70257	2.5691e-06	1.33098e-05	11	57645087	57649944	-	3.43234e-08	1.84461
ENSG00000278291	AL161772.1	F	F	T	52.694	-0.189803	0.164637	-1.15286	0.24897	0.413164	36.5921	-0.904857	0.218565	-4.13999	3.47318e-05	0.000166419	41.9736	-1.10874	0.189163	-5.86129	4.59297e-09	3.50458e-08	13	20699307	20703718	-	3.50458e-08	1.10874
ENSG00000145536	ADAMTS16	F	T	F	48.9247	0.153294	0.154188	0.994205	0.320123	0.49133	36.668	-1.08643	0.184927	-5.87492	4.23055e-09	3.53715e-08	36.022	-0.946482	0.183663	-5.15335	2.55871e-07	1.5406e-06	5	5140330	5320304	+	3.53715e-08	1.08643
ENSG00000197472	ZNF695	F	F	T	56.2266	-0.116275	0.166665	-0.697654	0.485393	0.647986	39.4049	-0.984283	0.208536	-4.71998	2.35871e-06	1.37188e-05	43.7806	-1.11541	0.19061	-5.85175	4.86422e-09	3.6938e-08	1	246945547	247008093	-	3.6938e-08	1.11541
ENSG00000185862	EVI2B	F	T	F	5.61343	-1.21094	0.515879	-2.34733	0.0189084	0.0573878	10.2423	2.34335	0.399996	5.85843	4.67253e-09	3.88818e-08	12.9334	1.10432	0.332821	3.31805	0.000906481	0.00299884	17	31303770	31314105	-	3.88818e-08	2.34335
ENSG00000172824	CES4A	F	T	F	26.9408	-0.606683	0.297328	-2.04045	0.0413052	0.107359	38.2077	1.41926	0.244803	5.79756	6.72847e-09	5.50554e-08	45.4918	0.79937	0.286601	2.78914	0.00528488	0.0147385	16	66988589	67009758	+	5.50554e-08	1.41926					cg04496452	1	1.44e-06	0.00900293
ENSG00000256663	AC112777.1	F	T	T	41.9187	-0.301284	0.206137	-1.46157	0.143859	0.27957	26.3681	-1.08239	0.222152	-4.87231	1.10303e-06	6.75861e-06	32.4749	-1.4031	0.242801	-5.77881	7.52286e-09	5.56929e-08	12	20551590	20553012	+	5.56929e-08	1.4031
ENSG00000214145	LINC00887	T	F	F	30.2707	1.31298	0.220511	5.95427	2.6123e-09	6.14715e-08	32.0191	-0.927264	0.216431	-4.28433	1.83288e-05	9.22259e-05	20.4818	0.374838	0.25108	1.4929	0.135464	0.240762	3	194296191	194322871	-	6.14715e-08	1.31298					cg09965661	1	2.53e-05	0.0183897
ENSG00000212724	KRTAP2-3	F	F	T	33.1395	-0.796545	0.24884	-3.20104	0.00136934	0.00643889	18.4375	-0.84342	0.245306	-3.43824	0.00058551	0.00221291	28.3097	-1.64565	0.285705	-5.75996	8.41316e-09	6.18624e-08	17	41059240	41060114	-	6.18624e-08	1.64565
ENSG00000272695	GAS6-DT	F	T	T	42.1686	-0.129442	0.192075	-0.673918	0.500364	0.661578	28.1159	-1.13755	0.209431	-5.43161	5.58486e-08	4.06483e-07	31.7166	-1.28191	0.222603	-5.75874	8.47446e-09	6.22189e-08	13	113864112	113866834	+	6.22189e-08	1.28191
ENSG00000148677	ANKRD1	T	F	T	55.2556	-1.25639	0.257537	-4.87847	1.06911e-06	1.28913e-05	23.9725	-0.928686	0.245327	-3.78551	0.000153396	0.000653982	48.2088	-2.20843	0.383495	-5.75869	8.47673e-09	6.22189e-08	10	90912096	90921276	-	6.22189e-08	2.20843
ENSG00000155792	DEPTOR	F	T	F	25.0582	-0.315871	0.268497	-1.17644	0.239418	0.402168	36.2343	1.23232	0.213384	5.77512	7.68971e-09	6.23159e-08	40.6787	0.902412	0.243988	3.69859	0.0002168	0.000808448	8	119873717	120050918	+	6.23159e-08	1.23232	cg05548619	2	9.81647e-05	0.0253969
ENSG00000100314	CABP7	T	F	F	35.0871	1.2432	0.209079	5.94609	2.74626e-09	6.42465e-08	36.0675	-0.948873	0.187737	-5.05426	4.32052e-07	2.79693e-06	23.3556	0.275449	0.256123	1.07545	0.282172	0.424646	22	29720003	29731833	+	6.42465e-08	1.2432	cg15868105	1	0.00035902	0.0384412
ENSG00000226935	LINC00161	F	F	T	35.8302	0.12189	0.217976	0.55919	0.576032	0.721871	52.7206	0.92972	0.161939	5.74118	9.40216e-09	7.52959e-08	53.4227	1.03436	0.188262	5.49426	3.92363e-08	2.62901e-07	21	28539318	28540355	+	7.52959e-08	1.03436
ENSG00000120279	MYCT1	F	T	T	12.1894	0.364992	0.312124	1.16938	0.242249	0.405477	7.35645	-3.19465	0.556921	-5.73627	9.67825e-09	7.736e-08	6.18426	-2.84124	0.59168	-4.80198	1.57102e-06	8.43542e-06	6	152697895	152724567	+	7.736e-08	3.19465
ENSG00000008311	AASS	F	T	T	16.9006	-0.193623	0.271032	-0.714393	0.474984	0.639202	27.0882	1.35624	0.236681	5.73027	1.00273e-08	8.00891e-08	29.4725	1.14804	0.244453	4.69636	2.64844e-06	1.36899e-05	7	122073549	122144255	-	8.00891e-08	1.35624
ENSG00000115604	IL18R1	F	T	T	49.0585	0.00526738	0.15441	0.034113	0.972787	0.985767	35.3259	-1.04002	0.181595	-5.72716	1.02129e-08	8.14478e-08	37.0798	-1.04778	0.184943	-5.66543	1.46659e-08	1.04525e-07	2	102311529	102398775	+	8.14478e-08	1.04778	cg01330998	2	5.45812e-05	0.020929
ENSG00000126860	EVI2A	F	T	T	5.20948	-0.231198	0.484874	-0.476821	0.633489	0.766409	11.7015	2.00434	0.35068	5.7156	1.09319e-08	8.68536e-08	12.5852	1.74301	0.354434	4.91773	8.75552e-07	4.88284e-06	17	31317560	31321884	-	8.68536e-08	2.00434
ENSG00000164400	CSF2	F	T	T	30.1911	0.323618	0.267924	1.20788	0.227095	0.389053	21.0615	-1.73892	0.304351	-5.71354	1.10647e-08	8.78759e-08	18.6904	-1.42834	0.329566	-4.33399	1.46429e-05	6.71324e-05	5	132073789	132076170	+	8.78759e-08	1.73892
ENSG00000144648	ACKR2	F	T	T	9.9952	0.449599	0.332888	1.3506	0.176823	0.32514	18.1791	1.18673	0.262959	4.51298	6.39231e-06	3.47798e-05	17.4907	1.624	0.28511	5.69605	1.22614e-08	8.8272e-08	3	42804752	42887974	+	8.8272e-08	1.624	cg08973565	1	4.88278e-05	0.0204611	cg13984803	2	0.000107634	0.0273669
ENSG00000197479	PCDHB11	F	T	T	15.1604	0.326361	0.279441	1.16791	0.242844	0.406176	25.0451	1.03669	0.223573	4.63691	3.53662e-06	2.00282e-05	24.3031	1.3449	0.236162	5.69485	1.23483e-08	8.88665e-08	5	141199610	141203779	+	8.88665e-08	1.3449
ENSG00000245526	LINC00461	F	T	T	18.4091	0.125651	0.262987	0.477783	0.632804	0.766016	30.9839	1.22072	0.222786	5.47934	4.26926e-08	3.16301e-07	31.5143	1.33123	0.233823	5.69335	1.24568e-08	8.95533e-08	5	88507546	88691057	-	8.95533e-08	1.33123	cg07922879	1	9.46055e-06	0.0134686
ENSG00000129682	FGF13	F	T	F	25.2622	-0.247407	0.271407	-0.911572	0.361994	0.535193	35.6819	1.12544	0.197237	5.70602	1.15648e-08	9.17782e-08	39.4867	0.86224	0.219905	3.92096	8.81952e-05	0.000352581	X	138614727	139222777	-	9.17782e-08	1.12544	cg02351471	1	0.000138496	0.0285029	cg25549901	1	0.000271602	0.036176
ENSG00000126337	KRT36	F	T	F	6.17623	-1.17194	0.473873	-2.47311	0.0133943	0.0434061	12.3354	2.49869	0.43792	5.70581	1.15791e-08	9.18575e-08	15.2512	1.3101	0.365765	3.58181	0.000341227	0.00122827	17	41486136	41492546	-	9.18575e-08	2.49869	cg01020758	1	0.000113441	0.0266642
ENSG00000250067	YJEFN3	T	T	F	70.124	-1.10311	0.236698	-4.6604	3.1559e-06	3.40103e-05	68.6516	1.12805	0.197803	5.70291	1.17782e-08	9.34017e-08	97.7661	0.0100978	0.296255	0.0340848	0.97281	0.983074	19	19528861	19537581	+	9.34017e-08	1.12805					cg01081069	1	0.000577368	0.045741
ENSG00000224596	ZMIZ1-AS1	F	T	T	18.9843	-0.0601891	0.341945	-0.17602	0.860278	0.921137	32.033	1.33578	0.234452	5.69746	1.21607e-08	9.63982e-08	33.6482	1.25569	0.304665	4.12154	3.76343e-05	0.000161056	10	78943328	79067895	-	9.63982e-08	1.33578	cg11404750	1	0.000346842	0.0380178	cg11404750	1	0.000103109	0.0270753
ENSG00000110876	SELPLG	F	F	T	17.7692	0.383335	0.269243	1.42375	0.154518	0.295096	28.4857	0.933714	0.215995	4.32285	1.54024e-05	7.84226e-05	27.2959	1.30121	0.229372	5.67292	1.40387e-08	1.00332e-07	12	108622277	108633959	-	1.00332e-07	1.30121
ENSG00000172543	CTSW	F	T	T	18.7047	0.23438	0.248472	0.943286	0.345535	0.518037	12.2121	-1.95823	0.344174	-5.68966	1.27291e-08	1.00752e-07	11.3926	-1.73898	0.351661	-4.94505	7.61262e-07	4.28249e-06	11	65879837	65883741	+	1.00752e-07	1.95823
ENSG00000168389	MFSD2A	T	F	F	32.16	-1.16247	0.198414	-5.85878	4.66274e-09	1.02921e-07	21.5417	0.322025	0.229955	1.40039	0.161398	0.285638	35.1546	-0.852387	0.186805	-4.56297	5.04347e-06	2.49574e-05	1	39955112	39969968	+	1.02921e-07	1.16247					cg00559963	1	0.00067579	0.0482519
ENSG00000149968	MMP3	F	T	F	14.6881	-0.860992	0.323564	-2.66097	0.00779169	0.0277841	19.4012	1.50484	0.264828	5.68231	1.32889e-08	1.05026e-07	24.5097	0.62238	0.25631	2.42823	0.0151728	0.0374871	11	102835801	102843609	-	1.05026e-07	1.50484
ENSG00000175155	YPEL2	F	F	T	58.2784	0.27417	0.222589	1.23174	0.218048	0.377989	86.6503	0.848542	0.149507	5.6756	1.38207e-08	1.09065e-07	84.7593	1.10442	0.200521	5.50774	3.63466e-08	2.44921e-07	17	59331655	59401729	+	1.09065e-07	1.10442	cg13614822	1	0.000221945	0.0326996	cg13614822	1	9.34e-05	0.0265064
ENSG00000182263	FIGN	F	F	T	40.8606	-0.677748	0.192638	-3.51825	0.00043441	0.00240215	25.1545	-0.581774	0.219371	-2.65201	0.0080015	0.0228965	36.2003	-1.27683	0.225752	-5.65588	1.55049e-08	1.102e-07	2	163593396	163736012	-	1.102e-07	1.27683	cg02506767	1	0.000684853	0.0477446
ENSG00000162373	BEND5	T	F	F	100.044	1.05224	0.180382	5.83341	5.43049e-09	1.18561e-07	119.243	-0.289368	0.110969	-2.60766	0.00911644	0.0256653	89.1074	0.752701	0.17606	4.27524	1.90929e-05	8.59867e-05	1	48727519	48776969	-	1.18561e-07	1.05224	cg09668936	1	0.000371302	0.0388665	cg02492678	1	0.000498205	0.0435026
ENSG00000123700	KCNJ2	F	T	F	12.1444	-0.595476	0.338567	-1.75881	0.0786094	0.1771	19.0525	1.60336	0.283456	5.65646	1.5453e-08	1.21175e-07	22.2923	0.989412	0.285733	3.46272	0.000534751	0.00185282	17	70168673	70180044	+	1.21175e-07	1.60336
ENSG00000235706	DICER1-AS1	F	F	T	56.6964	0.515217	0.183577	2.80654	0.00500767	0.0192533	81.2917	0.588812	0.140405	4.19367	2.74482e-05	0.000133924	74.4611	1.09321	0.194171	5.63017	1.80035e-08	1.26435e-07	14	95157645	95181475	+	1.26435e-07	1.09321
ENSG00000234373	SNX18P7	F	T	T	21.8856	-0.52878	0.243699	-2.1698	0.0300217	0.0833936	12.2493	-1.2159	0.31911	-3.81029	0.000138806	0.000596851	17.0532	-1.76196	0.313922	-5.61272	1.99173e-08	1.38977e-07	9	33576380	33577014	+	1.38977e-07	1.76196
ENSG00000148053	NTRK2	F	T	T	10.501	0.652929	0.374206	1.74484	0.0810135	0.181167	18.9194	1.0187	0.268587	3.79282	0.000148947	0.000636431	17.2116	1.6372	0.293926	5.57011	2.54583e-08	1.75504e-07	9	84668551	85027070	+	1.75504e-07	1.6372
ENSG00000012822	CALCOCO1	F	F	T	767.653	0.215832	0.23053	0.936243	0.349148	0.521445	1184.06	0.975048	0.174889	5.57526	2.47167e-08	1.89241e-07	1180.5	1.17774	0.243025	4.84618	1.25862e-06	6.85434e-06	12	53708517	53727745	-	1.89241e-07	1.17774					cg10436574	1	0.000332059	0.0383932
ENSG00000153707	PTPRD	F	F	T	112.406	0.863396	0.188801	4.57305	4.80673e-06	4.89646e-05	155.086	0.270284	0.146303	1.84743	0.0646846	0.137014	128.577	1.12001	0.202237	5.53808	3.05811e-08	2.07903e-07	9	8314246	10612723	-	2.07903e-07	1.12001
ENSG00000140398	NEIL1	F	T	F	71.1347	-0.131205	0.220062	-0.596219	0.551029	0.701537	102.38	1.07181	0.192986	5.55384	2.79457e-08	2.1265e-07	110.079	0.92715	0.214958	4.31317	1.60932e-05	7.32768e-05	15	75346955	75357115	+	2.1265e-07	1.07181
ENSG00000140009	ESR2	T	T	F	14.8945	1.6303	0.296125	5.50545	3.68228e-08	6.62273e-07	14.1806	-1.75147	0.315833	-5.54556	2.93023e-08	2.2249e-07	7.12224	-0.126321	0.416773	-0.303092	0.76182	0.849255	14	64084232	64338112	-	2.2249e-07	1.75147	cg16964791	1	4.61423e-05	0.0200536	cg24733475	1	3.86e-05	0.0207403
ENSG00000101187	SLCO4A1	T	F	F	11956.2	1.07482	0.188485	5.70241	1.18126e-08	2.3871e-07	12357.6	-0.798707	0.151593	-5.26875	1.37354e-07	9.46439e-07	8632.09	0.264267	0.156115	1.69277	0.0904997	0.173566	20	62642503	62685785	+	2.3871e-07	1.07482					cg03029371	1	0.000390984	0.0403337
ENSG00000188958	UTS2B	F	T	T	8.60443	-0.586976	0.354802	-1.65438	0.0980507	0.209446	14.2675	1.69136	0.305979	5.52769	3.24482e-08	2.44877e-07	16.6381	1.08787	0.268711	4.04846	5.1555e-05	0.000215491	3	191267168	191330536	-	2.44877e-07	1.69136
ENSG00000253661	ZFHX4-AS1	F	F	T	31.9019	-0.873091	0.206838	-4.22114	2.43074e-05	0.000200699	19.9208	-0.278887	0.240321	-1.16048	0.245855	0.393122	30.3614	-1.16425	0.211637	-5.50116	3.77293e-08	2.53494e-07	8	76491200	76683308	-	2.53494e-07	1.16425
ENSG00000182866	LCK	F	F	T	12.1227	1.1668	0.318862	3.65927	0.000252934	0.00152551	19.7356	0.543062	0.247112	2.19763	0.0279753	0.067793	16.003	1.69367	0.308263	5.49422	3.92441e-08	2.62901e-07	1	32251239	32286165	+	2.62901e-07	1.69367	cg20047483	1	0.000225923	0.0328946
ENSG00000078401	EDN1	F	T	T	21.9232	0.103844	0.23214	0.447334	0.654634	0.781018	14.3542	-1.67583	0.305351	-5.48822	4.06008e-08	3.01757e-07	14.2688	-1.58645	0.324319	-4.89163	1.00006e-06	5.52052e-06	6	12290361	12297194	+	3.01757e-07	1.67583
ENSG00000105967	TFEC	F	T	T	15.7244	0.0558163	0.271568	0.205533	0.837156	0.906937	26.0595	1.25013	0.229213	5.45401	4.92463e-08	3.61803e-07	27.038	1.29331	0.240369	5.38051	7.42772e-08	4.81798e-07	7	115935148	116159896	-	3.61803e-07	1.29331
ENSG00000256747	AC009511.2	F	T	T	12.6701	-0.434943	0.333851	-1.3028	0.192642	0.346112	22.4191	1.68091	0.309206	5.4362	5.44286e-08	3.96834e-07	25.2416	1.23498	0.303432	4.07002	4.70082e-05	0.000197929	12	27779821	27781067	-	3.96834e-07	1.68091
ENSG00000240764	PCDHGC5	F	F	T	21.1995	0.350052	0.26694	1.31135	0.18974	0.342215	32.1796	0.843015	0.214572	3.92882	8.53629e-05	0.000381365	30.9505	1.17565	0.217257	5.41133	6.25594e-08	4.10695e-07	5	141489121	141512979	+	4.10695e-07	1.17565
ENSG00000279495	AL928654.4	F	T	F	47.6632	0.343614	0.157321	2.18416	0.0289503	0.0810215	38.3973	-1.01332	0.186859	-5.42291	5.86362e-08	4.25304e-07	34.7682	-0.685626	0.198309	-3.45736	0.000545495	0.00188657	14	105370418	105372918	+	4.25304e-07	1.01332
ENSG00000115232	ITGA4	F	F	T	43.7981	-0.155439	0.164494	-0.944951	0.344684	0.517534	30.841	-0.875344	0.200018	-4.37633	1.20694e-05	6.25826e-05	35.0066	-1.04469	0.193312	-5.40416	6.51129e-08	4.26645e-07	2	181457202	181538940	+	4.26645e-07	1.04469
ENSG00000272068	AL365181.2	F	F	T	40.3711	0.451262	0.214497	2.10381	0.0353947	0.0952316	57.4827	0.619022	0.139016	4.45289	8.47216e-06	4.50609e-05	53.5215	1.0525	0.194858	5.40136	6.61384e-08	4.32951e-07	1	156637783	156641004	-	4.32951e-07	1.0525
ENSG00000100593	ISM2	T	F	T	38.0707	1.15862	0.217703	5.32203	1.02618e-07	1.67118e-06	51.7225	0.0277046	0.153394	0.180611	0.856673	0.912474	39.3182	1.17978	0.218484	5.39984	6.67006e-08	4.36217e-07	14	77474394	77498816	-	4.36217e-07	1.17978
ENSG00000166450	PRTG	F	T	F	26.8036	0.305152	0.223877	1.36304	0.172871	0.32004	20.0433	-1.33404	0.246269	-5.41701	6.06049e-08	4.38678e-07	18.2906	-1.03983	0.286661	-3.6274	0.000286292	0.00104511	15	55611544	55743152	-	4.38678e-07	1.33404
ENSG00000171346	KRT15	F	F	T	462.649	0.629015	0.210353	2.99029	0.00278717	0.0117507	691.22	0.623717	0.172001	3.62624	0.000287579	0.00116078	622.168	1.24021	0.229997	5.39228	6.95692e-08	4.53698e-07	17	41513745	41522529	-	4.53698e-07	1.24021					cg02100354	1	1.24e-05	0.0148627
ENSG00000168874	ATOH8	T	T	F	25.4499	-1.56851	0.281245	-5.577	2.44698e-08	4.57026e-07	19.2092	1.07435	0.261444	4.10931	3.9684e-05	0.000187842	33.1009	-0.502827	0.217883	-2.30779	0.0210107	0.0500071	2	85751344	85791383	+	4.57026e-07	1.56851	cg07622521	1	2.69533e-06	0.00975275	cg20839205	1	0.000395398	0.0404078
ENSG00000105289	TJP3	F	T	F	15.1575	-0.306845	0.299272	-1.0253	0.305219	0.475514	22.531	1.29138	0.239008	5.40306	6.55127e-08	4.72095e-07	25.199	0.969287	0.248286	3.90391	9.46528e-05	0.00037664	19	3708362	3750813	+	4.72095e-07	1.29138
ENSG00000231651	DLG3-AS1	F	T	T	14.2981	0.123983	0.342585	0.361905	0.717423	0.827995	24.1524	1.22224	0.226349	5.3998	6.67166e-08	4.7995e-07	24.6056	1.32774	0.270699	4.90484	9.35036e-07	5.19213e-06	X	70452958	70455994	-	4.7995e-07	1.32774
ENSG00000101638	ST8SIA5	F	T	F	10.9469	-0.979	0.347886	-2.81414	0.00489076	0.0188849	14.6615	1.63026	0.302337	5.39219	6.96053e-08	4.99197e-07	18.9741	0.636507	0.265978	2.39308	0.0167076	0.0408197	18	46667821	46759257	-	4.99197e-07	1.63026
ENSG00000284526	AC015802.6	F	T	T	26.6124	-0.045064	0.29618	-0.152151	0.879068	0.931623	43.4901	1.25962	0.234828	5.36402	8.13919e-08	5.7861e-07	45.6187	1.20275	0.288842	4.16404	3.12665e-05	0.00013589	17	76563710	76570544	-	5.7861e-07	1.25962
ENSG00000147160	AWAT2	F	T	F	13.6636	-0.458666	0.295359	-1.55291	0.120444	0.244748	19.7491	1.35606	0.25297	5.36054	8.29747e-08	5.89364e-07	22.9131	0.887381	0.233765	3.79605	0.000147023	0.00056583	X	70040542	70049938	-	5.89364e-07	1.35606	cg16831427	1	5.44545e-05	0.0209249
ENSG00000166670	MMP10	F	F	T	28.4146	0.80826	0.338386	2.38857	0.0169139	0.0525078	47.913	0.793244	0.19326	4.10453	4.0513e-05	0.000191422	42.0834	1.58064	0.2968	5.32559	1.00627e-07	6.42817e-07	11	102770502	102780628	-	6.42817e-07	1.58064
ENSG00000184408	KCND2	F	T	F	12.1039	-0.855563	0.343078	-2.49378	0.012639	0.0414022	16.8823	1.60214	0.300119	5.33835	9.37965e-08	6.61882e-07	21.2198	0.731949	0.261389	2.80023	0.00510655	0.0143089	7	120273175	120750337	+	6.61882e-07	1.60214					cg01804757	1	0.000488265	0.0431579
ENSG00000079215	SLC1A3	F	T	T	34.5656	-0.24792	0.219647	-1.12872	0.259017	0.423978	22.5774	-1.07627	0.230968	-4.65983	3.16463e-06	1.80672e-05	26.5968	-1.33808	0.25169	-5.3164	1.05839e-07	6.74235e-07	5	36606355	36688334	+	6.74235e-07	1.33808	cg11116429	2	0.000109841	0.0263918
ENSG00000140465	CYP1A1	F	T	F	30.9406	-0.955709	0.205146	-4.65867	3.18257e-06	3.42517e-05	31.4738	1.06117	0.198987	5.33283	9.66952e-08	6.81278e-07	42.9585	0.0924099	0.169001	0.546799	0.584517	0.715868	15	74719542	74725536	-	6.81278e-07	1.06117					cg00370022	1	0.000243782	0.0348396
ENSG00000100490	CDKL1	F	F	T	34.6743	-0.53379	0.191528	-2.78701	0.00531973	0.020307	22.6511	-0.605858	0.227374	-2.66459	0.00770828	0.0221688	30.3329	-1.15318	0.217279	-5.30734	1.11239e-07	7.05801e-07	14	50329404	50416461	-	7.05801e-07	1.15318	cg06007387	2	2.97849e-05	0.0177703	cg06007387	2	0.000158041	0.0305508
ENSG00000234265	LINC01723	F	T	T	6.01303	-0.617371	0.451504	-1.36736	0.171511	0.318083	11.1102	1.95502	0.367959	5.31315	1.07748e-07	7.53523e-07	12.8724	1.31889	0.322664	4.0875	4.36041e-05	0.000184386	20	12950288	13008417	+	7.53523e-07	1.95502
ENSG00000230432	AC114803.1	T	F	F	72.166	1.22365	0.2235	5.47496	4.37613e-08	7.71479e-07	88.4983	-0.315101	0.173725	-1.81379	0.06971	0.145639	63.088	0.905234	0.327448	2.76452	0.00570072	0.0157219	2	219299002	219304130	+	7.71479e-07	1.22365
ENSG00000181790	ADGRB1	F	T	T	29.3841	0.0514962	0.241181	0.213517	0.830924	0.902688	45.6583	1.09574	0.206746	5.29994	1.15842e-07	8.05581e-07	46.994	1.13239	0.22205	5.09973	3.40145e-07	2.00818e-06	8	142449430	142545009	+	8.05581e-07	1.13239
ENSG00000281344	HELLPAR	F	F	T	22.2731	-0.604975	0.241905	-2.50087	0.0123887	0.0407323	12.9865	-0.958479	0.32566	-2.94319	0.0032485	0.0103167	18.3941	-1.58102	0.299451	-5.27974	1.29367e-07	8.12333e-07	12	102197585	102402596	+	8.12333e-07	1.58102
ENSG00000250590	LINC02492	T	T	F	32.2267	1.1787	0.217626	5.41617	6.08899e-08	1.0526e-06	31.4001	-1.10844	0.209583	-5.28875	1.23152e-07	8.52477e-07	20.4337	0.0493889	0.265607	0.185947	0.852486	0.911298	4	187532873	187672755	-	8.52477e-07	1.1787
ENSG00000165949	IFI27	F	T	T	21.2935	0.0791983	0.267	0.296623	0.766755	0.860825	32.6378	1.06016	0.200641	5.28388	1.26477e-07	8.74346e-07	33.4231	1.12027	0.251595	4.45267	8.48075e-06	4.04816e-05	14	94104836	94116698	+	8.74346e-07	1.12027
ENSG00000130303	BST2	F	T	T	11.0127	0.213988	0.366732	0.5835	0.559557	0.708398	18.7071	1.19931	0.280233	4.27968	1.8716e-05	9.39722e-05	18.6808	1.39254	0.264742	5.25999	1.44064e-07	9.00235e-07	19	17402939	17405630	-	9.00235e-07	1.39254					cg11558551	1	0.000120738	0.0284408
ENSG00000123572	NRK	F	F	T	26.2737	-0.863642	0.218816	-3.94689	7.91719e-05	0.000559478	15.9666	-0.382502	0.262102	-1.45936	0.144465	0.261829	24.6253	-1.26067	0.240278	-5.24674	1.54811e-07	9.62436e-07	X	105822539	105958610	+	9.62436e-07	1.26067	cg07674139	1	0.000573701	0.0447408
ENSG00000285877	AC007448.5	F	F	T	16.8838	0.840163	0.304163	2.76221	0.00574114	0.0215916	26.7945	0.635581	0.223134	2.84843	0.00439361	0.0134684	22.9886	1.45481	0.27825	5.22843	1.70959e-07	1.05489e-06	17	67244282	67273503	+	1.05489e-06	1.45481
ENSG00000227388	AL133410.1	F	T	F	9.3607	-0.691292	0.40283	-1.71609	0.0861461	0.189915	15.0832	1.71997	0.328188	5.24081	1.59876e-07	1.09553e-06	17.9128	1.01097	0.339058	2.98171	0.00286647	0.00850301	9	35772163	35790432	+	1.09553e-06	1.71997
ENSG00000180999	C1orf105	F	T	F	13.1748	-0.462687	0.286309	-1.61604	0.106085	0.22205	18.8461	1.33143	0.254184	5.23807	1.62263e-07	1.11106e-06	21.8657	0.855748	0.231773	3.69219	0.000222332	0.000826836	1	172420685	172468831	+	1.11106e-06	1.33143	cg11841239	1	0.000330355	0.0375164	cg25208892	1	2.08e-06	0.0104494
ENSG00000258919	AL049836.1	F	F	T	24.2467	0.991126	0.27691	3.57924	0.000344591	0.00197076	38.9335	0.567598	0.214123	2.6508	0.00803018	0.0229723	32.3423	1.54771	0.297315	5.20561	1.93357e-07	1.18285e-06	14	101628984	101632530	-	1.18285e-06	1.54771
ENSG00000232110	AL353751.1	F	F	T	40.9524	-0.919349	0.23194	-3.96373	7.37873e-05	0.000526357	24.6694	-0.297786	0.222134	-1.34057	0.180059	0.310606	38.8528	-1.23313	0.237118	-5.20047	1.98784e-07	1.21459e-06	10	89283765	89292125	+	1.21459e-06	1.23313
ENSG00000197774	EME2	F	T	F	205.684	-0.788712	0.244035	-3.23196	0.00122945	0.00586541	248.608	1.26599	0.242581	5.21882	1.80066e-07	1.22433e-06	315.874	0.463666	0.244871	1.89351	0.0582898	0.120286	16	1772810	1781708	+	1.22433e-06	1.26599
ENSG00000185565	LSAMP	F	T	T	7.56148	0.035973	0.454892	0.0790803	0.936969	0.964952	15.4922	1.66185	0.319605	5.1997	1.99607e-07	1.35023e-06	16.0078	1.6655	0.333238	4.99793	5.79483e-07	3.30553e-06	3	115802363	117139389	-	1.35023e-06	1.6655	cg26033586	1	0.000311372	0.0367264	cg27112766	1	3.46e-05	0.0202136
ENSG00000204967	PCDHA4	F	T	F	20.6651	-0.839975	0.238775	-3.51786	0.000435047	0.00240484	23.5377	1.20367	0.232365	5.18007	2.21803e-07	1.4889e-06	30.7452	0.351825	0.198902	1.76884	0.0769208	0.151913	5	140806929	141012347	+	1.4889e-06	1.20367	cg11013213	1	0.000516313	0.043244
ENSG00000142233	NTN5	F	T	F	16.3972	-0.616656	0.279299	-2.20787	0.0272531	0.0770247	21.7307	1.29539	0.250184	5.17778	2.24547e-07	1.50591e-06	26.2187	0.664578	0.234291	2.83655	0.00456038	0.0129241	19	48661407	48673081	-	1.50591e-06	1.29539
ENSG00000082074	FYB1	F	T	T	12.2182	-0.0768726	0.314009	-0.24481	0.806603	0.88705	20.0408	1.28792	0.249125	5.16978	2.34374e-07	1.56631e-06	21.1954	1.19319	0.251834	4.73803	2.1581e-06	1.13054e-05	5	39105252	39274528	-	1.56631e-06	1.28792
ENSG00000271119	AC026412.3	F	T	F	23.2062	-0.512941	0.228459	-2.24522	0.024754	0.0712818	29.4481	1.1028	0.213396	5.16786	2.36789e-07	1.58095e-06	34.8886	0.574057	0.188625	3.04337	0.00233941	0.00709455	5	1594626	1611467	+	1.58095e-06	1.1028
ENSG00000226380	AC016831.1	F	F	T	57.6335	-0.817559	0.244782	-3.33995	0.000837924	0.00421593	35.468	-0.403274	0.185418	-2.17495	0.0296342	0.0711543	53.409	-1.23431	0.240058	-5.14171	2.72248e-07	1.63396e-06	7	130876809	130913310	-	1.63396e-06	1.23431
ENSG00000274461	AC023282.1	F	T	F	32.6255	-0.0783504	0.304071	-0.257672	0.79666	0.880629	53.2973	1.2963	0.25128	5.15876	2.48588e-07	1.65343e-06	56.3667	1.20958	0.397801	3.04066	0.0023606	0.00715146	10	120608580	120825317	+	1.65343e-06	1.2963
ENSG00000135828	RNASEL	F	F	T	26.2898	0.269458	0.230917	1.1669	0.24325	0.406643	38.2128	0.795776	0.206928	3.84567	0.000120224	0.000522381	37.4929	1.05107	0.205227	5.1215	3.03109e-07	1.80449e-06	1	182573634	182589256	-	1.80449e-06	1.05107
ENSG00000110455	ACCS	F	T	T	99.351	-0.223269	0.219355	-1.01785	0.308752	0.479367	149.708	1.24176	0.24153	5.14124	2.72935e-07	1.81024e-06	164.148	1.00814	0.276091	3.65147	0.000260741	0.000958619	11	44065925	44084237	+	1.81024e-06	1.24176					cg12364720	1	0.000724097	0.049448
ENSG00000054179	ENTPD2	T	F	T	57.9303	1.10534	0.227874	4.85066	1.23049e-06	1.46716e-05	75.8213	-0.0261965	0.176516	-0.148408	0.882021	0.92873	57.6884	1.06279	0.209133	5.08188	3.73719e-07	2.19447e-06	9	137048107	137054061	-	2.19447e-06	1.10534
ENSG00000232284	GNG12-AS1	F	T	T	7.33144	-0.479575	0.409899	-1.16998	0.242008	0.405202	12.7652	1.67704	0.328708	5.10191	3.36242e-07	2.20788e-06	14.4878	1.17822	0.315817	3.73071	0.000190942	0.000719169	1	67832303	68202987	+	2.20788e-06	1.67704
ENSG00000181458	TMEM45A	T	F	F	2497.8	1.05534	0.202069	5.22269	1.7634e-07	2.66338e-06	2886.62	-0.378658	0.074259	-5.09916	3.41173e-07	2.23817e-06	2136.92	0.664593	0.193441	3.43564	0.000591158	0.0020302	3	100492619	100577444	+	2.23817e-06	1.05534
ENSG00000214456	PLIN5	F	T	F	9.30442	-0.679719	0.377482	-1.80067	0.0717554	0.165308	14.5292	1.67168	0.328185	5.09373	3.51091e-07	2.29958e-06	17.3054	0.974195	0.304478	3.19956	0.00137638	0.00438352	19	4522531	4535224	-	2.29958e-06	1.67168					cg19417168	2	0.00023885	0.0345431
ENSG00000215417	MIR17HG	F	F	T	22.8355	-0.573517	0.234055	-2.45035	0.0142717	0.0456952	14.0414	-0.841104	0.302455	-2.78092	0.00542047	0.0162221	19.2053	-1.42634	0.281677	-5.06375	4.11095e-07	2.39825e-06	13	91347820	91354579	+	2.39825e-06	1.42634
ENSG00000158806	NPM2	F	T	F	26.1036	-0.563953	0.231282	-2.43837	0.0147535	0.0469749	31.0901	1.03466	0.203593	5.08202	3.7345e-07	2.43476e-06	37.4431	0.45325	0.210029	2.15804	0.0309247	0.0700874	8	22024125	22036897	+	2.43476e-06	1.03466
ENSG00000255224	AC109322.1	F	T	F	23.2589	-0.468578	0.22885	-2.04753	0.0406061	0.105841	29.4166	1.07389	0.211945	5.06685	4.04462e-07	2.62477e-06	34.5757	0.591622	0.188392	3.14037	0.00168732	0.00527351	8	144078002	144079265	-	2.62477e-06	1.07389
ENSG00000233396	LINC01719	F	T	F	18.5247	-0.373782	0.279691	-1.33641	0.181414	0.331728	25.3176	1.14192	0.225847	5.05616	4.27782e-07	2.77014e-06	28.7581	0.753982	0.248069	3.03941	0.00237045	0.007176	1	146052566	146061948	+	2.77014e-06	1.14192
ENSG00000157111	TMEM171	F	T	T	28.1578	-0.0872232	0.197671	-0.441254	0.659029	0.784718	19.2925	-1.10984	0.248963	-4.45787	8.27773e-06	4.41605e-05	21.1288	-1.20887	0.240472	-5.02708	4.98e-07	2.87196e-06	5	73120569	73131809	+	2.87196e-06	1.20887
ENSG00000167549	CORO6	F	T	F	24.8604	-0.0668594	0.254323	-0.262892	0.792634	0.877935	35.7094	1.02967	0.20409	5.04516	4.53143e-07	2.9218e-06	37.8165	0.945116	0.231685	4.07931	4.51688e-05	0.000190597	17	29614756	29622907	-	2.9218e-06	1.02967
ENSG00000268218	AC137932.3	T	F	F	26.4563	1.13156	0.217617	5.19978	1.99522e-07	2.96599e-06	30.0582	-0.499668	0.196689	-2.5404	0.0110725	0.0303729	21.4587	0.619674	0.239314	2.58938	0.0096149	0.0250286	16	89268104	89273044	+	2.96599e-06	1.13156
ENSG00000083307	GRHL2	T	T	F	24.6091	-1.25401	0.241339	-5.19605	2.03569e-07	3.01497e-06	22.6543	1.13766	0.239056	4.75899	1.94565e-06	1.14783e-05	33.9372	-0.131208	0.192055	-0.683177	0.494495	0.636427	8	101492439	101669726	+	3.01497e-06	1.25401	cg15213500	3	0.00015226	0.0293577	cg15748304	3	1.22e-05	0.0147362
ENSG00000204540	PSORS1C1	F	F	T	55.102	0.579615	0.240019	2.41488	0.0157406	0.0495565	81.7802	0.631565	0.139486	4.52781	5.95985e-06	3.25529e-05	74.0712	1.19513	0.238594	5.00906	5.46976e-07	3.12558e-06	6	31114750	31140092	+	3.12558e-06	1.19513	cg05545351	1	0.00045889	0.0417326
ENSG00000237424	FOXD2-AS1	F	T	F	36.9303	0.267665	0.175375	1.52624	0.126949	0.254614	28.9564	-1.01144	0.201789	-5.01237	5.37642e-07	3.4268e-06	27.1042	-0.760431	0.218878	-3.47423	0.000512327	0.00177991	1	47432133	47434641	-	3.4268e-06	1.01144
ENSG00000180777	ANKRD30B	F	F	T	17.1087	-0.931155	0.286452	-3.25065	0.0011514	0.00552597	9.79208	-0.490058	0.355874	-1.37705	0.168496	0.295593	15.7351	-1.43829	0.289785	-4.9633	6.93067e-07	3.91701e-06	18	14728272	14854038	+	3.91701e-06	1.43829
ENSG00000099338	CATSPERG	F	T	F	10.7451	-0.693441	0.45034	-1.53982	0.123605	0.249781	15.2434	1.47897	0.296786	4.98329	6.25121e-07	3.95923e-06	18.4115	0.767441	0.388654	1.97461	0.048312	0.102641	19	38335775	38370943	+	3.95923e-06	1.47897	cg17891263	1	0.000266206	0.0347125	cg17891263	1	0.000368408	0.0397545
ENSG00000125895	TMEM74B	T	F	T	72.5577	1.01275	0.19733	5.13223	2.86324e-07	4.06767e-06	95.2741	0.0335274	0.197433	0.169817	0.865154	0.917659	74.463	1.03817	0.247421	4.19596	2.71715e-05	0.000119374	20	1180561	1185415	-	4.06767e-06	1.03817					cg03954959	1	0.000223497	0.0338771
ENSG00000126091	ST3GAL3	F	T	T	21.928	-0.0492401	0.231008	-0.213153	0.831208	0.902813	14.3576	-1.37091	0.29754	-4.60749	4.07557e-06	2.28892e-05	15.5817	-1.43366	0.290043	-4.94292	7.69612e-07	4.32592e-06	1	43705824	43931165	+	4.32592e-06	1.43366					cg24283375	2	0.000100475	0.0269145
ENSG00000189058	APOD	F	T	T	4.79394	-0.187723	0.522015	-0.359612	0.719137	0.829435	10.8316	2.00695	0.404315	4.96382	6.912e-07	4.35159e-06	11.5899	1.79588	0.415605	4.32111	1.55245e-05	7.08435e-05	3	195568705	195584033	-	4.35159e-06	2.00695
ENSG00000170989	S1PR1	F	T	T	30.5226	-0.0403927	0.219216	-0.18426	0.85381	0.917864	21.0249	-1.20537	0.242932	-4.96175	6.98597e-07	4.39291e-06	22.2436	-1.25761	0.256628	-4.90052	9.55836e-07	5.29623e-06	1	101236865	101243713	+	4.39291e-06	1.25761
ENSG00000136859	ANGPTL2	T	F	F	16.7676	1.45336	0.284446	5.10943	3.23131e-07	4.48715e-06	20.8279	-0.41069	0.242967	-1.69031	0.0909691	0.181216	13.6898	1.02946	0.322365	3.19345	0.00140583	0.00447301	9	127087348	127122635	-	4.48715e-06	1.45336					cg09427311	1	0.000200179	0.032691
ENSG00000275632	AL035461.3	F	F	T	32.9858	-0.414664	0.220709	-1.87878	0.0602744	0.144466	21.9606	-0.717113	0.274103	-2.61622	0.00889095	0.0250976	27.9381	-1.14554	0.232752	-4.92172	8.5789e-07	4.78952e-06	20	6000418	6000941	+	4.78952e-06	1.14554
ENSG00000233117	LINC00702	F	T	F	25.1762	0.486598	0.216269	2.24997	0.024451	0.0705613	20.213	-1.22651	0.248129	-4.94303	7.69168e-07	4.81226e-06	17.1003	-0.754012	0.263003	-2.86693	0.00414476	0.0118717	10	4201141	4243912	-	4.81226e-06	1.22651
ENSG00000203697	CAPN8	F	T	F	50.6671	-0.0219227	0.422302	-0.0519124	0.958598	0.978629	88.5418	1.3974	0.28318	4.93467	8.02845e-07	5.01106e-06	92.8039	1.36059	0.434269	3.13305	0.00172999	0.00539217	1	223538007	223665723	-	5.01106e-06	1.3974	cg24727986	3	0.000429813	0.0407652	cg12419581	1	0.000109997	0.0276849
ENSG00000075826	SEC31B	F	T	F	76.6755	-0.256822	0.23457	-1.09486	0.273578	0.441499	102.911	1.02629	0.208076	4.93228	8.12736e-07	5.0713e-06	114.409	0.758752	0.31912	2.37764	0.0174237	0.0423488	10	100486646	100519864	-	5.0713e-06	1.02629	cg02752765	1	0.000225332	0.032867	cg16300509	2	0.000152502	0.030285
ENSG00000162913	OBSCN-AS1	F	F	T	24.9021	0.385036	0.234633	1.64101	0.100794	0.213598	36.0216	0.7011	0.195593	3.58449	0.00033774	0.00134217	34.2358	1.07265	0.218741	4.90376	9.40198e-07	5.21799e-06	1	228203503	228213664	-	5.21799e-06	1.07265
ENSG00000243694	LINC02027	F	T	T	6.30736	0.332402	0.489635	0.678876	0.497217	0.659049	13.0553	1.49389	0.32708	4.56734	4.93943e-06	2.72905e-05	12.8093	1.78919	0.365654	4.89312	9.92495e-07	5.48317e-06	3	80993854	81105182	+	5.48317e-06	1.78919
ENSG00000037965	HOXC8	F	F	T	30.0246	-0.362308	0.192352	-1.88357	0.0596233	0.14342	19.7861	-0.843226	0.259327	-3.2516	0.00114758	0.00407905	24.5604	-1.21583	0.248537	-4.89194	9.98483e-07	5.51477e-06	12	54008985	54012769	+	5.51477e-06	1.21583
ENSG00000254402	LRRC24	F	T	F	16.9123	-0.497029	0.298489	-1.66515	0.0958832	0.206135	23.5742	1.30621	0.266333	4.90444	9.3696e-07	5.78648e-06	27.5149	0.794401	0.229659	3.45905	0.00054208	0.00187633	8	144522388	144527033	-	5.78648e-06	1.30621
ENSG00000103269	RHBDL1	F	T	F	43.0973	-0.681295	0.27532	-2.47455	0.0133404	0.0432576	51.0475	1.12417	0.229411	4.90024	9.57181e-07	5.90444e-06	63.4406	0.427162	0.236281	1.80786	0.0706284	0.14149	16	675666	678268	+	5.90444e-06	1.12417
ENSG00000196338	NLGN3	F	T	T	15.2652	-0.146026	0.282096	-0.517646	0.604706	0.745416	22.7863	1.16318	0.237456	4.8985	9.6573e-07	5.95369e-06	24.6311	1.00427	0.227466	4.41506	1.00984e-05	4.76196e-05	X	71144831	71171201	+	5.95369e-06	1.16318
ENSG00000234690	EPCAM-DT	F	T	T	6.83892	0.512082	0.424327	1.20681	0.227505	0.389573	13.1086	1.25285	0.310393	4.03632	5.42964e-05	0.000250813	12.536	1.75393	0.36027	4.86837	1.1252e-06	6.17334e-06	2	47192405	47345074	-	6.17334e-06	1.75393
ENSG00000184368	MAP7D2	T	F	F	27.3279	1.07052	0.212516	5.03735	4.72031e-07	6.30884e-06	28.5782	-0.752225	0.200123	-3.75881	0.000170725	0.000720428	19.904	0.307847	0.261536	1.17707	0.239166	0.375077	X	20006713	20116907	-	6.30884e-06	1.07052	cg26728959	1	3.96402e-06	0.0105762
ENSG00000145040	UCN2	F	T	T	20.6561	0.190021	0.259604	0.731965	0.46419	0.629913	14.5453	-1.49262	0.305589	-4.88441	1.03739e-06	6.3787e-06	13.8425	-1.31248	0.319239	-4.11127	3.93484e-05	0.000167765	3	48561718	48563781	-	6.3787e-06	1.49262
ENSG00000280138	AC027290.3	F	T	F	23.4587	0.569858	0.264261	2.15643	0.0310504	0.0855688	19.0223	-1.29862	0.266227	-4.87785	1.07247e-06	6.57711e-06	15.299	-0.746031	0.336613	-2.21629	0.0266717	0.0615707	12	122870059	122888720	-	6.57711e-06	1.29862
ENSG00000251584	AC096751.2	F	T	T	6.41892	0.114064	0.419414	0.271962	0.785652	0.873582	12.8644	1.5484	0.329682	4.69663	2.64487e-06	1.52694e-05	13.1157	1.64486	0.339985	4.83804	1.31123e-06	7.11642e-06	4	174522617	174541047	+	7.11642e-06	1.64486
ENSG00000269968	AC006064.4	T	F	F	29.0925	1.05327	0.21032	5.00795	5.50119e-07	7.21412e-06	33.4839	-0.374119	0.196647	-1.90249	0.0571069	0.123837	24.786	0.666321	0.222918	2.98908	0.00279818	0.00831598	12	6537794	6538370	-	7.21412e-06	1.05327
ENSG00000184956	MUC6	T	T	F	27.4866	1.16764	0.255585	4.56849	4.91255e-06	4.98092e-05	26.3828	-1.22426	0.252398	-4.85053	1.2313e-06	7.49449e-06	16.7944	-0.0657905	0.309468	-0.212593	0.831645	0.897055	11	1012823	1036718	-	7.49449e-06	1.22426	cg05926364	1	0.000308751	0.036602
ENSG00000186976	EFCAB6	F	T	F	18.3302	-0.181341	0.254575	-0.712329	0.476261	0.640446	25.6653	1.04963	0.217003	4.83695	1.31845e-06	7.99953e-06	27.9598	0.85238	0.205048	4.15698	3.22484e-05	0.000139833	22	43528744	43812337	-	7.99953e-06	1.04963	cg10779389	1	0.000625112	0.0462185
ENSG00000123999	INHA	F	F	T	49.8913	0.757548	0.194138	3.90212	9.5355e-05	0.000656949	66.6886	0.259313	0.195081	1.32926	0.183763	0.315273	56.6435	1.00521	0.208855	4.81296	1.48715e-06	8.02896e-06	2	219569162	219575711	+	8.02896e-06	1.00521
ENSG00000147689	FAM83A	F	T	F	22.802	0.631738	0.266302	2.37227	0.0176794	0.0544616	18.9233	-1.32041	0.273111	-4.83472	1.33336e-06	8.08764e-06	14.6152	-0.698273	0.310728	-2.24722	0.0246261	0.0574527	8	123178960	123210079	+	8.08764e-06	1.32041	cg09881808	1	7.64518e-05	0.0235004	cg04525249	2	0.000233898	0.0343279
ENSG00000250778	AC004980.5	F	F	T	18.6604	0.761745	0.265466	2.86946	0.00411171	0.0163216	26.3772	0.426627	0.229288	1.86066	0.0627924	0.133785	22.7639	1.1766	0.244635	4.8096	1.51229e-06	8.1498e-06	7	76521611	76522074	+	8.1498e-06	1.1766
ENSG00000157470	FAM81A	F	F	T	33.0926	-0.271489	0.192909	-1.40735	0.159325	0.301579	22.4585	-0.852614	0.225736	-3.77704	0.000158702	0.000674694	26.9043	-1.13808	0.236892	-4.8042	1.55371e-06	8.35773e-06	15	59372693	59523555	+	8.35773e-06	1.13808
ENSG00000163637	PRICKLE2	T	F	T	10.12	1.81291	0.364967	4.96733	6.78804e-07	8.59908e-06	13.9116	-0.293618	0.278723	-1.05344	0.29214	0.446697	8.85152	1.50926	0.37851	3.98736	6.68117e-05	0.00027296	3	64092236	64445476	-	8.59908e-06	1.81291
ENSG00000153233	PTPRR	F	F	T	19.2492	0.219168	0.270781	0.809391	0.41829	0.589941	29.3895	0.934308	0.206548	4.52345	6.08391e-06	3.31789e-05	29.1343	1.13763	0.237356	4.79294	1.64355e-06	8.79969e-06	12	70638073	70920738	-	8.79969e-06	1.13763	cg15393306	1	0.00018206	0.0307913
ENSG00000240086	AC092969.1	F	T	F	9.19435	-0.623351	0.360695	-1.7282	0.083953	0.186233	13.5471	1.49921	0.311776	4.80863	1.51966e-06	9.13356e-06	16.1511	0.859787	0.27196	3.16144	0.00156989	0.00494618	3	135138469	135439888	-	9.13356e-06	1.49921
ENSG00000172548	NIPAL4	F	F	T	27.2063	-0.51658	0.209163	-2.46975	0.0135209	0.043684	18.0288	-0.576006	0.249715	-2.30665	0.0210742	0.0530263	24.0311	-1.10691	0.231396	-4.78361	1.72173e-06	9.17072e-06	5	157460019	157474717	+	9.17072e-06	1.10691					cg17695979	1	1.18e-05	0.0145489
ENSG00000231007	CDC20P1	F	T	T	48.4409	-0.0204069	0.172857	-0.118057	0.906023	0.946666	34.6203	-1.00192	0.221253	-4.52841	5.94295e-06	3.2469e-05	36.8524	-1.03573	0.216538	-4.78312	1.72591e-06	9.19061e-06	9	87011652	87013151	+	9.19061e-06	1.03573
ENSG00000240602	AADACP1	F	T	F	26.2586	0.329872	0.215537	1.53047	0.1259	0.253213	20.1917	-1.1878	0.247365	-4.80182	1.57232e-06	9.42589e-06	18.2797	-0.875382	0.266258	-3.28772	0.00101	0.00330739	3	151770428	151784894	+	9.42589e-06	1.1878
ENSG00000227992	AC108463.1	F	T	F	11.9508	0.513652	0.315174	1.62974	0.103156	0.217367	8.46956	-2.03444	0.423819	-4.80026	1.5846e-06	9.49409e-06	6.64495	-1.53135	0.468917	-3.26571	0.00109189	0.00354907	2	111203964	111206215	-	9.49409e-06	2.03444
ENSG00000172508	CARNS1	F	F	T	20.7888	0.376211	0.322089	1.16803	0.242794	0.406135	34.2847	0.990539	0.20643	4.79843	1.59914e-06	9.56759e-06	32.8267	1.34748	0.294636	4.57337	4.79939e-06	2.38009e-05	11	67414968	67425607	+	9.56759e-06	1.34748
ENSG00000255182	AC084125.2	F	T	F	28.6508	-0.793213	0.261548	-3.03277	0.00242322	0.0104443	33.0752	1.16456	0.243056	4.79134	1.65669e-06	9.9035e-06	42.3784	0.359683	0.258301	1.3925	0.163772	0.280372	8	144495458	144505444	-	9.9035e-06	1.16456
ENSG00000235529	AGAP1-IT1	F	T	T	16.5809	0.241081	0.332088	0.725953	0.467867	0.633056	27.2849	1.08916	0.228347	4.76977	1.84441e-06	1.09234e-05	27.0173	1.30796	0.277623	4.71128	2.46169e-06	1.27919e-05	2	235505751	235507566	+	1.09234e-05	1.30796
ENSG00000236039	AC019117.2	F	F	T	16.5867	0.149934	0.266812	0.561947	0.574152	0.720557	24.6524	0.921814	0.226087	4.07726	4.55694e-05	0.000213352	24.8256	1.05562	0.222482	4.74473	2.08785e-06	1.09708e-05	7	17405479	17558909	-	1.09708e-05	1.05562
ENSG00000184305	CCSER1	F	T	T	7.97795	0.2007	0.363424	0.552246	0.58078	0.725239	13.7986	1.23652	0.294753	4.19513	2.72719e-05	0.000133146	13.8549	1.42269	0.299959	4.74295	2.10626e-06	1.10534e-05	4	90127535	91601913	+	1.10534e-05	1.42269	cg11606295	2	2.40614e-05	0.0168973
ENSG00000227533	SLC2A1-AS1	T	F	T	20.2313	1.15026	0.248011	4.63793	3.51911e-06	3.74212e-05	27.9488	0.0755982	0.19713	0.383495	0.701353	0.807025	21.2402	1.21638	0.25666	4.73927	2.14485e-06	1.12417e-05	1	42959049	42996814	+	1.12417e-05	1.21638
ENSG00000206561	COLQ	F	T	F	9.10366	-0.858293	0.411474	-2.0859	0.0369881	0.0984771	12.9021	1.59884	0.335962	4.75898	1.94573e-06	1.14783e-05	16.0943	0.728626	0.344461	2.11527	0.0344072	0.0768328	3	15450133	15521751	-	1.14783e-05	1.59884	cg10127490	2	2.22108e-05	0.0165084	cg10127490	3	4.35e-06	0.0117483
ENSG00000273066	AL355987.4	F	T	T	14.1316	0.0929471	0.322966	0.287792	0.773506	0.865674	23.204	1.15802	0.243627	4.75323	2.00197e-06	1.17804e-05	23.5947	1.23944	0.297847	4.16133	3.16402e-05	0.000137427	9	136799223	136810042	+	1.17804e-05	1.23944
ENSG00000172828	CES3	F	T	F	21.2581	-0.393027	0.248812	-1.57962	0.114195	0.235094	28.5089	1.1315	0.238092	4.75235	2.01062e-06	1.18248e-05	32.6201	0.726963	0.247575	2.93634	0.00332114	0.00971629	16	66961245	66975149	+	1.18248e-05	1.1315	cg06799321	1	0.000248205	0.0339251	cg21199189	1	8.26e-06	0.0132997
ENSG00000162944	RFTN2	F	F	T	18.0563	0.157593	0.303016	0.520082	0.603007	0.743894	27.847	0.981046	0.206484	4.7512	2.02209e-06	1.18789e-05	27.8579	1.12024	0.263153	4.25699	2.07198e-05	9.27671e-05	2	197568224	197676045	-	1.18789e-05	1.12024					cg08373610	1	2.5e-05	0.0183897
ENSG00000130518	IQCN	F	T	F	12.4668	-0.222	0.376168	-0.590164	0.555081	0.704602	19.3016	1.28346	0.270195	4.7501	2.03314e-06	1.19372e-05	21.0204	1.04289	0.335599	3.10755	0.00188647	0.00583585	19	18257097	18274509	-	1.19372e-05	1.28346
ENSG00000213997	PGAM1P7	F	T	F	9.88684	-0.932267	0.347277	-2.6845	0.00726378	0.0262344	13.3835	1.6142	0.339923	4.74871	2.04715e-06	1.20128e-05	17.1592	0.668655	0.288477	2.31788	0.0204559	0.0487878	X	46646594	46647330	-	1.20128e-05	1.6142
ENSG00000170689	HOXB9	F	F	T	19.5379	-0.221289	0.251962	-0.878264	0.3798	0.552146	12.6504	-1.15959	0.316152	-3.66782	0.000244628	0.00100336	14.7521	-1.39359	0.295383	-4.71791	2.38278e-06	1.24099e-05	17	48621156	48626358	-	1.24099e-05	1.39359
ENSG00000285077	ARHGAP11B	F	F	T	31.5593	-0.371389	0.219432	-1.6925	0.0905505	0.196996	21.2415	-0.767679	0.234311	-3.27632	0.00105169	0.00377062	26.3681	-1.14991	0.244147	-4.70989	2.47845e-06	1.2866e-05	15	30624494	30649529	+	1.2866e-05	1.14991
ENSG00000108309	RUNDC3A	F	T	F	20.1092	-0.19709	0.248184	-0.794128	0.427121	0.597574	27.2493	1.00106	0.211503	4.73308	2.2114e-06	1.29226e-05	29.809	0.788048	0.219539	3.58957	0.000331227	0.00119457	17	44308413	44318670	+	1.29226e-05	1.00106	cg24795046	1	0.000554029	0.0443161	cg24795046	1	0.000179078	0.0318077
ENSG00000254349	MIR2052HG	F	T	F	5.06826	-1.29514	0.534102	-2.42489	0.0153129	0.0484577	7.83422	2.15375	0.45561	4.72717	2.27667e-06	1.32856e-05	10.3678	0.84118	0.34328	2.45042	0.014269	0.0355435	8	74599775	74823313	+	1.32856e-05	2.15375					cg07709181	1	0.000553158	0.0450611
ENSG00000212901	KRTAP3-1	F	T	F	9.71189	-0.926334	0.383839	-2.41334	0.015807	0.049678	13.1253	1.5769	0.333894	4.72275	2.32675e-06	1.35553e-05	16.702	0.635197	0.314365	2.02057	0.0433242	0.0937205	17	41008521	41019324	-	1.35553e-05	1.5769	cg24833464	1	0.000238575	0.0334912
ENSG00000196081	ZNF724	F	F	T	37.5692	-0.346389	0.206553	-1.677	0.0935429	0.202052	24.7701	-0.852255	0.233825	-3.64484	0.000267563	0.00108917	30.8612	-1.21383	0.258586	-4.6941	2.67781e-06	1.38314e-05	19	23221599	23250390	-	1.38314e-05	1.21383
ENSG00000010310	GIPR	F	F	T	38.249	0.317846	0.276106	1.15117	0.24966	0.413762	57.9175	0.851648	0.203541	4.18416	2.86225e-05	0.000139332	56.0816	1.15206	0.245581	4.69115	2.71675e-06	1.40184e-05	19	45668221	45683722	+	1.40184e-05	1.15206
ENSG00000279726	AC005609.5	F	T	F	13.3118	-0.360912	0.305322	-1.18207	0.237178	0.400546	18.6345	1.19101	0.253059	4.70647	2.52044e-06	1.4603e-05	21.1203	0.813552	0.244978	3.32091	0.000897235	0.00297016	5	140785698	140828549	-	1.4603e-05	1.19101
ENSG00000225855	RUSC1-AS1	F	T	F	18.5856	-0.383398	0.246302	-1.55662	0.119561	0.243329	24.199	1.0656	0.226488	4.7049	2.5399e-06	1.47077e-05	27.7178	0.668074	0.213847	3.12407	0.00178368	0.00554696	1	155316863	155324176	-	1.47077e-05	1.0656
ENSG00000261578	AP003119.3	F	T	F	28.5053	0.561773	0.209072	2.68699	0.00720996	0.0260635	24.689	-1.00706	0.214303	-4.69922	2.61157e-06	1.50978e-05	20.3447	-0.455717	0.251798	-1.80986	0.0703182	0.141019	11	76800364	76804555	+	1.50978e-05	1.00706
ENSG00000114757	PEX5L	F	T	T	19.7196	0.29966	0.332759	0.900529	0.367839	0.541188	32.4679	1.02794	0.218876	4.69642	2.64761e-06	1.52768e-05	31.7622	1.31756	0.288289	4.57029	4.87049e-06	2.41361e-05	3	179794958	180037053	-	1.52768e-05	1.31756
ENSG00000124593	AL365205.1	F	T	F	20.351	-0.483416	0.252313	-1.91594	0.0553733	0.135298	25.3196	1.05766	0.225349	4.69343	2.68666e-06	1.54895e-05	29.9462	0.560886	0.214442	2.61556	0.0089082	0.0233687	6	41780349	41790141	+	1.54895e-05	1.05766
ENSG00000274818	AC004825.2	F	T	F	6.10064	-0.733699	0.477367	-1.53697	0.124301	0.250808	10.4775	1.91059	0.407255	4.69139	2.71357e-06	1.5636e-05	12.4792	1.16178	0.320154	3.62882	0.000284718	0.00103955	14	70906657	70907111	-	1.5636e-05	1.91059
ENSG00000261488	TBILA	F	F	T	21.6952	-0.367983	0.26193	-1.40489	0.160054	0.302521	13.2517	-1.17434	0.345243	-3.4015	0.00067018	0.00250729	16.6072	-1.5511	0.333023	-4.65763	3.19866e-06	1.63174e-05	3	112133423	112135359	+	1.63174e-05	1.5511
ENSG00000017483	SLC38A5	T	F	F	23.9196	1.0908	0.226362	4.81885	1.44388e-06	1.70133e-05	25.3756	-0.727179	0.211106	-3.44462	0.00057187	0.00216485	17.7993	0.353098	0.248324	1.42193	0.155048	0.268365	X	48458537	48470260	-	1.70133e-05	1.0908
ENSG00000251003	ZFPM2-AS1	F	T	F	5.11786	-0.505106	0.520666	-0.970116	0.331989	0.503596	9.5426	1.82974	0.39286	4.6575	3.20078e-06	1.82538e-05	10.8301	1.30321	0.38723	3.36547	0.000764127	0.00256407	8	105546089	106060524	-	1.82538e-05	1.82974	cg21451768	1	0.000269493	0.0348593
ENSG00000134516	DOCK2	F	T	F	12.1429	-0.807141	0.315946	-2.55468	0.0106285	0.0358422	15.5621	1.37196	0.295523	4.64247	3.44265e-06	1.95433e-05	19.5897	0.553066	0.269651	2.05104	0.0402632	0.0879771	5	169637268	170083382	+	1.95433e-05	1.37196	cg16642321	1	0.000255507	0.0342608	cg06795948	1	0.000292907	0.0370059
ENSG00000105141	CASP14	T	T	F	12.8151	1.58976	0.332681	4.77863	1.76498e-06	2.0392e-05	12.6602	-1.45587	0.33873	-4.29802	1.72331e-05	8.71286e-05	6.66118	0.119804	0.431504	0.277643	0.781287	0.86234	19	15049480	15058293	+	2.0392e-05	1.58976
ENSG00000224594	RPL29P19	F	T	T	21.0147	-0.107217	0.266507	-0.402303	0.687461	0.806248	13.4366	-1.43088	0.320964	-4.45807	8.27022e-06	4.41316e-05	15.1405	-1.55027	0.33649	-4.60718	4.08168e-06	2.04928e-05	8	48384590	48385049	+	2.04928e-05	1.55027
ENSG00000164136	IL15	F	F	T	31.3227	-0.159424	0.195659	-0.814803	0.415185	0.587093	21.8878	-0.904443	0.225529	-4.01032	6.06356e-05	0.000278145	24.7471	-1.0772	0.234433	-4.59491	4.32946e-06	2.16473e-05	4	141636583	141733987	+	2.16473e-05	1.0772	cg10912126	1	1.606e-05	0.0152084	cg07199536	2	4.9e-05	0.0220061
ENSG00000269397	AC011503.2	F	T	F	15.6256	0.328088	0.275855	1.18935	0.234302	0.397554	11.21	-1.57353	0.343143	-4.58563	4.52611e-06	2.51918e-05	9.84809	-1.25721	0.370528	-3.39302	0.000691254	0.0023385	19	23927788	23929287	+	2.51918e-05	1.57353
ENSG00000263718	SEPTIN9-DT	F	F	T	9.8402	0.649917	0.364999	1.7806	0.0749777	0.170913	16.0126	0.781665	0.267394	2.92327	0.00346375	0.0109099	14.4452	1.41348	0.310175	4.55703	5.18825e-06	2.56124e-05	17	77257737	77281897	-	2.56124e-05	1.41348
ENSG00000226756	AC007365.1	F	T	T	9.26282	0.244148	0.340206	0.717648	0.472974	0.637568	15.5239	1.11073	0.284667	3.90184	9.54624e-05	0.000422989	15.4453	1.3428	0.294788	4.55515	5.23475e-06	2.58172e-05	2	64644612	64646698	+	2.58172e-05	1.3428
ENSG00000166920	C15orf48	F	T	F	14.1417	1.05837	0.296625	3.56803	0.000359669	0.00204968	12.3367	-1.56305	0.341932	-4.57123	4.84863e-06	2.68522e-05	7.84915	-0.518356	0.384431	-1.34837	0.17754	0.298103	15	45430529	45448761	+	2.68522e-05	1.56305					cg08941913	1	0.000473366	0.0428091
ENSG00000145198	VWA5B2	F	T	T	9.72268	0.0658232	0.357866	0.183932	0.854067	0.917864	16.5879	1.26	0.275866	4.56743	4.93736e-06	2.72862e-05	16.9664	1.30275	0.291053	4.47598	7.60624e-06	3.65099e-05	3	184230429	184242329	+	2.72862e-05	1.30275
ENSG00000109339	MAPK10	F	T	F	9.38063	-0.446965	0.352487	-1.26803	0.204786	0.3615	14.2859	1.4606	0.319813	4.56705	4.94624e-06	2.7321e-05	16.4817	1.0023	0.295831	3.38808	0.000703829	0.00237549	4	85990007	86594625	-	2.7321e-05	1.4606
ENSG00000286134	AC114930.1	F	T	T	10.1353	-0.349943	0.337574	-1.03664	0.299903	0.469835	5.43009	-1.93146	0.510347	-3.78459	0.00015396	0.000656251	6.94666	-2.29306	0.504909	-4.54154	5.58454e-06	2.74636e-05	5	24135160	24271863	-	2.74636e-05	2.29306
ENSG00000143001	TMEM61	F	F	T	15.2999	0.780727	0.284665	2.74261	0.00609522	0.0226521	22.4083	0.451798	0.217341	2.07875	0.0376402	0.0872039	19.2344	1.22237	0.269854	4.52973	5.9059e-06	2.89184e-05	1	54980628	54992288	+	2.89184e-05	1.22237
ENSG00000248698	LINC01085	T	F	T	9.51142	-1.49292	0.388786	-3.83996	0.000123053	0.000822666	4.42152	-0.307861	0.512908	-0.600226	0.548355	0.68984	9.25086	-1.8239	0.40269	-4.52929	5.91822e-06	2.89666e-05	4	14111968	14140052	+	2.89666e-05	1.8239
ENSG00000246731	AC100786.1	F	T	F	17.1107	-0.125757	0.269081	-0.46736	0.640243	0.771147	24.8213	1.05923	0.23276	4.55074	5.34568e-06	2.93657e-05	26.6023	0.918814	0.229496	4.00362	6.23802e-05	0.000256582	17	74209980	74213342	-	2.93657e-05	1.05923
ENSG00000167711	SERPINF2	F	F	T	13.8509	0.61647	0.306388	2.01206	0.0442139	0.113238	21.1293	0.677298	0.242773	2.78984	0.00527341	0.015827	19.1782	1.2831	0.283644	4.52364	6.07838e-06	2.96941e-05	17	1742836	1755268	+	2.96941e-05	1.2831
ENSG00000263513	FAM72C	F	T	T	23.0584	-0.0710138	0.24382	-0.291256	0.770856	0.864151	15.273	-1.34567	0.30241	-4.44981	8.59458e-06	4.56544e-05	16.6203	-1.42579	0.31532	-4.52173	6.13355e-06	2.99353e-05	1	143955364	143971965	-	2.99353e-05	1.42579
ENSG00000239474	KLHL41	F	F	T	8.17315	0.400548	0.380178	1.05358	0.292075	0.461934	13.5093	1.02278	0.294711	3.47047	0.000519556	0.00198363	13.0204	1.41039	0.312648	4.5111	6.44926e-06	3.13723e-05	2	169509702	169526258	+	3.13723e-05	1.41039
ENSG00000206538	VGLL3	F	F	T	17.3315	-0.43301	0.24998	-1.73218	0.0832411	0.185064	10.92	-0.885393	0.313339	-2.82567	0.00471823	0.0143508	14.1707	-1.33201	0.295558	-4.50677	6.58205e-06	3.1939e-05	3	86876388	86991149	-	3.1939e-05	1.33201
ENSG00000231551	AC245100.4	F	T	F	17.8964	-0.327664	0.286698	-1.14289	0.253085	0.417252	23.6423	1.0378	0.229423	4.52355	6.08123e-06	3.31729e-05	26.7379	0.697198	0.247582	2.81603	0.0048621	0.013689	1	148402516	148432545	+	3.31729e-05	1.0378
ENSG00000273466	AC012510.1	F	F	T	25.3279	-0.589149	0.230693	-2.55382	0.0106549	0.0359085	16.8365	-0.468444	0.27036	-1.73267	0.0831546	0.168338	22.9557	-1.07031	0.238725	-4.48345	7.34473e-06	3.54e-05	2	218633256	218634014	-	3.54e-05	1.07031
ENSG00000205861	PCOTH	F	T	F	13.5835	-0.439063	0.309965	-1.41649	0.156631	0.29789	18.7142	1.21677	0.269993	4.50668	6.58508e-06	3.57088e-05	21.5516	0.763162	0.275757	2.76752	0.0056485	0.0155987	13	23888842	23897263	+	3.57088e-05	1.21677
ENSG00000273828	AL133227.1	F	F	T	8.05828	0.972028	0.378442	2.5685	0.0102139	0.0346847	13.4137	0.654184	0.297328	2.20021	0.0277919	0.0674183	11.2556	1.61274	0.360601	4.47237	7.73557e-06	3.71135e-05	20	46364551	46397994	+	3.71135e-05	1.61274
ENSG00000112530	PACRG	F	T	T	7.65795	0.472656	0.444453	1.06346	0.287575	0.457197	14.3571	1.1906	0.298656	3.98651	6.70509e-05	0.000304853	13.5946	1.63508	0.365693	4.47117	7.77938e-06	3.72976e-05	6	162727132	163315492	+	3.72976e-05	1.63508	cg06582575	1	0.000454261	0.0416348
ENSG00000164509	IL31RA	F	T	F	40.6566	0.246089	0.208786	1.17867	0.23853	0.401602	31.3825	-1.08892	0.242861	-4.48371	7.33575e-06	3.94849e-05	29.7806	-0.853926	0.300557	-2.84114	0.00449523	0.0127552	5	55851357	55922854	+	3.94849e-05	1.08892
ENSG00000101222	SPEF1	F	T	F	9.14279	-0.4846	0.355907	-1.36159	0.173327	0.320698	13.4318	1.37876	0.307806	4.47931	7.4885e-06	4.02352e-05	15.5188	0.875345	0.276757	3.16286	0.00156225	0.00492363	20	3777504	3781448	-	4.02352e-05	1.37876
ENSG00000203780	FANK1	F	F	T	19.543	0.517982	0.288266	1.79689	0.0723531	0.166445	29.3509	0.697171	0.19496	3.57596	0.000348939	0.00138303	26.9121	1.19272	0.268052	4.44959	8.60332e-06	4.10193e-05	10	125896564	126009592	+	4.10193e-05	1.19272					cg14364815	1	1.86e-05	0.0168691
ENSG00000249867	LINC02742	F	F	T	15.996	-0.533546	0.274197	-1.94585	0.051673	0.128064	9.62603	-0.937098	0.391447	-2.39394	0.0166687	0.0432954	13.052	-1.47991	0.333068	-4.44327	8.86031e-06	4.21667e-05	11	28702607	29064322	+	4.21667e-05	1.47991
ENSG00000168350	DEGS2	F	F	T	26.7897	0.69546	0.230244	3.02054	0.00252328	0.0108145	36.6666	0.354436	0.180317	1.96563	0.0493416	0.109384	31.7451	1.03625	0.233349	4.44078	8.96347e-06	4.26085e-05	14	100143957	100159645	-	4.26085e-05	1.03625
ENSG00000119737	GPR75	F	F	T	16.7973	-0.255791	0.259637	-0.985188	0.324532	0.495817	10.7568	-1.20208	0.328498	-3.65931	0.000252896	0.00103425	12.7324	-1.46631	0.330507	-4.43654	9.1417e-06	4.34157e-05	2	53852912	53859967	-	4.34157e-05	1.46631
ENSG00000164794	KCNV1	F	T	F	14.2121	-0.624432	0.285885	-2.18421	0.0289471	0.0810215	18.1452	1.23542	0.27692	4.46129	8.14681e-06	4.35391e-05	22.214	0.597534	0.245705	2.43192	0.0150192	0.0371742	8	109963636	109975771	-	4.35391e-05	1.23542	cg00803179	1	0.000116974	0.0269416	cg00803179	1	0.000115973	0.028162
ENSG00000273489	AC008264.2	F	T	T	11.2348	-0.251491	0.359446	-0.699662	0.484138	0.647281	6.11265	-2.03864	0.484644	-4.20647	2.59396e-05	0.000127093	7.47922	-2.30809	0.520661	-4.433	9.29324e-06	4.40948e-05	7	131493964	131497694	-	4.40948e-05	2.30809
ENSG00000172602	RND1	F	T	F	8.48834	-0.830956	0.384929	-2.15873	0.0308712	0.0852263	11.5296	1.55107	0.347916	4.45816	8.26643e-06	4.41225e-05	14.4757	0.708473	0.283666	2.49756	0.0125052	0.0316221	12	48857145	48865870	-	4.41225e-05	1.55107	cg08126223	1	0.000655449	0.0470221	cg08126223	1	0.000201972	0.0328407
ENSG00000108465	CDK5RAP3	F	T	F	250.95	-0.453992	0.297564	-1.52569	0.127086	0.254779	323.436	1.10776	0.248756	4.45321	8.45964e-06	4.5017e-05	378.204	0.640225	0.298822	2.14249	0.0321538	0.0724784	17	47967810	47981781	+	4.5017e-05	1.10776					cg24934786	1	0.000632246	0.0472372
ENSG00000154556	SORBS2	F	T	F	8.39809	-0.844231	0.405395	-2.08249	0.0372979	0.0991044	11.6282	1.54451	0.347375	4.44624	8.73847e-06	4.63739e-05	14.4793	0.679888	0.318827	2.13247	0.0329685	0.0740768	4	185585444	185956652	-	4.63739e-05	1.54451	cg06982846	5	0.000177641	0.0305953	cg03143395	2	0.000184699	0.0321101
ENSG00000272661	AC021097.1	F	T	F	21.7309	-0.47199	0.293931	-1.60578	0.108321	0.225758	27.6037	1.07	0.240915	4.44141	8.93731e-06	4.72962e-05	32.3037	0.581042	0.248904	2.3344	0.0195748	0.0469195	7	151240399	151240972	+	4.72962e-05	1.07
ENSG00000159167	STC1	T	F	F	381.051	1.00091	0.218559	4.57959	4.65894e-06	4.77668e-05	460.401	-0.196837	0.0942059	-2.08944	0.0366685	0.08529	353.225	0.791707	0.213879	3.70165	0.0002142	0.000799908	8	23841929	23854806	-	4.77668e-05	1.00091
ENSG00000286044	AP001977.1	F	F	T	23.5973	-0.367321	0.230188	-1.59574	0.110546	0.229351	15.6303	-0.852722	0.289994	-2.94048	0.00327706	0.010398	19.4037	-1.23066	0.279238	-4.40722	1.04707e-05	4.92067e-05	11	121674261	121928976	+	4.92067e-05	1.23066
ENSG00000250325	IGBP1P4	F	F	T	5.32107	1.444	0.494693	2.91898	0.00351174	0.0142723	9.43431	0.60734	0.366866	1.65548	0.0978268	0.192153	7.42178	2.03962	0.465002	4.38626	1.15314e-05	5.38238e-05	4	82401578	82402456	-	5.38238e-05	2.03962
ENSG00000100399	CHADL	F	T	T	14.0799	0.00474936	0.288079	0.0164863	0.986846	0.992607	22.1002	1.15037	0.260852	4.41004	1.03353e-05	5.42313e-05	22.96	1.14247	0.263309	4.33888	1.43209e-05	6.58022e-05	22	41229510	41240931	-	5.42313e-05	1.15037					cg00008369	1	2.6e-05	0.0183897
ENSG00000139329	LUM	F	T	F	9.13608	-0.693347	0.398436	-1.74017	0.0818289	0.18243	12.7535	1.4684	0.333034	4.40917	1.03768e-05	5.44356e-05	15.4728	0.753519	0.283662	2.6564	0.00789806	0.0210235	12	91102629	91111494	-	5.44356e-05	1.4684	cg23078254	2	7.86765e-05	0.0237888
ENSG00000286373	AC022387.2	F	T	T	13.918	0.118835	0.309255	0.384261	0.700785	0.815395	21.4922	1.0178	0.234258	4.34479	1.39408e-05	7.14778e-05	21.8408	1.12336	0.256506	4.37949	1.18958e-05	5.53741e-05	10	63630672	63655769	+	5.53741e-05	1.12336
ENSG00000255325	AC108136.1	F	F	T	19.0066	0.224532	0.27542	0.815236	0.414937	0.58683	27.9671	0.854348	0.20969	4.07434	4.61454e-05	0.000215953	27.5592	1.05881	0.242296	4.36989	1.24308e-05	5.76952e-05	8	122485515	122489815	-	5.76952e-05	1.05881
ENSG00000171360	KRT38	F	T	T	7.59033	0.249124	0.449971	0.553644	0.579823	0.724722	15.464	1.52325	0.3467	4.39358	1.11501e-05	5.81737e-05	15.3791	1.7507	0.42713	4.09876	4.1537e-05	0.000176457	17	41436446	41440921	-	5.81737e-05	1.7507
ENSG00000210194	MT-TE	F	T	F	15.0156	0.32713	0.348027	0.939956	0.34724	0.519612	9.86281	-2.03323	0.463183	-4.38969	1.13512e-05	5.91351e-05	8.81107	-1.72991	0.479792	-3.60555	0.000311498	0.00113033	MT	14674	14742	-	5.91351e-05	2.03323
ENSG00000165379	LRFN5	F	T	T	6.31173	0.0242766	0.457066	0.0531139	0.957641	0.977963	11.7166	1.45199	0.331101	4.38533	1.15807e-05	6.02565e-05	12.1145	1.45004	0.342159	4.23791	2.25614e-05	0.000100446	14	41607570	41904549	+	6.02565e-05	1.45199	cg15413377	7	1.43241e-05	0.0149688	cg15413377	8	2.63e-05	0.0184499
ENSG00000282024	AL009031.1	F	F	T	5.95723	0.44142	0.469295	0.940603	0.346908	0.519272	11.0987	1.1841	0.347839	3.40416	0.000663691	0.0024873	10.5892	1.5971	0.366448	4.35832	1.31062e-05	6.05987e-05	6	16259101	16264553	-	6.05987e-05	1.5971
ENSG00000113212	PCDHB7	F	T	T	14.7093	-0.0447048	0.288376	-0.155023	0.876803	0.930207	21.7637	1.06514	0.243178	4.38011	1.18619e-05	6.15905e-05	22.9188	1.00405	0.23569	4.26006	2.04372e-05	9.16411e-05	5	141172644	141176383	+	6.15905e-05	1.06514					cg11809091	1	4.6e-05	0.0216545
ENSG00000105369	CD79A	F	F	T	9.33775	0.917913	0.39269	2.3375	0.019413	0.0586637	14.9898	0.586422	0.297768	1.96939	0.0489082	0.10864	12.6756	1.48661	0.342041	4.34628	1.38466e-05	6.38361e-05	19	41877279	41881372	+	6.38361e-05	1.48661	cg12321934	1	0.000349677	0.0381053	cg11624309	1	1.57e-05	0.0159583
ENSG00000264672	SEPTIN4-AS1	F	T	F	6.4066	-0.418901	0.437238	-0.958063	0.338031	0.509969	10.3697	1.53038	0.350074	4.37159	1.23345e-05	6.39418e-05	11.7359	1.09047	0.342425	3.18454	0.00144986	0.00459963	17	58519837	58557799	+	6.39418e-05	1.53038
ENSG00000169116	PARM1	F	T	F	7.44995	-0.4762	0.395853	-1.20297	0.228986	0.391372	11.4042	1.45854	0.334139	4.36506	1.27091e-05	6.56895e-05	13.1085	0.962494	0.300153	3.20668	0.00134277	0.00428424	4	74933095	75050115	+	6.56895e-05	1.45854					cg11079866	1	3.81e-05	0.020681
ENSG00000108556	CHRNE	F	T	F	8.01586	-0.530446	0.397174	-1.33555	0.181697	0.33193	12.31	1.52826	0.35061	4.35887	1.30735e-05	6.74245e-05	14.3498	0.98346	0.343909	2.85965	0.00424112	0.0121202	17	4897771	4934438	-	6.74245e-05	1.52826
ENSG00000172350	ABCG4	F	T	F	17.9405	-0.359131	0.258526	-1.38915	0.164788	0.308752	23.2172	1.03697	0.238007	4.3569	1.31918e-05	6.79843e-05	26.51	0.664144	0.215545	3.08124	0.00206141	0.0063277	11	119149052	119162653	+	6.79843e-05	1.03697					cg11127770	1	0.000457166	0.0423628
ENSG00000176049	JAKMIP2	F	T	F	13.4034	-0.548701	0.315191	-1.74085	0.08171	0.182216	17.2671	1.17815	0.271428	4.34056	1.42122e-05	7.27808e-05	20.566	0.613963	0.264163	2.32418	0.0201157	0.0480541	5	147585438	147782775	-	7.27808e-05	1.17815
ENSG00000198673	TAFA2	F	T	F	4.95255	-0.459867	0.472518	-0.973225	0.330441	0.501736	8.93313	1.78637	0.412173	4.33402	1.46409e-05	7.48307e-05	10.147	1.31377	0.367641	3.57353	0.000352206	0.00126515	12	61708259	62279150	-	7.48307e-05	1.78637
ENSG00000087250	MT3	T	F	T	7.90759	1.97539	0.442111	4.46809	7.89204e-06	7.51455e-05	12.048	-0.0544179	0.317118	-0.171601	0.863751	0.917186	7.79787	1.91549	0.482114	3.97311	7.09402e-05	0.000288627	16	56589074	56591088	+	7.51455e-05	1.97539
ENSG00000162687	KCNT2	F	T	F	6.36996	-0.786173	0.497349	-1.58073	0.113941	0.234692	10.2636	1.79935	0.415408	4.33152	1.48085e-05	7.56137e-05	12.3815	0.983694	0.346164	2.8417	0.00448737	0.0127347	1	196225779	196609225	-	7.56137e-05	1.79935	cg09177518	1	2.97925e-05	0.0177703
ENSG00000139874	SSTR1	F	F	T	12.3533	-0.305349	0.307656	-0.992501	0.320953	0.491989	7.35786	-1.42964	0.418687	-3.41459	0.00063879	0.00239836	8.94612	-1.74152	0.404595	-4.30435	1.67476e-05	7.61053e-05	14	38207904	38213067	+	7.61053e-05	1.74152	cg27590397	1	0.000660554	0.0471957	cg04265797	1	0.000449189	0.0420933
ENSG00000125775	SDCBP2	T	F	F	27.5894	1.1549	0.258704	4.46419	8.0374e-06	7.63934e-05	33.9047	-0.264468	0.200582	-1.31851	0.187334	0.320168	24.438	0.877499	0.290432	3.02135	0.00251647	0.0075703	20	1309909	1329139	-	7.63934e-05	1.1549
ENSG00000134198	TSPAN2	F	T	T	14.2125	-0.15017	0.318455	-0.47156	0.637241	0.769144	8.67195	-1.58077	0.424631	-3.7227	0.000197105	0.000823015	9.87192	-1.74168	0.404739	-4.30322	1.68335e-05	7.64786e-05	1	115048011	115089503	-	7.64786e-05	1.74168	cg09863265	1	0.000137956	0.0284899
ENSG00000265148	TSPOAP1-AS1	F	T	F	15.5173	-0.247221	0.297359	-0.831389	0.405754	0.578231	21.6629	1.11042	0.25714	4.31833	1.57211e-05	7.99443e-05	23.8701	0.845895	0.282663	2.9926	0.00276615	0.00823502	17	58324472	58415766	+	7.99443e-05	1.11042
ENSG00000204962	PCDHA8	F	T	T	6.84858	-0.0172409	0.426565	-0.040418	0.96776	0.983442	12.1039	1.40315	0.336532	4.16943	3.05369e-05	0.000147729	12.6463	1.36332	0.317961	4.28768	1.80551e-05	8.15086e-05	5	140841187	141012347	+	8.15086e-05	1.40315
ENSG00000287602	AC100808.1	F	T	F	12.9967	-0.822034	0.330432	-2.48775	0.0128553	0.0419654	16.8105	1.41287	0.328627	4.2993	1.71337e-05	8.66762e-05	21.1944	0.576824	0.289484	1.99259	0.046306	0.0990114	17	41090338	41093246	+	8.66762e-05	1.41287
ENSG00000115274	INO80B	F	T	F	5.05316	-1.04649	0.492715	-2.12393	0.0336764	0.0914066	7.49991	1.87504	0.436374	4.29687	1.73227e-05	8.75395e-05	9.56207	0.805572	0.345906	2.32887	0.0198659	0.0475399	2	74455087	74457944	+	8.75395e-05	1.87504
ENSG00000270882	H4C14	F	T	F	14.4603	-0.129342	0.344315	-0.375649	0.707178	0.820691	20.6798	1.04279	0.243553	4.28158	1.85575e-05	9.32869e-05	22.1766	0.89449	0.288335	3.10226	0.00192047	0.00592947	1	149832659	149839767	+	9.32869e-05	1.04279
ENSG00000232124	AP001057.1	F	F	T	7.46379	1.45703	0.422662	3.44728	0.000566266	0.00300577	11.9921	0.298166	0.302939	0.984242	0.324996	0.48186	8.95343	1.7479	0.412324	4.23914	2.24377e-05	9.99816e-05	21	44200602	44207399	-	9.99816e-05	1.7479
ENSG00000160886	LY6K	F	F	T	17.8551	-1.02794	0.274308	-3.7474	0.000178675	0.00112994	10.882	-0.135359	0.319588	-0.423542	0.6719	0.785965	17.6875	-1.17721	0.27838	-4.22878	2.34961e-05	0.000104203	8	142700111	142705127	+	0.000104203	1.17721	cg00499248	1	9.31933e-05	0.0251045
ENSG00000157445	CACNA2D3	F	T	F	4.92432	-0.397843	0.514212	-0.773694	0.439111	0.608295	8.86191	1.69928	0.399701	4.25138	2.12459e-05	0.000105843	9.88773	1.27278	0.370297	3.43718	0.000587802	0.00201929	3	54122547	55074557	+	0.000105843	1.69928	cg23342296	1	0.000406472	0.0400588	cg00309313	2	8.46e-05	0.0259214
ENSG00000258498	DIO3OS	F	T	F	80.9272	-0.272495	0.332639	-0.81919	0.412678	0.584886	113.223	1.12932	0.265747	4.24962	2.1413e-05	0.000106625	126.093	0.843158	0.318829	2.64454	0.00818019	0.0216933	14	101552221	101560431	-	0.000106625	1.12932
ENSG00000121577	POPDC2	T	F	F	22.0121	-1.06851	0.244042	-4.3784	1.19552e-05	0.00010875	19.6375	0.884935	0.250181	3.53718	0.00040442	0.00158034	28.3777	-0.197111	0.20367	-0.967795	0.333147	0.480379	3	119636457	119665324	-	0.00010875	1.06851
ENSG00000257023	AC087241.2	F	F	T	5.61716	0.607587	0.458485	1.3252	0.185103	0.336428	10.061	1.0226	0.349019	2.92992	0.0033905	0.0107048	9.30232	1.61296	0.383519	4.20569	2.60285e-05	0.000114719	12	22609228	22625015	-	0.000114719	1.61296
ENSG00000110852	CLEC2B	T	F	F	23.8532	1.01106	0.231884	4.36019	1.2995e-05	0.000116533	28.9057	-0.229995	0.194659	-1.18153	0.237394	0.383432	21.975	0.772812	0.236591	3.26644	0.00108907	0.00354047	12	9852984	9870136	-	0.000116533	1.01106
ENSG00000171962	DRC3	F	F	T	6.32	0.147449	0.508785	0.289807	0.771964	0.864843	11.3223	1.34399	0.387825	3.46546	0.000529326	0.00201829	11.496	1.47354	0.351341	4.19405	2.74022e-05	0.0001203	17	17972813	18016889	+	0.0001203	1.47354
ENSG00000226953	NCKAP5-AS2	F	T	F	26.1066	0.500002	0.221613	2.2562	0.0240583	0.0695715	22.0479	-1.02338	0.242749	-4.2158	2.48899e-05	0.000122377	18.5781	-0.535194	0.273129	-1.9595	0.0500548	0.105778	2	133264968	133285445	+	0.000122377	1.02338
ENSG00000163803	PLB1	F	T	F	16.0859	-0.182063	0.273391	-0.665942	0.505448	0.665545	22.9931	1.07589	0.255576	4.20967	2.55748e-05	0.000125452	25.0106	0.880258	0.24709	3.5625	0.000367339	0.00131402	2	28457145	28644142	+	0.000125452	1.07589					cg09171833	1	6.85e-05	0.0241753
ENSG00000112218	GPR63	F	F	T	15.5018	-0.579846	0.271858	-2.1329	0.0329331	0.0898304	9.57964	-0.711353	0.35209	-2.02037	0.0433447	0.0981753	13.2574	-1.30314	0.311477	-4.18374	2.86758e-05	0.000125476	6	96794125	96837477	-	0.000125476	1.30314	cg10979063	1	0.000331008	0.0375552
ENSG00000160111	CPAMD8	F	F	T	25.9265	0.928508	0.279686	3.31983	0.000900729	0.00448685	36.7856	0.295539	0.185657	1.59185	0.111418	0.21336	29.9681	1.20629	0.289159	4.17172	3.02309e-05	0.000131833	19	16892947	17026815	-	0.000131833	1.20629
ENSG00000099840	IZUMO4	F	T	T	18.5597	0.111649	0.319035	0.349959	0.72637	0.834294	29.1895	1.07947	0.257923	4.18524	2.84865e-05	0.000138702	29.6116	1.17299	0.286417	4.09539	4.21464e-05	0.000178766	19	2096429	2099593	+	0.000138702	1.17299
ENSG00000130751	NPAS1	F	F	T	17.6648	0.153983	0.275311	0.559306	0.575953	0.721856	25.7419	0.887945	0.239607	3.70585	0.000210687	0.000874874	25.8287	1.02653	0.247273	4.1514	3.30454e-05	0.000143049	19	47019837	47045775	+	0.000143049	1.02653	cg05534444	1	9.58944e-05	0.0253121
ENSG00000255364	SMILR	F	F	T	9.37053	0.625424	0.345778	1.80875	0.0704903	0.16305	14.3188	0.690838	0.286289	2.41308	0.0158184	0.041398	12.9464	1.30239	0.31372	4.15143	3.30397e-05	0.000143049	8	122414332	122428551	-	0.000143049	1.30239
ENSG00000160097	FNDC5	F	T	F	12.73	-0.122485	0.301292	-0.406532	0.684352	0.804603	18.503	1.07097	0.256632	4.17319	3.00362e-05	0.000145608	19.8012	0.934972	0.264268	3.53797	0.000403217	0.00142948	1	32862268	32872482	-	0.000145608	1.07097
ENSG00000253102	AC004707.2	F	T	F	5.03917	-0.439279	0.470486	-0.93367	0.350474	0.523132	8.52974	1.63809	0.392577	4.17266	3.01062e-05	0.00014588	9.72813	1.18684	0.356461	3.3295	0.000870012	0.00288745	17	50396438	50397888	+	0.00014588	1.63809
ENSG00000231793	DOC2GP	F	T	F	7.20969	-0.776193	0.549599	-1.41229	0.157865	0.299562	11.6417	1.7874	0.428561	4.1707	3.03668e-05	0.000147041	14.0225	0.997554	0.483447	2.06342	0.0390729	0.0857849	11	67612651	67616257	-	0.000147041	1.7874
ENSG00000198723	TEX45	F	T	F	8.87019	-0.677275	0.395849	-1.71094	0.087092	0.191526	11.9159	1.3992	0.335561	4.16972	3.04978e-05	0.000147608	14.5617	0.71027	0.28778	2.4681	0.0135832	0.0340398	19	7492976	7508450	+	0.000147608	1.3992
ENSG00000159761	C16orf86	F	F	T	6.45674	0.44733	0.406016	1.10175	0.270569	0.437676	10.8615	1.0124	0.327	3.09604	0.00196127	0.00659009	10.4209	1.45046	0.350732	4.13553	3.54136e-05	0.000152596	16	67666814	67668757	+	0.000152596	1.45046	cg03675884	1	0.000169425	0.0303602	cg26335299	1	0.000442826	0.041983
ENSG00000102385	DRP2	F	T	F	21.2322	0.301026	0.242959	1.239	0.215345	0.374994	15.8442	-1.30288	0.314334	-4.14488	3.39986e-05	0.000163128	14.4932	-1.02098	0.334085	-3.05604	0.0022428	0.00682965	X	101219769	101264497	+	0.000163128	1.30288
ENSG00000245552	AP000787.1	F	F	T	16.6707	0.740692	0.270613	2.73709	0.00619858	0.0229723	22.9571	0.347422	0.236817	1.46705	0.142363	0.25893	19.6543	1.07365	0.26081	4.11662	3.84472e-05	0.000164194	11	95150539	95234391	+	0.000164194	1.07365
ENSG00000228560	AL513323.1	T	F	T	18.3551	-1.35788	0.320961	-4.23066	2.33002e-05	0.000193967	10.5797	0.132448	0.350536	0.377845	0.705546	0.809882	19.3084	-1.24225	0.301949	-4.1141	3.887e-05	0.000165863	1	159346166	159469068	-	0.000165863	1.35788
ENSG00000105479	CCDC114	F	F	T	11.4525	0.363908	0.329674	1.10384	0.269663	0.436676	17.5944	0.864602	0.258816	3.3406	0.000835973	0.00306393	16.9188	1.21298	0.295904	4.09923	4.14523e-05	0.000176153	19	48296457	48321894	-	0.000176153	1.21298
ENSG00000106327	TFR2	T	F	F	19.2474	1.37512	0.323599	4.24947	2.14275e-05	0.000180155	23.0788	-0.489551	0.231321	-2.11633	0.0343166	0.0806562	15.3566	0.872506	0.354297	2.46264	0.0137917	0.0344918	7	100620416	100642779	-	0.000180155	1.37512
ENSG00000159337	PLA2G4D	T	F	T	15.3132	1.18079	0.297533	3.9686	7.2297e-05	0.000516753	21.0775	0.0437534	0.246385	0.177581	0.859052	0.913992	15.9881	1.21386	0.296543	4.09339	4.25118e-05	0.000180173	15	42067009	42094562	-	0.000180173	1.21386
ENSG00000179855	GIPC3	T	F	F	17.513	1.14415	0.269758	4.2414	2.22132e-05	0.000185786	19.9279	-0.519537	0.239478	-2.16946	0.0300481	0.0719537	13.969	0.613951	0.292223	2.10096	0.0356441	0.0792433	19	3585478	3593541	+	0.000185786	1.14415
ENSG00000274173	AL035661.1	F	T	F	10.0518	-0.113566	0.368366	-0.308298	0.757856	0.854654	15.4316	1.17246	0.285617	4.105	4.04306e-05	0.000191161	16.4506	1.03927	0.298385	3.48298	0.000495871	0.0017268	20	24931840	24932983	+	0.000191161	1.17246
ENSG00000253500	AF121898.1	F	F	T	12.4841	0.839343	0.317489	2.64369	0.00820078	0.0289594	18.1538	0.394119	0.246836	1.59668	0.110336	0.21181	15.2117	1.21807	0.299708	4.0642	4.81966e-05	0.000202396	8	87540835	87755718	-	0.000202396	1.21807
ENSG00000270558	AC025449.1	F	F	T	12.933	-0.732725	0.30425	-2.4083	0.0160271	0.0502316	7.65919	-0.693683	0.391547	-1.77165	0.0764527	0.157171	11.2617	-1.43754	0.354027	-4.06055	4.89581e-05	0.000205469	5	37286449	37286977	-	0.000205469	1.43754
ENSG00000286705	AC079140.6	F	F	T	14.9183	0.183927	0.298912	0.61532	0.538343	0.691083	21.5327	0.840693	0.23448	3.58535	0.000336631	0.00133802	21.5038	1.00701	0.248176	4.05767	4.95654e-05	0.000207891	4	307335	337433	-	0.000207891	1.00701
ENSG00000286288	AL109809.4	T	F	F	19.9725	1.06474	0.253984	4.19216	2.76313e-05	0.000224198	21.1084	-0.696998	0.23663	-2.94551	0.0032242	0.0102507	14.9663	0.354183	0.274765	1.28904	0.197383	0.324285	20	1729038	1817765	-	0.000224198	1.06474
ENSG00000253633	AP002852.1	F	F	T	16.0514	0.919198	0.275024	3.34225	0.000831033	0.0041852	22.9167	0.30784	0.240794	1.27844	0.201095	0.337786	18.834	1.22009	0.302118	4.03843	5.38094e-05	0.00022446	8	102528740	102539943	+	0.00022446	1.22009
ENSG00000078018	MAP2	F	T	F	12.9639	-0.337481	0.324368	-1.04043	0.298142	0.467945	17.2806	1.08845	0.267777	4.06477	4.80808e-05	0.000224611	19.6159	0.735359	0.262846	2.79768	0.00514714	0.0144109	2	209424058	209734118	+	0.000224611	1.08845					cg18978003	1	0.000144746	0.0297186
ENSG00000272636	DOC2B	F	T	F	18.6929	0.480128	0.255392	1.87997	0.0601124	0.144185	15.1497	-1.14389	0.28164	-4.06153	4.87517e-05	0.000227544	12.8441	-0.684244	0.322388	-2.12243	0.0338019	0.0756611	17	142789	181650	-	0.000227544	1.14389
ENSG00000283486	FAM95C	F	F	T	20.1486	-0.571517	0.251392	-2.27341	0.0230014	0.0670422	12.1685	-0.811688	0.350676	-2.31464	0.0206327	0.0520646	16.8696	-1.40335	0.34833	-4.0288	5.6062e-05	0.000233008	9	38540569	38577207	-	0.000233008	1.40335
ENSG00000182732	RGS6	F	T	F	11.8985	0.0684216	0.372634	0.183616	0.854315	0.917864	19.6511	1.19904	0.295803	4.05352	5.04521e-05	0.000234856	20.0781	1.2565	0.373402	3.365	0.000765435	0.00256762	14	71932429	72566530	+	0.000234856	1.2565	cg04930840	5	5.48686e-05	0.0209698	cg04930840	2	0.000469958	0.0427435
ENSG00000165695	AK8	F	T	T	9.39627	-0.00911404	0.362103	-0.0251697	0.97992	0.989428	14.6862	1.14662	0.309894	3.70004	0.000215563	0.000893713	15.4086	1.12187	0.278887	4.02265	5.75461e-05	0.000238361	9	132725578	132878777	-	0.000238361	1.14662
ENSG00000223742	AC112495.1	F	T	F	15.3968	-0.855739	0.278402	-3.07376	0.00211381	0.00930087	18.2176	1.29784	0.321124	4.04156	5.30962e-05	0.000246023	23.675	0.428519	0.278697	1.53758	0.124151	0.224346	X	28571532	28586395	-	0.000246023	1.29784
ENSG00000183671	GPR1	F	F	T	10.1187	-1.15955	0.369258	-3.14023	0.00168817	0.00769204	5.44082	-0.364603	0.451032	-0.808377	0.418874	0.575347	9.60757	-1.53799	0.385163	-3.99309	6.52182e-05	0.000267296	2	206175316	206218047	-	0.000267296	1.53799					cg25957058	1	0.000291007	0.0369463
ENSG00000260412	AL353746.1	F	F	T	9.10275	0.949159	0.355612	2.66908	0.00760587	0.0272549	13.3255	0.384647	0.277827	1.38448	0.16621	0.292454	11.0573	1.32104	0.33112	3.98962	6.61804e-05	0.000270863	9	27937617	27944497	-	0.000270863	1.32104
ENSG00000198133	TMEM229B	F	T	F	10.5269	-0.698607	0.335252	-2.08383	0.0371759	0.0988951	13.0703	1.24449	0.310638	4.00623	6.16951e-05	0.000282759	16.2049	0.532739	0.279844	1.9037	0.0569492	0.117944	14	67447084	67533739	-	0.000282759	1.24449	cg25786405	2	1.31184e-05	0.014554	cg18506547	3	2.47e-05	0.0182909
ENSG00000287725	AP003071.5	T	F	F	19.09	1.00989	0.244525	4.13	3.62758e-05	0.000284125	22.7055	-0.260761	0.219043	-1.19046	0.233866	0.379063	17.2176	0.736944	0.25816	2.85461	0.00430902	0.0122894	11	69072915	69162440	+	0.000284125	1.00989
ENSG00000129521	EGLN3	T	F	F	12.6649	1.32994	0.322614	4.12238	3.74973e-05	0.000292548	12.8479	-1.08863	0.329284	-3.30605	0.000946212	0.00342685	7.80124	0.228496	0.423415	0.539649	0.589439	0.719063	14	33924227	34462774	-	0.000292548	1.32994
ENSG00000270605	AL353622.1	F	T	F	9.58596	-0.972132	0.381281	-2.54965	0.0107832	0.0362646	11.7621	1.45553	0.364793	3.99002	6.60688e-05	0.000300948	15.3775	0.467593	0.306571	1.52523	0.127201	0.228975	1	28239509	28241453	-	0.000300948	1.45553
ENSG00000170373	CST1	T	F	F	15.7148	1.24733	0.303696	4.10717	4.00543e-05	0.000310082	16.4758	-0.912114	0.284379	-3.20739	0.00133947	0.00467981	10.5873	0.322247	0.327178	0.984929	0.324659	0.471266	20	23747553	23751268	-	0.000310082	1.24733
ENSG00000125462	C1orf61	F	T	T	11.0466	0.0599761	0.327497	0.183135	0.854692	0.918054	16.5932	1.01944	0.275979	3.69392	0.000220827	0.000913561	17.0267	1.06094	0.269029	3.9436	8.0268e-05	0.000323517	1	156404250	156456763	-	0.000323517	1.06094					cg16120415	1	9.81e-06	0.0139528
ENSG00000248671	AP003498.1	F	F	T	9.54996	0.365507	0.335574	1.0892	0.276066	0.444485	14.2923	0.819288	0.285792	2.86673	0.00414736	0.0128029	13.7338	1.17149	0.297076	3.94338	8.03404e-05	0.000323706	11	71673885	71818238	-	0.000323706	1.17149
ENSG00000275185	AC130324.3	F	F	T	9.0025	-0.668363	0.355244	-1.88142	0.0599151	0.143927	4.9823	-1.054	0.472312	-2.23157	0.0256435	0.0629164	7.34604	-1.73696	0.440523	-3.94295	8.04866e-05	0.000324145	17	30899110	30899651	+	0.000324145	1.73696
ENSG00000215458	AATBC	F	T	T	9.78232	0.0443354	0.353594	0.125385	0.900219	0.943308	15.3778	1.14506	0.297693	3.84645	0.000119842	0.000521047	15.9533	1.17611	0.298399	3.9414	8.10075e-05	0.000326116	21	43805758	43812567	-	0.000326116	1.17611
ENSG00000160282	FTCD	F	T	F	14.3103	-0.908701	0.371139	-2.44841	0.0143487	0.0458683	15.6984	1.17162	0.295499	3.96487	7.34348e-05	0.000332158	20.7809	0.241351	0.318885	0.756861	0.449133	0.595574	21	46136262	46155579	-	0.000332158	1.17162
ENSG00000063127	SLC6A16	F	F	T	16.8135	0.179863	0.292946	0.613982	0.539227	0.691779	25.0755	0.908994	0.259949	3.49681	0.000470849	0.00181436	24.968	1.07426	0.272895	3.93652	8.26704e-05	0.000332486	19	49289638	49325215	-	0.000332486	1.07426	cg01738202	1	0.000344914	0.0380041
ENSG00000205930	C21orf62-AS1	F	T	F	12.3325	-0.436779	0.296788	-1.47169	0.141106	0.27549	16.1794	1.11917	0.282321	3.96418	7.36477e-05	0.000332979	18.7938	0.669069	0.261687	2.55676	0.0105653	0.0272248	21	32772100	32955437	+	0.000332979	1.11917
ENSG00000153283	CD96	F	F	T	7.02564	0.644468	0.432535	1.48998	0.13623	0.268389	11.6659	0.853528	0.333668	2.55801	0.0105272	0.029112	10.5109	1.47267	0.374171	3.93581	8.29152e-05	0.00033334	3	111292719	111665750	+	0.00033334	1.47267					cg08679066	1	7.72e-05	0.0252232
ENSG00000276672	AL161891.1	F	F	T	41.5832	-0.554413	0.230882	-2.40129	0.0163376	0.0510052	27.6166	-0.474785	0.216679	-2.19119	0.0284383	0.0687884	37.2701	-1.05613	0.268391	-3.93504	8.31845e-05	0.000334358	13	33846190	33850825	+	0.000334358	1.05613
ENSG00000285108	AC103718.1	F	F	T	6.46862	-1.89466	0.519571	-3.64658	0.000265758	0.00158495	2.49342	-0.250672	0.639891	-0.391741	0.695249	0.802677	6.36758	-2.15679	0.548499	-3.93217	8.41823e-05	0.000338039	8	129685401	129723023	-	0.000338039	2.15679
ENSG00000144481	TRPM8	F	T	F	14.7176	-0.0778484	0.317696	-0.245041	0.806425	0.886992	21.6268	1.08213	0.29484	3.67024	0.000242326	0.000995081	22.9165	0.988898	0.251713	3.92868	8.54137e-05	0.000342385	2	233917373	234019522	+	0.000342385	1.08213	cg07225782	1	0.000119851	0.0271873
ENSG00000158246	TENT5B	T	F	F	12.8345	-1.27204	0.312632	-4.06881	4.72531e-05	0.000359047	7.82015	0.23728	0.391017	0.606827	0.543966	0.686071	13.7073	-1.04988	0.309933	-3.38745	0.000705465	0.00237999	1	27005020	27012850	-	0.000359047	1.27204
ENSG00000286081	AC016682.1	T	F	F	7.3829	-1.80432	0.444722	-4.05719	4.96676e-05	0.000375081	5.36975	1.2434	0.470321	2.64372	0.00819995	0.023385	9.77431	-0.573759	0.348848	-1.64473	0.100026	0.188181	2	150150633	150166266	-	0.000375081	1.80432
ENSG00000225968	ELFN1	F	F	T	21.887	-0.422667	0.248715	-1.6994	0.0892431	0.194945	14.7616	-0.638122	0.281898	-2.26366	0.0235948	0.0585578	18.8229	-1.07507	0.275511	-3.90209	9.53669e-05	0.000379336	7	1688119	1747954	+	0.000379336	1.07507	cg24171870	2	5.59972e-07	0.00747805	cg24171870	1	8.51e-06	0.0134364
ENSG00000286011	AC062037.4	F	T	F	7.99356	-0.348639	0.371017	-0.939684	0.34738	0.519724	11.7829	1.25704	0.320355	3.9239	8.71285e-05	0.000388348	13.2645	0.895411	0.306659	2.91989	0.00350155	0.0101906	2	85418504	85426724	+	0.000388348	1.25704
ENSG00000204624	DISP3	F	F	T	9.54053	0.145467	0.374716	0.388206	0.697864	0.81256	14.8557	1.02399	0.311765	3.2845	0.00102164	0.00367163	14.969	1.14599	0.294587	3.89014	0.000100186	0.000396594	1	11479155	11537551	+	0.000396594	1.14599
ENSG00000184524	CEND1	F	T	F	16.4652	-0.48541	0.298784	-1.62462	0.104245	0.219199	20.3806	1.03331	0.264107	3.91247	9.13565e-05	0.000406294	24.0621	0.53202	0.245402	2.16795	0.0301625	0.0685935	11	787115	790113	-	0.000406294	1.03331	cg09946142	1	0.000161268	0.0299329	cg09946142	1	0.000272949	0.0362122
ENSG00000229676	ZNF492	F	F	T	25.4854	-0.089001	0.217817	-0.408604	0.68283	0.803639	18.4105	-0.919989	0.266064	-3.45778	0.000544655	0.00207299	20.1331	-1.02071	0.263491	-3.87381	0.000107148	0.000421967	19	22634324	22667671	+	0.000421967	1.02071
ENSG00000163623	NKX6-1	T	F	F	16.5605	-1.16144	0.288924	-4.01989	5.82245e-05	0.000428594	15.1653	1.05269	0.317929	3.3111	0.000929305	0.00337315	22.4201	-0.122044	0.251307	-0.485636	0.627225	0.749772	4	84491987	84498450	-	0.000428594	1.16144
ENSG00000262454	MIR193BHG	F	T	F	6.54573	1.55651	0.445405	3.49459	0.000474795	0.00259532	5.92791	-1.86691	0.478921	-3.89816	9.69246e-05	0.000428836	3.06402	-0.341836	0.618551	-0.55264	0.58051	0.712307	16	14301389	14331067	+	0.000428836	1.86691
ENSG00000281548	LINC00895	F	F	T	5.21637	0.426261	0.479685	0.888626	0.374204	0.547274	9.27648	1.09913	0.354621	3.09945	0.00193883	0.00652092	8.82704	1.50062	0.388554	3.86207	0.000112431	0.000440755	22	19565203	19566839	-	0.000440755	1.50062
ENSG00000111305	GSG1	T	F	T	7.97887	-1.58289	0.417857	-3.78812	0.000151793	0.00098322	3.8594	0.0202635	0.523834	0.0386831	0.969143	0.980117	8.19018	-1.58094	0.409756	-3.85826	0.000114198	0.000447003	12	13083532	13103683	-	0.000447003	1.58289
ENSG00000162878	PKDCC	F	T	F	15.6343	-0.690818	0.285799	-2.41715	0.0156427	0.0492873	18.11	1.07477	0.276523	3.88674	0.000101598	0.000448195	22.7237	0.371434	0.254968	1.45679	0.145175	0.254884	2	42048021	42058517	+	0.000448195	1.07477	cg06198088	1	0.000243498	0.0337034
ENSG00000164920	OSR2	F	T	F	10.4842	-0.617491	0.377097	-1.63749	0.101529	0.214813	13.2107	1.20175	0.31078	3.86687	0.00011024	0.000483587	16.1016	0.570827	0.293854	1.94255	0.0520703	0.10941	8	98944403	98952104	+	0.000483587	1.20175
ENSG00000064270	ATP2C2	T	F	F	14.3159	-1.2066	0.302819	-3.98456	6.76042e-05	0.000487779	12.4614	0.987695	0.311891	3.16679	0.00154129	0.0053136	18.7913	-0.231455	0.254363	-0.909937	0.362856	0.510486	16	84368527	84464187	+	0.000487779	1.2066	cg03548384	2	8.23575e-05	0.024172	cg27317809	2	0.000396382	0.0404489
ENSG00000072818	ACAP1	T	F	F	13.9383	1.17562	0.295054	3.98442	6.76443e-05	0.000487849	14.8538	-0.797254	0.272829	-2.92217	0.00347596	0.0109418	9.98359	0.371653	0.338345	1.09844	0.272011	0.413393	17	7336529	7351477	+	0.000487849	1.17562
ENSG00000012124	CD22	F	T	F	9.41304	-0.84201	0.385348	-2.18506	0.0288842	0.0808919	11.6205	1.33164	0.344736	3.86277	0.00011211	0.000490768	14.8042	0.470176	0.294668	1.59561	0.110575	0.204051	19	35319261	35347361	+	0.000490768	1.33164
ENSG00000214999	AC129492.1	T	F	F	13.969	1.27923	0.321201	3.98265	6.81521e-05	0.00049129	18.3792	-0.105166	0.271685	-0.387089	0.69869	0.805062	13.3009	1.1583	0.336349	3.44375	0.000573704	0.00197453	17	8079482	8081565	+	0.00049129	1.27923
ENSG00000014257	ACPP	F	T	F	6.62564	-0.262333	0.417263	-0.628699	0.529546	0.684077	10.4069	1.35933	0.35224	3.85908	0.000113813	0.00049719	11.4221	1.07771	0.345126	3.12266	0.00179223	0.00556937	3	132317369	132368298	+	0.00049719	1.35933
ENSG00000233308	OSTN-AS1	T	F	F	13.8661	-1.28516	0.323275	-3.97545	7.02469e-05	0.000504123	9.1008	0.442686	0.366387	1.20825	0.226952	0.370829	15.5621	-0.855327	0.299814	-2.85285	0.00433284	0.0123505	3	191213291	191234605	-	0.000504123	1.28516
ENSG00000224167	LINC01357	F	F	T	17.7904	-0.5497	0.248373	-2.2132	0.0268839	0.0761165	12.0843	-0.455474	0.294485	-1.54668	0.12194	0.228834	16.1138	-1.0185	0.266785	-3.8177	0.000134701	0.000521327	1	112849821	112877871	+	0.000521327	1.0185
ENSG00000220201	ZGLP1	F	T	F	11.8846	-1.30882	0.361078	-3.62476	0.000289226	0.00170226	11.3253	1.24597	0.32398	3.84582	0.000120149	0.000522166	16.8892	-0.0811476	0.29096	-0.278896	0.780325	0.861647	19	10304803	10309880	-	0.000522166	1.30882
ENSG00000155629	PIK3AP1	F	F	T	12.5165	-0.990509	0.351408	-2.81869	0.00482207	0.0186873	7.26075	-0.359589	0.398998	-0.901232	0.367465	0.52614	11.7868	-1.36366	0.357964	-3.80948	0.000139257	0.000537849	10	96593315	96720514	-	0.000537849	1.36366	cg10698635	4	5.95774e-05	0.0215199	cg21171772	1	0.000643966	0.0475299
ENSG00000246982	Z84485.1	F	F	T	16.3054	0.286684	0.293008	0.978416	0.327869	0.499107	23.9379	0.803144	0.271452	2.9587	0.00308943	0.00987551	23.2123	1.07709	0.283368	3.80104	0.00014409	0.000555374	6	36146698	36197205	-	0.000555374	1.07709
ENSG00000120708	TGFBI	F	F	T	10.0568	-0.997493	0.385986	-2.58427	0.00975841	0.0334428	5.4601	-0.576313	0.473888	-1.21614	0.223932	0.36709	9.13449	-1.58849	0.418542	-3.79529	0.000147471	0.000567344	5	136028988	136063818	+	0.000567344	1.58849					cg10648763	2	8.72e-05	0.0261702
ENSG00000173376	NDNF	F	F	T	5.19462	0.638972	0.532639	1.19964	0.230281	0.392915	9.21013	0.985936	0.381295	2.58576	0.00971658	0.0271123	8.46924	1.60734	0.423935	3.79147	0.000149756	0.000575492	4	121035613	121073021	-	0.000575492	1.60734
ENSG00000003137	CYP26B1	F	T	F	13.3861	0.275536	0.285545	0.964946	0.334572	0.506264	9.87346	-1.37465	0.360473	-3.81345	0.000137039	0.000589973	9.04436	-1.10862	0.37746	-2.93706	0.00331336	0.00969765	2	72129238	72148038	-	0.000589973	1.37465
ENSG00000212232	SNORD17	F	F	T	19.5661	-0.605758	0.269428	-2.24831	0.0245563	0.0708142	13.0941	-0.423023	0.30997	-1.36472	0.172341	0.300562	17.8891	-1.04165	0.275323	-3.78338	0.00015471	0.000592543	20	17962710	17962946	-	0.000592543	1.04165
ENSG00000069122	ADGRF5	F	T	F	11.8661	-0.216705	0.314421	-0.689219	0.490685	0.652659	16.3677	1.05462	0.27672	3.81114	0.000138328	0.00059528	18.0594	0.824921	0.25093	3.28746	0.00101097	0.00331003	6	46852522	46954943	-	0.00059528	1.05462
ENSG00000167588	GPD1	F	T	F	7.26318	-0.751876	0.401117	-1.87446	0.0608676	0.145691	9.39768	1.37221	0.360119	3.81045	0.000138715	0.0005967	11.6849	0.605043	0.314968	1.92097	0.054736	0.114151	12	50103982	50111313	+	0.0005967	1.37221
ENSG00000152785	BMP3	F	F	T	10.2363	0.29872	0.374751	0.797116	0.425383	0.595976	15.7876	0.90522	0.279428	3.23955	0.00119719	0.00423678	15.4083	1.18778	0.314131	3.78115	0.000156106	0.000597556	4	81030708	81057632	+	0.000597556	1.18778
ENSG00000286389	AL731702.1	F	T	F	10.5657	-0.0960078	0.376338	-0.255111	0.798638	0.88172	16.6081	1.2025	0.315677	3.80928	0.000139371	0.000599158	17.5614	1.09219	0.341858	3.19488	0.00139889	0.00445298	1	227786753	227792179	+	0.000599158	1.2025
ENSG00000253882	AC099548.2	T	F	F	23.7932	1.00969	0.257486	3.92134	8.80585e-05	0.000612207	27.8954	-0.29491	0.204043	-1.44533	0.148364	0.26733	21.0821	0.70063	0.269714	2.59768	0.00938563	0.0244904	7	143761790	143836933	-	0.000612207	1.00969
ENSG00000272941	AC083862.2	F	T	T	8.37618	0.038016	0.397589	0.0956164	0.923825	0.95703	13.4994	1.17683	0.312345	3.76772	0.000164747	0.000697437	13.9161	1.19178	0.316062	3.77071	0.000162781	0.000621101	7	135168403	135169547	+	0.000621101	1.19178
ENSG00000125675	GRIA3	F	T	F	8.61241	-0.0559866	0.380805	-0.147022	0.883115	0.933997	13.4909	1.18915	0.313303	3.79553	0.000147325	0.000630267	14.1362	1.11074	0.31847	3.48774	0.000487129	0.00169808	X	123184153	123490915	+	0.000630267	1.18915
ENSG00000257042	AC008011.2	F	T	F	6.42281	-0.145231	0.45204	-0.321278	0.747999	0.847867	10.6986	1.38156	0.365426	3.78067	0.000156409	0.000665883	11.4716	1.21772	0.346888	3.5104	0.000447429	0.00157083	12	27958517	27969813	+	0.000665883	1.38156
ENSG00000189212	DPY19L2P1	F	F	T	23.4316	-0.158712	0.236188	-0.671971	0.501602	0.662396	16.3466	-0.859298	0.258108	-3.32922	0.000870889	0.00318249	18.6747	-1.03879	0.276923	-3.75119	0.000176001	0.000667644	7	35079989	35186041	-	0.000667644	1.03879
ENSG00000079101	CLUL1	F	T	F	5.51287	-0.605136	0.475544	-1.27251	0.20319	0.359396	8.36119	1.58386	0.419378	3.77669	0.000158926	0.00067537	9.87695	0.966221	0.35609	2.71342	0.00665934	0.0180379	18	596988	650334	+	0.00067537	1.58386	cg06435765	2	0.000378969	0.0391248	cg06435765	1	0.000385247	0.0402652
ENSG00000105467	SYNGR4	F	F	T	13.9788	0.347834	0.325141	1.0698	0.284711	0.454206	20.4504	0.729324	0.235929	3.09129	0.00199287	0.00668348	19.4928	1.05823	0.282523	3.74566	0.000179923	0.000680896	19	48364367	48376377	+	0.000680896	1.05823					cg08685955	1	0.000151394	0.0302128
ENSG00000248485	PCP4L1	F	F	T	10.6667	0.881115	0.36427	2.41885	0.0155695	0.0490952	15.6145	0.394485	0.276835	1.42498	0.154162	0.275469	13.0021	1.25857	0.336124	3.74438	0.000180843	0.000684127	1	161258745	161285450	+	0.000684127	1.25857	cg27306581	1	1.75379e-05	0.0153317	cg27306581	1	0.000426709	0.0414429
ENSG00000246339	EXTL3-AS1	F	T	F	5.83842	-0.755598	0.474605	-1.59206	0.111372	0.230706	8.51425	1.60651	0.425902	3.77202	0.000161932	0.000686621	10.389	0.834389	0.384951	2.16752	0.0301953	0.0686302	8	28690215	28702030	-	0.000686621	1.60651
ENSG00000139187	KLRG1	T	F	F	10.782	-1.36345	0.35057	-3.88923	0.000100564	0.000688695	8.26142	0.885971	0.379246	2.33614	0.0194839	0.0495991	13.51	-0.488859	0.300418	-1.62726	0.103681	0.193733	12	8950044	9010760	+	0.000688695	1.36345
ENSG00000204936	CD177	F	F	T	5.02396	-1.0298	0.482928	-2.13241	0.0329736	0.0899196	2.1873	-1.46368	0.770662	-1.89925	0.057531	0.124552	4.09509	-2.52267	0.675215	-3.7361	0.000186895	0.000705212	19	43353686	43363172	+	0.000705212	2.52267
ENSG00000168811	IL12A	F	F	T	9.99459	-0.359945	0.361145	-0.996679	0.318921	0.490142	5.68014	-1.46424	0.464941	-3.1493	0.00163661	0.00560281	7.30692	-1.84586	0.495418	-3.72586	0.00019465	0.000732065	3	159988835	159996019	+	0.000732065	1.84586
ENSG00000110786	PTPN5	F	F	T	15.1873	0.442919	0.324545	1.36474	0.172336	0.319307	21.0866	0.576351	0.239612	2.40535	0.0161569	0.0421426	19.6788	1.00305	0.269695	3.71921	0.000199843	0.00075023	11	18727928	18792721	-	0.00075023	1.00305	cg17250701	1	0.000492433	0.0426046
ENSG00000181722	ZBTB20	T	F	F	17.7112	1.04349	0.270974	3.8509	0.000117685	0.000792397	17.8359	-0.869622	0.294514	-2.95274	0.00314971	0.0100499	12.552	0.158442	0.322916	0.490662	0.623666	0.747052	3	114314501	115147271	-	0.000792397	1.04349	cg14338114	5	2.41417e-05	0.0169023	cg14338114	1	6.11e-05	0.0233924
ENSG00000281641	SAMD12-AS1	F	F	T	8.13356	-0.863327	0.376039	-2.29584	0.0216849	0.0640791	4.41026	-0.729725	0.508791	-1.43423	0.151505	0.271804	7.05993	-1.60049	0.433037	-3.69596	0.00021906	0.000816138	8	118620498	118906155	+	0.000816138	1.60049					cg22040466	1	4.27e-06	0.0116918
ENSG00000250397	AP006623.1	F	T	F	6.52514	-0.513971	0.408973	-1.25674	0.208849	0.366452	9.48144	1.40344	0.376804	3.7246	0.000195625	0.000817321	11.0625	0.875158	0.338214	2.58759	0.00966507	0.0251338	11	856880	859795	-	0.000817321	1.40344
ENSG00000136155	SCEL	F	F	T	14.0649	-0.860198	0.291855	-2.94735	0.00320515	0.0132207	8.90635	-0.232886	0.362889	-0.641756	0.521032	0.665716	13.5947	-1.10981	0.300619	-3.69177	0.000222703	0.000828064	13	77535674	77645263	+	0.000828064	1.10981
ENSG00000108759	KRT32	F	T	F	7.25395	-0.38943	0.403869	-0.964249	0.334921	0.506666	10.3	1.26839	0.340948	3.72018	0.000199084	0.000829965	11.7631	0.864229	0.327334	2.64021	0.00828555	0.0219417	17	41459811	41467429	-	0.000829965	1.26839
ENSG00000186648	CARMIL3	F	F	T	8.87432	0.246955	0.401892	0.61448	0.538898	0.691476	14.2865	1.04775	0.361359	2.89947	0.00373791	0.0116688	14.1903	1.27997	0.34843	3.67354	0.000239214	0.000886263	14	24052009	24069729	+	0.000886263	1.27997
ENSG00000214391	TUBAP2	F	F	T	13.0742	-0.295716	0.293503	-1.00754	0.313675	0.484589	8.49028	-1.00703	0.379155	-2.65597	0.007908	0.0226536	10.2665	-1.31492	0.358426	-3.6686	0.000243883	0.000902427	11	90282560	90284172	+	0.000902427	1.31492
ENSG00000169184	MN1	T	F	F	7.17768	1.73165	0.454891	3.80675	0.000140807	0.000919494	7.70706	-1.24981	0.429905	-2.90717	0.00364712	0.0114141	4.03285	0.499776	0.629332	0.794136	0.427116	0.573751	22	27748277	27801756	-	0.000919494	1.73165	cg22558841	1	0.000597487	0.0454144
ENSG00000236603	RANP1	F	F	T	26.0688	-0.0533841	0.246012	-0.216997	0.82821	0.901243	18.2579	-1.00507	0.279328	-3.59818	0.000320447	0.00128021	19.9299	-1.07732	0.294092	-3.6632	0.000249082	0.000920015	6	30485940	30486590	+	0.000920015	1.07732
ENSG00000248360	LINC00504	F	F	T	6.2469	0.843496	0.4307	1.95843	0.0501796	0.12501	9.96895	0.618751	0.332398	1.86147	0.0626773	0.133594	8.5954	1.4518	0.396734	3.65938	0.000252825	0.000933172	4	14470465	14888169	-	0.000933172	1.4518					cg20970803	2	0.000115146	0.0281298
ENSG00000277639	AC007906.2	F	T	F	5.8472	-1.15075	0.469152	-2.45284	0.0141735	0.0454441	6.95957	1.56299	0.423869	3.68743	0.000226531	0.000935505	9.50113	0.395025	0.353291	1.11813	0.263511	0.403148	16	53035690	53052873	-	0.000935505	1.56299
ENSG00000229980	TOB1-AS1	F	F	T	13.6144	0.255278	0.309352	0.825202	0.409257	0.581619	20.1478	0.828185	0.25414	3.25878	0.00111892	0.00398726	19.6666	1.07113	0.292794	3.65831	0.000253884	0.000936747	17	50866679	50910774	+	0.000936747	1.07113
ENSG00000167757	KLK11	F	F	T	4.79195	0.348565	0.494645	0.704676	0.481012	0.644553	8.52559	1.17114	0.379852	3.08315	0.00204821	0.00684728	8.25217	1.49667	0.409922	3.6511	0.000261122	0.000959849	19	51022216	51028039	-	0.000959849	1.49667
ENSG00000168421	RHOH	F	F	T	5.81738	0.63613	0.434467	1.46416	0.14315	0.278598	9.93854	0.884662	0.36879	2.39882	0.0164479	0.0428168	9.03147	1.51084	0.414095	3.64853	0.000263749	0.000968644	4	40191053	40246967	+	0.000968644	1.51084	cg15977738	1	0.000136613	0.0284576
ENSG00000271133	AC004130.2	F	T	F	9.97425	-0.466562	0.354579	-1.31582	0.188234	0.340342	12.9721	1.12685	0.306607	3.67524	0.000237629	0.000977317	15.1571	0.643493	0.290574	2.21456	0.0267903	0.061803	7	20328299	20331747	-	0.000977317	1.12685

## Sheet: Legend
Column header	Description
ENSG	ENSEMBL gene ID
Symbol	gene symbol
CTRvsAD	genes regulated in the control (CTR or 1g) to AD comparison (two fold, FDR q value < 1e-03) are marked "T"
CTRvsMCS	genes regulated in the control (CTR or 1g) to MCS comparison (two fold, FDR q value < 1e-03) are marked with a "T"
ADvsMCS	genes regulated in the AD to MCS comparison (two fold, FDR q value < 1e-03) are marked with a "T"
CTRvsAD_baseMean	average of the normalized count values, dividing by size factors, taken over all samples
CTRvsAD_log2FoldChange	log(2) fold change
CTRvsAD_lfcSE	standard error estimate for the log2 fold change estimate
CTRvsAD_stat	Wald statistic
CTRvsAD_pvalue	p-value
CTRvsAD_padj	adjusted p-value
CTRvsMCS_baseMean	average of the normalized count values, dividing by size factors, taken over all samples
CTRvsMCS_log2FoldChange	log(2) fold change
CTRvsMCS_lfcSE	standard error estimate for the log2 fold change estimate
CTRvsMCS_stat	Wald statistic
CTRvsMCS_pvalue	p-value
CTRvsMCS_padj	adjusted p-value
ADvsMCS_baseMean	average of the normalized count values, dividing by size factors, taken over all samples
ADvsMCS_log2FoldChange	log(2) fold change
ADvsMCS_lfcSE	standard error estimate for the log2 fold change estimate
ADvsMCS_stat	Wald statistic
ADvsMCS_pvalue	p-value
ADvsMCS_padj	adjusted p-value
Chromosome	chromosomal location according to the hg38 genome version: chromosome
GeneStartHg38	chromosomal location according to the hg38 genome version: start of the gene body (bps)
GeneEndHg38	chromosomal location according to the hg38 genome version: end of the gene body (bps)
Strand	chromosomal location according to the hg38 genome version: strand
MinPadjTwoWayComparison	minimum adjusted p-value (of the 3 comparisons)
MaxAbsLog2FCTwoWayComparison	maximum log(2) fold change (of the 3 comparisons)
DMP_CTRvsAD_CpG	differtially methylated CpGs (DMPs, padj < 0.05) assiciated to the gene: CpG with lowest p-vale
DMP_CTRvsAD_nSigCpGs	differtially methylated CpGs (DMPs, padj < 0.05) assiciated to the gene: number of DMPs
DMP_CTRvsAD_P	differtially methylated CpGs (DMPs, padj < 0.05) assiciated to the gene: lowest p-vale
DMP_CTRvsAD_adjP	differtially methylated CpGs (DMPs, padj < 0.05) assiciated to the gene: lowest adjusted p-vale
DMP_CTRvsMCS_CpG	differtially methylated CpGs (DMPs, padj < 0.05) assiciated to the gene: CpG with lowest p-vale
DMP_CTRvsMCS_nSigCpGs	differtially methylated CpGs (DMPs, padj < 0.05) assiciated to the gene: number of DMPs
DMP_CTRvsMCS_P	differtially methylated CpGs (DMPs, padj < 0.05) assiciated to the gene: lowest p-vale
DMP_CTRvsMCS_adjP	differtially methylated CpGs (DMPs, padj < 0.05) assiciated to the gene: lowest adjusted p-vale
