# Supplementary material for: Omics Investigations of Prostate Cancer Cells Exposed to Simulated Microgravity Conditions
Source: Biomolecules. 2025 Feb 18;15(2):303. doi: 10.3390/biom15020303 (PMC11853236; doi:10.3390/biom15020303)
Supplement: Supplementary file 1 [file biomolecules-15-00303-s001.zip › Supplementary Table S2.xlsx]

## Sheet: CTRvsMCS_DAVID
Category	Term	Count	%	PValue	Genes	Fold Enrichment	FDR
GOTERM_BP_DIRECT	GO:0051301~cell division	37	6.18729	1.2693e-11	ENSG00000079819, ENSG00000175063, ENSG00000112029, ENSG00000118193, ENSG00000138778, ENSG00000146918, ENSG00000165480, ENSG00000170312, ENSG00000157456, ENSG00000178999, ENSG00000186185, ENSG00000117399, ENSG00000117650, ENSG00000134690, ENSG00000184661, ENSG00000119969, ENSG00000154839, ENSG00000142945, ENSG00000087586, ENSG00000161888, ENSG00000164611, ENSG00000152253, ENSG00000109805, ENSG0000…	3.82362	3.45759e-08
GOTERM_BP_DIRECT	GO:0007059~chromosome segregation	18	3.01003	8.62662e-10	ENSG00000102384, ENSG00000152253, ENSG00000131747, ENSG00000139734, ENSG00000138778, ENSG00000117724, ENSG00000165480, ENSG00000112742, ENSG00000169679, ENSG00000117650, ENSG00000143228, ENSG00000184661, ENSG00000154839, ENSG00000126787, ENSG00000142945, ENSG00000091436, ENSG00000161888, ENSG00000012048	6.88609	1.17495e-06
GOTERM_CC_DIRECT	GO:0000776~kinetochore	21	3.51171	7.26425e-09	ENSG00000102384, ENSG00000152253, ENSG00000156970, ENSG00000138778, ENSG00000117724, ENSG00000165480, ENSG00000112742, ENSG00000137812, ENSG00000178999, ENSG00000169679, ENSG00000117399, ENSG00000117650, ENSG00000143228, ENSG00000186871, ENSG00000154839, ENSG00000142945, ENSG00000087586, ENSG00000164109, ENSG00000161888, ENSG00000101265, ENSG00000142731	5.03163	3.17448e-06
GOTERM_BP_DIRECT	GO:0000278~mitotic cell cycle	19	3.17726	3.46811e-08	ENSG00000163808, ENSG00000176014, ENSG00000196584, ENSG00000066279, ENSG00000138778, ENSG00000117724, ENSG00000165480, ENSG00000178999, ENSG00000186185, ENSG00000117650, ENSG00000118513, ENSG00000134690, ENSG00000123416, ENSG00000168078, ENSG00000154839, ENSG00000088325, ENSG00000185697, ENSG00000087586, ENSG00000101057	5.1077	3.14904e-05
GOTERM_CC_DIRECT	GO:0005819~spindle	18	3.01003	2.91842e-07	ENSG00000163808, ENSG00000137807, ENSG00000156970, ENSG00000176014, ENSG00000112029, ENSG00000171241, ENSG00000129680, ENSG00000117724, ENSG00000072571, ENSG00000112984, ENSG00000112742, ENSG00000178999, ENSG00000186185, ENSG00000117399, ENSG00000088325, ENSG00000276043, ENSG00000142945, ENSG00000087586	4.70746	6.37674e-05
GOTERM_BP_DIRECT	GO:0007156~homophilic cell adhesion via plasma membrane adhesion molecules	20	3.34448	2.62368e-07	ENSG00000105388, ENSG00000150275, ENSG00000175161, ENSG00000148053, ENSG00000196159, ENSG00000198910, ENSG00000197479, ENSG00000113212, ENSG00000138347, ENSG00000253910, ENSG00000204967, ENSG00000204956, ENSG00000086548, ENSG00000100767, ENSG00000166450, ENSG00000204962, ENSG00000162614, ENSG00000182168, ENSG00000142798, ENSG00000184226	4.25522	0.000178673
GOTERM_BP_DIRECT	GO:0045109~intermediate filament organization	13	2.17391	3.38176e-07	ENSG00000171360, ENSG00000131737, ENSG00000108417, ENSG00000108759, ENSG00000170442, ENSG00000171431, ENSG00000170454, ENSG00000135477, ENSG00000205426, ENSG00000135480, ENSG00000126337, ENSG00000125864, ENSG00000167767	6.89629	0.000184238
GOTERM_CC_DIRECT	GO:0005576~extracellular region	88	14.7157	1.48821e-06	ENSG00000110944, ENSG00000134516, ENSG00000158406, ENSG00000111799, ENSG00000130513, ENSG00000049247, ENSG00000105877, ENSG00000136378, ENSG00000139329, ENSG00000126091, ENSG00000005108, ENSG00000005421, ENSG00000145536, ENSG00000276966, ENSG00000172824, ENSG00000079101, ENSG00000163083, ENSG00000160097, ENSG00000134193, ENSG00000163482, ENSG00000278828, ENSG00000049089, ENSG00000185432, ENSG0000…	1.67595	0.000216783
GOTERM_MF_DIRECT	GO:0008017~microtubule binding	25	4.1806	3.20319e-07	ENSG00000075218, ENSG00000137807, ENSG00000129682, ENSG00000118193, ENSG00000129680, ENSG00000138778, ENSG00000165480, ENSG00000112984, ENSG00000186185, ENSG00000154839, ENSG00000142945, ENSG00000161888, ENSG00000214595, ENSG00000101460, ENSG00000163808, ENSG00000078018, ENSG00000139734, ENSG00000117724, ENSG00000176049, ENSG00000139354, ENSG00000143228, ENSG00000160282, ENSG00000088325, ENSG0000…	3.44316	0.000245044
GOTERM_BP_DIRECT	GO:0007094~mitotic spindle assembly checkpoint signaling	9	1.50502	7.0308e-07	ENSG00000169679, ENSG00000152253, ENSG00000117399, ENSG00000143228, ENSG00000156970, ENSG00000164109, ENSG00000117724, ENSG00000112742, ENSG00000161888	11.5509	0.000319199
GOTERM_BP_DIRECT	GO:0000070~mitotic sister chromatid segregation	9	1.50502	1.92051e-06	ENSG00000102384, ENSG00000186185, ENSG00000134690, ENSG00000154839, ENSG00000135476, ENSG00000146918, ENSG00000164109, ENSG00000165480, ENSG00000137812	10.2308	0.000747354
KEGG_PATHWAY	hsa04110:Cell cycle	18	3.01003	2.65944e-06	ENSG00000156970, ENSG00000112029, ENSG00000135476, ENSG00000253729, ENSG00000112742, ENSG00000007968, ENSG00000137812, ENSG00000170312, ENSG00000136997, ENSG00000157456, ENSG00000178999, ENSG00000169679, ENSG00000117399, ENSG00000085840, ENSG00000140534, ENSG00000164109, ENSG00000145386, ENSG00000164611	3.94937	0.000757942
GOTERM_CC_DIRECT	GO:0005615~extracellular space	81	13.5452	2.68452e-05	ENSG00000153993, ENSG00000111799, ENSG00000130513, ENSG00000049247, ENSG00000139329, ENSG00000158125, ENSG00000005421, ENSG00000184381, ENSG00000079101, ENSG00000163083, ENSG00000135480, ENSG00000049089, ENSG00000169429, ENSG00000128510, ENSG00000167601, ENSG00000106366, ENSG00000101670, ENSG00000167767, ENSG00000150275, ENSG00000145040, ENSG00000131737, ENSG00000179431, ENSG00000181790, ENSG0000…	1.59424	0.00293284
GOTERM_BP_DIRECT	GO:0090307~mitotic spindle assembly	9	1.50502	2.31319e-05	ENSG00000117399, ENSG00000163808, ENSG00000117650, ENSG00000134690, ENSG00000088325, ENSG00000276043, ENSG00000112984, ENSG00000101057, ENSG00000178999	7.45993	0.0078764
GOTERM_CC_DIRECT	GO:0062023~collagen-containing extracellular matrix	25	4.1806	0.000101907	ENSG00000111799, ENSG00000130513, ENSG00000139329, ENSG00000041982, ENSG00000198959, ENSG00000049089, ENSG00000106366, ENSG00000104432, ENSG00000139219, ENSG00000198910, ENSG00000206561, ENSG00000196878, ENSG00000113140, ENSG00000124749, ENSG00000144810, ENSG00000142871, ENSG00000143369, ENSG00000188153, ENSG00000149968, ENSG00000163359, ENSG00000166923, ENSG00000100399, ENSG00000100311, ENSG0000…	2.4518	0.00800087
GOTERM_CC_DIRECT	GO:0000940~outer kinetochore	5	0.83612	0.000109852	ENSG00000169679, ENSG00000156970, ENSG00000154839, ENSG00000117724, ENSG00000165480	18.1879	0.00800087
GOTERM_BP_DIRECT	GO:0001525~angiogenesis	20	3.34448	2.87704e-05	ENSG00000265107, ENSG00000105974, ENSG00000132329, ENSG00000005108, ENSG00000134215, ENSG00000143369, ENSG00000144810, ENSG00000170989, ENSG00000138061, ENSG00000146904, ENSG00000164283, ENSG00000128805, ENSG00000189058, ENSG00000102755, ENSG00000142798, ENSG00000144476, ENSG00000169429, ENSG00000076706, ENSG00000106366, ENSG00000184613	3.09621	0.00870785
GOTERM_CC_DIRECT	GO:0015630~microtubule cytoskeleton	16	2.67559	0.000176058	ENSG00000075218, ENSG00000176014, ENSG00000129680, ENSG00000138778, ENSG00000072571, ENSG00000157456, ENSG00000178999, ENSG00000139354, ENSG00000184381, ENSG00000134690, ENSG00000123416, ENSG00000154839, ENSG00000088325, ENSG00000142945, ENSG00000087586, ENSG00000169607	3.16938	0.010991
GOTERM_BP_DIRECT	GO:0007052~mitotic spindle organization	10	1.67224	4.84151e-05	ENSG00000152253, ENSG00000143228, ENSG00000121957, ENSG00000138778, ENSG00000126787, ENSG00000087586, ENSG00000112984, ENSG00000112742, ENSG00000178999, ENSG00000142731	5.85093	0.0125935
GOTERM_BP_DIRECT	GO:0007155~cell adhesion	30	5.01672	5.08548e-05	ENSG00000111799, ENSG00000197479, ENSG00000008517, ENSG00000041982, ENSG00000113212, ENSG00000133401, ENSG00000170989, ENSG00000204956, ENSG00000013297, ENSG00000012124, ENSG00000184226, ENSG00000150275, ENSG00000181790, ENSG00000083307, ENSG00000198910, ENSG00000196878, ENSG00000253910, ENSG00000144810, ENSG00000142871, ENSG00000204967, ENSG00000138061, ENSG00000204962, ENSG00000163359, ENSG0000…	2.30868	0.0125935
GOTERM_MF_DIRECT	GO:0005524~ATP binding	67	11.204	4.79911e-05	ENSG00000154760, ENSG00000132932, ENSG00000175063, ENSG00000121281, ENSG00000105877, ENSG00000118193, ENSG00000172350, ENSG00000077152, ENSG00000117650, ENSG00000118997, ENSG00000146904, ENSG00000119969, ENSG00000163482, ENSG00000136492, ENSG00000225217, ENSG00000162711, ENSG00000142945, ENSG00000141338, ENSG00000162878, ENSG00000167601, ENSG00000198691, ENSG00000163808, ENSG00000156970, ENSG0000…	1.6587	0.0143382
GOTERM_MF_DIRECT	GO:0030280~structural constituent of skin epidermis	8	1.33779	7.09285e-05	ENSG00000205426, ENSG00000135480, ENSG00000126337, ENSG00000170442, ENSG00000170454, ENSG00000124102, ENSG00000135477, ENSG00000167767	7.63004	0.0143382
GOTERM_MF_DIRECT	GO:0030020~extracellular matrix structural constituent conferring tensile strength	9	1.50502	7.49711e-05	ENSG00000124749, ENSG00000144810, ENSG00000188153, ENSG00000111799, ENSG00000163359, ENSG00000049089, ENSG00000139219, ENSG00000186417, ENSG00000206561	6.35837	0.0143382
GOTERM_CC_DIRECT	GO:0000152~nuclear ubiquitin ligase complex	4	0.668896	0.000291768	ENSG00000051180, ENSG00000138376, ENSG00000139618, ENSG00000012048	26.6756	0.0148133
GOTERM_CC_DIRECT	GO:0030496~midbody	15	2.50836	0.000345244	ENSG00000137807, ENSG00000118193, ENSG00000171241, ENSG00000066279, ENSG00000138778, ENSG00000117724, ENSG00000112984, ENSG00000170312, ENSG00000178999, ENSG00000117650, ENSG00000011426, ENSG00000134690, ENSG00000011295, ENSG00000087586, ENSG00000138180	3.12605	0.0148133
GOTERM_CC_DIRECT	GO:0072686~mitotic spindle	13	2.17391	0.000346148	ENSG00000137807, ENSG00000176014, ENSG00000135476, ENSG00000138778, ENSG00000165480, ENSG00000112984, ENSG00000170312, ENSG00000154839, ENSG00000088325, ENSG00000126787, ENSG00000087586, ENSG00000164109, ENSG00000169607	3.51469	0.0148133
GOTERM_CC_DIRECT	GO:0031012~extracellular matrix	17	2.84281	0.000372874	ENSG00000184956, ENSG00000136378, ENSG00000139329, ENSG00000145536, ENSG00000142871, ENSG00000143369, ENSG00000198959, ENSG00000163661, ENSG00000254402, ENSG00000149968, ENSG00000100767, ENSG00000163359, ENSG00000183287, ENSG00000102996, ENSG00000100399, ENSG00000011201, ENSG00000124102	2.83428	0.0148133
GOTERM_BP_DIRECT	GO:0000281~mitotic cytokinesis	10	1.67224	6.84649e-05	ENSG00000137807, ENSG00000115163, ENSG00000011426, ENSG00000134690, ENSG00000135476, ENSG00000011295, ENSG00000138180, ENSG00000112984, ENSG00000138311, ENSG00000178999	5.6037	0.0155415
GOTERM_CC_DIRECT	GO:0043231~intracellular membrane-bounded organelle	41	6.85619	0.000440839	ENSG00000214456, ENSG00000215784, ENSG00000108309, ENSG00000196584, ENSG00000138778, ENSG00000133401, ENSG00000144821, ENSG00000170989, ENSG00000120279, ENSG00000008311, ENSG00000144648, ENSG00000140009, ENSG00000141338, ENSG00000049283, ENSG00000167601, ENSG00000140465, ENSG00000108465, ENSG00000101460, ENSG00000198691, ENSG00000263513, ENSG00000130303, ENSG00000196550, ENSG00000172602, ENSG0000…	1.79295	0.0160539
GOTERM_CC_DIRECT	GO:0009986~cell surface	32	5.35117	0.000563331	ENSG00000136378, ENSG00000114646, ENSG00000170775, ENSG00000138435, ENSG00000146648, ENSG00000168079, ENSG00000188107, ENSG00000182168, ENSG00000012124, ENSG00000167601, ENSG00000101670, ENSG00000127324, ENSG00000105388, ENSG00000069122, ENSG00000130303, ENSG00000132329, ENSG00000170044, ENSG00000072571, ENSG00000198910, ENSG00000196338, ENSG00000116014, ENSG00000113140, ENSG00000086548, ENSG0000…	1.9489	0.0189366
GOTERM_BP_DIRECT	GO:0051983~regulation of chromosome segregation	5	0.83612	0.000112188	ENSG00000169679, ENSG00000184661, ENSG00000142945, ENSG00000148773, ENSG00000178999	18.0847	0.0235076
GOTERM_BP_DIRECT	GO:0030198~extracellular matrix organization	15	2.50836	0.000122944	ENSG00000136378, ENSG00000205693, ENSG00000206561, ENSG00000145536, ENSG00000124749, ENSG00000142871, ENSG00000147408, ENSG00000144810, ENSG00000163661, ENSG00000188153, ENSG00000149968, ENSG00000100767, ENSG00000102996, ENSG00000049089, ENSG00000186417	3.44968	0.0239213
GOTERM_CC_DIRECT	GO:0005581~collagen trimer	10	1.67224	0.000889039	ENSG00000124749, ENSG00000144810, ENSG00000188153, ENSG00000111799, ENSG00000163359, ENSG00000183287, ENSG00000049089, ENSG00000139219, ENSG00000186417, ENSG00000206561	4.00134	0.0277507
GOTERM_CC_DIRECT	GO:0005829~cytosol	174	29.097	0.000973871	ENSG00000075218, ENSG00000214357, ENSG00000134516, ENSG00000079819, ENSG00000175063, ENSG00000129682, ENSG00000170454, ENSG00000163482, ENSG00000126337, ENSG00000144681, ENSG00000162711, ENSG00000185432, ENSG00000142945, ENSG00000164611, ENSG00000108465, ENSG00000163808, ENSG00000263513, ENSG00000196550, ENSG00000129173, ENSG00000129295, ENSG00000183918, ENSG00000113645, ENSG00000117724, ENSG0000…	1.23249	0.0283721
GOTERM_CC_DIRECT	GO:0005886~plasma membrane	172	28.7625	0.00113944	ENSG00000134516, ENSG00000079819, ENSG00000213023, ENSG00000175063, ENSG00000121281, ENSG00000129682, ENSG00000172350, ENSG00000168890, ENSG00000134198, ENSG00000166073, ENSG00000005108, ENSG00000138435, ENSG00000204956, ENSG00000146904, ENSG00000160097, ENSG00000138271, ENSG00000167608, ENSG00000141338, ENSG00000182168, ENSG00000049283, ENSG00000184226, ENSG00000167601, ENSG00000012048, ENSG0000…	1.23074	0.0311211
GOTERM_CC_DIRECT	GO:0005874~microtubule	19	3.17726	0.00148861	ENSG00000101460, ENSG00000163808, ENSG00000137807, ENSG00000176014, ENSG00000129682, ENSG00000105877, ENSG00000078018, ENSG00000118193, ENSG00000138778, ENSG00000112984, ENSG00000139354, ENSG00000118997, ENSG00000117650, ENSG00000123416, ENSG00000088325, ENSG00000142945, ENSG00000101222, ENSG00000214595, ENSG00000108465	2.33207	0.0382661
GOTERM_MF_DIRECT	GO:0005515~protein binding	371	62.0401	0.000255632	ENSG00000214357, ENSG00000110944, ENSG00000213023, ENSG00000239779, ENSG00000129682, ENSG00000157111, ENSG00000170454, ENSG00000170577, ENSG00000276966, ENSG00000115274, ENSG00000163482, ENSG00000140009, ENSG00000162711, ENSG00000276043, ENSG00000265817, ENSG00000167601, ENSG00000012048, ENSG00000167964, ENSG00000103056, ENSG00000163808, ENSG00000175591, ENSG00000092068, ENSG00000135333, ENSG0000…	1.10975	0.0391117

## Sheet: CTRvsAD_DAVID
Category	Term	Count	%	PValue	Genes	Fold Enrichment	FDR
GOTERM_BP_DIRECT	GO:0001666~response to hypoxia	8	7.20721	1.78061e-05	ENSG00000107159, ENSG00000148926, ENSG00000129521, ENSG00000167772, ENSG00000150995, ENSG00000087250, ENSG00000168209, ENSG00000214274	9.69492	0.0149571

## Sheet: ADvsMCS_DAVID
Category	Term	Count	%	PValue	Genes	Fold Enrichment	FDR
KEGG_PATHWAY	hsa04110:Cell cycle	26	3.84047	6.54516e-11	ENSG00000112029, ENSG00000171320, ENSG00000006634, ENSG00000007968, ENSG00000097046, ENSG00000178999, ENSG00000117399, ENSG00000085840, ENSG00000101412, ENSG00000127564, ENSG00000094804, ENSG00000091651, ENSG00000146670, ENSG00000135476, ENSG00000104738, ENSG00000253729, ENSG00000137812, ENSG00000164045, ENSG00000147883, ENSG00000071539, ENSG00000129757, ENSG00000140534, ENSG00000164109, ENSG0000…	4.91447	1.87192e-08
GOTERM_BP_DIRECT	GO:0051301~cell division	36	5.31758	1.79101e-09	ENSG00000112029, ENSG00000138778, ENSG00000165480, ENSG00000097046, ENSG00000173207, ENSG00000178999, ENSG00000186185, ENSG00000117399, ENSG00000165169, ENSG00000134690, ENSG00000119969, ENSG00000139263, ENSG00000182263, ENSG00000154839, ENSG00000087586, ENSG00000089685, ENSG00000094804, ENSG00000152253, ENSG00000109805, ENSG00000129195, ENSG00000146670, ENSG00000066279, ENSG00000111665, ENSG0000…	3.26594	5.20289e-06
GOTERM_CC_DIRECT	GO:0005615~extracellular space	102	15.0665	3.15657e-08	ENSG00000138675, ENSG00000163083, ENSG00000099937, ENSG00000100100, ENSG00000128510, ENSG00000168811, ENSG00000167601, ENSG00000101670, ENSG00000182326, ENSG00000150275, ENSG00000104415, ENSG00000159640, ENSG00000154639, ENSG00000003436, ENSG00000120885, ENSG00000168542, ENSG00000123999, ENSG00000113083, ENSG00000115380, ENSG00000102755, ENSG00000163536, ENSG00000166923, ENSG00000127951, ENSG0000…	1.74077	1.05458e-05
GOTERM_CC_DIRECT	GO:0005576~extracellular region	104	15.3619	4.38493e-08	ENSG00000005108, ENSG00000138675, ENSG00000143512, ENSG00000276966, ENSG00000163083, ENSG00000185432, ENSG00000099937, ENSG00000168811, ENSG00000101670, ENSG00000182326, ENSG00000103056, ENSG00000150275, ENSG00000104415, ENSG00000159640, ENSG00000154639, ENSG00000003436, ENSG00000197646, ENSG00000120885, ENSG00000250722, ENSG00000168542, ENSG00000123999, ENSG00000113083, ENSG00000115380, ENSG0000…	1.71746	1.05458e-05
GOTERM_CC_DIRECT	GO:0005654~nucleoplasm	165	24.3722	8.63334e-07	ENSG00000075218, ENSG00000174371, ENSG00000110786, ENSG00000134198, ENSG00000173207, ENSG00000163362, ENSG00000170689, ENSG00000276966, ENSG00000136492, ENSG00000168496, ENSG00000126215, ENSG00000276043, ENSG00000265817, ENSG00000143476, ENSG00000012048, ENSG00000109674, ENSG00000094804, ENSG00000091651, ENSG00000129173, ENSG00000112312, ENSG00000154639, ENSG00000117724, ENSG00000155846, ENSG0000…	1.42056	0.000138421
GOTERM_CC_DIRECT	GO:0062023~collagen-containing extracellular matrix	31	4.57903	2.91766e-06	ENSG00000111799, ENSG00000130513, ENSG00000112769, ENSG00000120708, ENSG00000115414, ENSG00000041982, ENSG00000198959, ENSG00000106366, ENSG00000139219, ENSG00000132000, ENSG00000173531, ENSG00000113140, ENSG00000170558, ENSG00000124749, ENSG00000144810, ENSG00000142871, ENSG00000143369, ENSG00000188153, ENSG00000120885, ENSG00000168542, ENSG00000167772, ENSG00000113083, ENSG00000115380, ENSG0000…	2.63622	0.000350849
GOTERM_BP_DIRECT	GO:0000278~mitotic cell cycle	19	2.8065	2.43556e-07	ENSG00000146670, ENSG00000196584, ENSG00000066279, ENSG00000138778, ENSG00000117724, ENSG00000165480, ENSG00000178999, ENSG00000177602, ENSG00000186185, ENSG00000134690, ENSG00000123416, ENSG00000168078, ENSG00000154839, ENSG00000185697, ENSG00000087586, ENSG00000089685, ENSG00000127564, ENSG00000101057, ENSG00000167513	4.48393	0.000353766
GOTERM_BP_DIRECT	GO:0001525~angiogenesis	25	3.69276	4.01993e-07	ENSG00000265107, ENSG00000128052, ENSG00000120708, ENSG00000115414, ENSG00000005108, ENSG00000134215, ENSG00000079385, ENSG00000170989, ENSG00000146904, ENSG00000189058, ENSG00000255346, ENSG00000169429, ENSG00000214274, ENSG00000106366, ENSG00000006327, ENSG00000173376, ENSG00000130066, ENSG00000144810, ENSG00000143369, ENSG00000164283, ENSG00000167772, ENSG00000102755, ENSG00000142798, ENSG0000…	3.39761	0.000389263
GOTERM_MF_DIRECT	GO:0005515~protein binding	437	64.5495	9.18504e-07	ENSG00000157111, ENSG00000170577, ENSG00000170689, ENSG00000276966, ENSG00000099260, ENSG00000157470, ENSG00000168496, ENSG00000265817, ENSG00000100100, ENSG00000147676, ENSG00000094804, ENSG00000182326, ENSG00000091651, ENSG00000112312, ENSG00000135333, ENSG00000113645, ENSG00000171431, ENSG00000010310, ENSG00000109265, ENSG00000102755, ENSG00000092853, ENSG00000184731, ENSG00000127951, ENSG0000…	1.13843	0.000754092
GOTERM_BP_DIRECT	GO:0007156~homophilic cell adhesion via plasma membrane adhesion molecules	20	2.95421	1.85394e-06	ENSG00000105388, ENSG00000240764, ENSG00000150275, ENSG00000175161, ENSG00000154162, ENSG00000148053, ENSG00000196159, ENSG00000197479, ENSG00000113212, ENSG00000138347, ENSG00000253910, ENSG00000170558, ENSG00000079385, ENSG00000204956, ENSG00000086548, ENSG00000153707, ENSG00000204962, ENSG00000162614, ENSG00000182168, ENSG00000142798	3.73555	0.00134643
GOTERM_CC_DIRECT	GO:0005694~chromosome	22	3.24963	1.58317e-05	ENSG00000080608, ENSG00000105204, ENSG00000197299, ENSG00000146670, ENSG00000171320, ENSG00000138778, ENSG00000111247, ENSG00000104738, ENSG00000117877, ENSG00000177602, ENSG00000160193, ENSG00000198959, ENSG00000117395, ENSG00000151725, ENSG00000071539, ENSG00000101457, ENSG00000148773, ENSG00000106031, ENSG00000012048, ENSG00000109674, ENSG00000143476, ENSG00000214274	3.00517	0.00152301
GOTERM_BP_DIRECT	GO:0007155~cell adhesion	35	5.16987	6.33436e-06	ENSG00000240764, ENSG00000111799, ENSG00000243678, ENSG00000112769, ENSG00000120708, ENSG00000132470, ENSG00000197479, ENSG00000115414, ENSG00000041982, ENSG00000113212, ENSG00000079385, ENSG00000170989, ENSG00000204956, ENSG00000153707, ENSG00000013297, ENSG00000204936, ENSG00000163346, ENSG00000150275, ENSG00000110876, ENSG00000104415, ENSG00000153283, ENSG00000181790, ENSG00000006327, ENSG0000…	2.36453	0.00368026
GOTERM_BP_DIRECT	GO:0007059~chromosome segregation	14	2.06795	8.38763e-06	ENSG00000102384, ENSG00000152253, ENSG00000100162, ENSG00000104884, ENSG00000171320, ENSG00000139734, ENSG00000138778, ENSG00000117724, ENSG00000165480, ENSG00000188312, ENSG00000151725, ENSG00000154839, ENSG00000089685, ENSG00000012048	4.70177	0.00406101
GOTERM_CC_DIRECT	GO:0000775~chromosome, centromeric region	10	1.4771	5.81449e-05	ENSG00000115163, ENSG00000188312, ENSG00000134690, ENSG00000146670, ENSG00000119969, ENSG00000136982, ENSG00000138778, ENSG00000117724, ENSG00000089685, ENSG00000152455	5.68787	0.00466129
GOTERM_CC_DIRECT	GO:0000776~kinetochore	16	2.36337	0.000100811	ENSG00000102384, ENSG00000152253, ENSG00000138778, ENSG00000117724, ENSG00000165480, ENSG00000137812, ENSG00000178999, ENSG00000117399, ENSG00000165169, ENSG00000186871, ENSG00000154839, ENSG00000087586, ENSG00000164109, ENSG00000089685, ENSG00000142731, ENSG00000167513	3.32417	0.00650734
GOTERM_CC_DIRECT	GO:0005604~basement membrane	12	1.77253	0.00010823	ENSG00000113140, ENSG00000188153, ENSG00000112769, ENSG00000054179, ENSG00000120708, ENSG00000132470, ENSG00000139219, ENSG00000196159, ENSG00000041982, ENSG00000115414, ENSG00000142798, ENSG00000214274	4.29229	0.00650734
GOTERM_CC_DIRECT	GO:0005819~spindle	15	2.21566	0.000139862	ENSG00000137807, ENSG00000104884, ENSG00000112029, ENSG00000171241, ENSG00000129680, ENSG00000155816, ENSG00000117724, ENSG00000178999, ENSG00000177602, ENSG00000186185, ENSG00000117399, ENSG00000101447, ENSG00000276043, ENSG00000087586, ENSG00000089685	3.40157	0.00747486
GOTERM_BP_DIRECT	GO:0006268~DNA unwinding involved in DNA replication	7	1.03397	1.99666e-05	ENSG00000051180, ENSG00000197299, ENSG00000181938, ENSG00000131153, ENSG00000104738, ENSG00000101003, ENSG00000093009	11.6425	0.00828615
GOTERM_CC_DIRECT	GO:0005829~cytosol	203	29.9852	0.000185408	ENSG00000116120, ENSG00000172508, ENSG00000059377, ENSG00000094804, ENSG00000013016, ENSG00000263513, ENSG00000091651, ENSG00000112312, ENSG00000113645, ENSG00000212724, ENSG00000171431, ENSG00000155846, ENSG00000131771, ENSG00000120885, ENSG00000109265, ENSG00000164109, ENSG00000123473, ENSG00000105499, ENSG00000215784, ENSG00000075399, ENSG00000116701, ENSG00000156804, ENSG00000197712, ENSG0000…	1.24682	0.00833504
GOTERM_CC_DIRECT	GO:0071162~CMG complex	5	0.738552	0.000190614	ENSG00000181938, ENSG00000131153, ENSG00000104738, ENSG00000101003, ENSG00000093009	15.7709	0.00833504
GOTERM_MF_DIRECT	GO:0005178~integrin binding	17	2.51108	3.12433e-05	ENSG00000104415, ENSG00000128052, ENSG00000120708, ENSG00000132470, ENSG00000154639, ENSG00000041982, ENSG00000115414, ENSG00000213949, ENSG00000143127, ENSG00000142871, ENSG00000115232, ENSG00000146648, ENSG00000168542, ENSG00000164283, ENSG00000204936, ENSG00000142798, ENSG00000107562	3.48662	0.0128254
GOTERM_CC_DIRECT	GO:0005634~nucleus	217	32.0532	0.000363193	ENSG00000151131, ENSG00000174371, ENSG00000170577, ENSG00000163362, ENSG00000170689, ENSG00000276966, ENSG00000168496, ENSG00000276043, ENSG00000265817, ENSG00000012048, ENSG00000094804, ENSG00000013016, ENSG00000091651, ENSG00000112312, ENSG00000113645, ENSG00000155846, ENSG00000131771, ENSG00000152455, ENSG00000176208, ENSG00000164463, ENSG00000120885, ENSG00000092853, ENSG00000184731, ENSG0000…	1.21928	0.014558
GOTERM_BP_DIRECT	GO:0000070~mitotic sister chromatid segregation	8	1.18168	5.03138e-05	ENSG00000102384, ENSG00000186185, ENSG00000134690, ENSG00000154839, ENSG00000135476, ENSG00000164109, ENSG00000165480, ENSG00000137812	7.98341	0.016926
GOTERM_BP_DIRECT	GO:0045109~intermediate filament organization	11	1.62482	5.24387e-05	ENSG00000205426, ENSG00000171360, ENSG00000108417, ENSG00000131737, ENSG00000135480, ENSG00000170442, ENSG00000171431, ENSG00000171346, ENSG00000114796, ENSG00000135477, ENSG00000167767	5.12269	0.016926
GOTERM_BP_DIRECT	GO:0030335~positive regulation of cell migration	22	3.24963	8.5241e-05	ENSG00000107738, ENSG00000128052, ENSG00000103888, ENSG00000134853, ENSG00000137872, ENSG00000142871, ENSG00000170989, ENSG00000146648, ENSG00000086548, ENSG00000146904, ENSG00000120217, ENSG00000101447, ENSG00000078401, ENSG00000102755, ENSG00000124126, ENSG00000184731, ENSG00000128567, ENSG00000164400, ENSG00000107562, ENSG00000076706, ENSG00000122861, ENSG00000019549	2.67736	0.0247625
GOTERM_CC_DIRECT	GO:0032133~chromosome passenger complex	4	0.590842	0.000760892	ENSG00000134690, ENSG00000087586, ENSG00000089685, ENSG00000178999	19.8263	0.028153
GOTERM_MF_DIRECT	GO:0005524~ATP binding	73	10.7829	0.000116778	ENSG00000071575, ENSG00000243678, ENSG00000197299, ENSG00000067798, ENSG00000097046, ENSG00000077152, ENSG00000177602, ENSG00000118997, ENSG00000116120, ENSG00000146904, ENSG00000169860, ENSG00000172508, ENSG00000119969, ENSG00000136492, ENSG00000225217, ENSG00000160179, ENSG00000126215, ENSG00000141338, ENSG00000167601, ENSG00000094804, ENSG00000166833, ENSG00000013016, ENSG00000198691, ENSG0000…	1.57395	0.0291644
GOTERM_MF_DIRECT	GO:0004714~transmembrane receptor protein tyrosine kinase activity	8	1.18168	0.000142092	ENSG00000171094, ENSG00000146648, ENSG00000146904, ENSG00000148053, ENSG00000128052, ENSG00000102755, ENSG00000134853, ENSG00000167601	6.81548	0.0291644
GOTERM_BP_DIRECT	GO:0030198~extracellular matrix organization	16	2.36337	0.000138322	ENSG00000156103, ENSG00000104884, ENSG00000120708, ENSG00000205693, ENSG00000173376, ENSG00000196611, ENSG00000134853, ENSG00000124749, ENSG00000142871, ENSG00000147408, ENSG00000144810, ENSG00000188153, ENSG00000166670, ENSG00000168542, ENSG00000186417, ENSG00000163435	3.23028	0.0365296
GOTERM_CC_DIRECT	GO:0045121~membrane raft	16	2.36337	0.00122102	ENSG00000182866, ENSG00000089250, ENSG00000131378, ENSG00000130303, ENSG00000105369, ENSG00000196352, ENSG00000128052, ENSG00000154639, ENSG00000170989, ENSG00000146648, ENSG00000186868, ENSG00000128567, ENSG00000164741, ENSG00000160886, ENSG00000147676, ENSG00000128973	2.63098	0.0419506

## Sheet: Legend
Column	Description
Category	David category either GO (Gene Ontology) biological process (BP), GO cellular component (CC), GO molecular function (MF) or KEGG (Kyoto Encyclopedia of Genes and Genomes)
Term	GO or KEGG id and term
Count	the number of genes for which there is a match between the GO or KEGG annotation and the differentially expressed genes (DEG) set.
%	match ratio
PValue	p values: modified Fisher’s exact test
Genes	DEG's ENEMBL gene id's with an match to the annotation
Fold Enrichment	enrichment fold change
FDR	false discovery rate (Benjamini, Hochberg)
