# Supplementary material for: Omics Investigations of Prostate Cancer Cells Exposed to Simulated Microgravity Conditions
Source: Biomolecules. 2025 Feb 18;15(2):303. doi: 10.3390/biom15020303 (PMC11853236; doi:10.3390/biom15020303)
Supplement: Supplementary file 1 [file biomolecules-15-00303-s001.zip › Supplementary Table S3.xlsx]

## Sheet: DMP_CTRvsAD
CpG	gene	feature	cgi	feat.cgi	logFC	AveExpr	t	P.Value	adj.P.Val	B	CTR_AVG	AD_AVG	deltaBeta	CHR	MAPINFO	Strand	Type	UCSC_Islands_Name	SNP_ID	SNP_DISTANCE
cg17356355	LMO7	Body	opensea	Body-opensea	0.11041	0.910191	15.0976	1.28775e-08	0.00372604	10.4501	0.960378	0.849968	-0.11041	13	76391187	R	II		rs545658609	2
cg07526328	IMPACT	Body	shelf	Body-shelf	0.210796	0.344352	15.0505	1.33021e-08	0.00372604	10.4173	0.440168	0.229372	-0.210796	18	22009467	F	II	chr18:22006310-22007007	rs547547368;rs544179197;rs558096883	0;8;34
cg10469112	CPNE4	Body	opensea	Body-opensea	0.150228	0.821586	14.5764	1.85304e-08	0.00372604	10.0814	0.889871	0.739643	-0.150228	3	131388542	R	II		rs535847553;rs199736793;rs200433035	47;40;14
cg10143433	KLHL24	5'UTR	island	5'UTR-island	0.0863719	0.375794	14.3276	2.21395e-08	0.00372604	9.90053	0.415054	0.328682	-0.0863719	3	183353451	R	I	chr3:183353234-183354816	rs570215267;rs531136172;rs185764726;rs376591069	46;36;21;13
cg00353571	RASIP1	Body	island	Body-island	-0.0641212	0.919147	-14.1149	2.58347e-08	0.00372604	9.74337	0.890001	0.954123	0.0641212	19	49238653	F	II	chr19:49238427-49238813	rs369628707;rs534161771	29;51
cg25530246	COL4A1	TSS1500	island	TSS1500-island	0.0722288	0.283644	13.2195	5.06773e-08	0.00400563	9.05439	0.316475	0.244247	-0.0722288	13	110960563	R	I	chr13:110958891-110960590
cg21963629	YES1	Body	opensea	Body-opensea	0.0596811	0.938868	13.0527	5.77103e-08	0.00400563	8.92097	0.965996	0.906315	-0.0596811	18	726921	F	II		rs151115965;rs141113323	1;22
cg00650925	ITPKB-IT1	TSS200	opensea	TSS200-opensea	-0.0594129	0.937438	-13.0073	5.98065e-08	0.00400563	8.88432	0.910432	0.969845	0.0594129	1	226862915	R	II		rs538938403;rs553443262;rs193009580	40;9;2
cg15253520	FAM82B	TSS1500	shore	TSS1500-shore	-0.0725964	0.893567	-12.7858	7.12788e-08	0.00400563	8.70385	0.860569	0.933165	0.0725964	8	87521369	F	II	chr8:87520573-87521116
cg14379400		IGR	opensea	IGR-opensea	-0.0353153	0.794749	-12.7194	7.51702e-08	0.00400563	8.64913	0.778696	0.814012	0.0353153	10	64732818	F	II		rs138180955;rs16917987	0;1
cg06576240	DCAF10	Body	opensea	Body-opensea	0.109316	0.677656	12.6966	7.65533e-08	0.00400563	8.63036	0.727345	0.618029	-0.109316	9	37819090	R	II		rs7037912	33
cg25918514	PMEL	Body	opensea	Body-opensea	-0.0641904	0.929652	-12.6063	8.23311e-08	0.00400563	8.5554	0.900474	0.964665	0.0641904	12	56349110	F	II		rs145874882;rs57990974;rs528855850	8;11;16
cg15323084	MIB2	Body	shore	Body-shore	-0.100182	0.833893	-12.6003	8.27318e-08	0.00400563	8.5504	0.788356	0.888537	0.100182	1	1556707	R	II	chr1:1558587-1559359
cg24673115		IGR	opensea	IGR-opensea	-0.044665	0.922747	-12.5973	8.29359e-08	0.00400563	8.54786	0.902445	0.94711	0.044665	14	24747323	F	II		rs530267137;rs546878170	8;17
cg10716862	AK3L1	Body	opensea	Body-opensea	0.0775235	0.879344	12.5916	8.33194e-08	0.00400563	8.54311	0.914582	0.837059	-0.0775235	1	65674876	F	II		rs559990598	1
cg19641667	LRRC72	TSS200	island	TSS200-island	-0.0934036	0.878855	-12.4444	9.39198e-08	0.00423304	8.41963	0.836399	0.929802	0.0934036	7	16566456	F	II	chr7:16566252-16566674	rs533273855	26
cg08044663	TTK	TSS1500	shore	TSS1500-shore	0.0713052	0.209454	12.3634	1.00364e-07	0.0042574	8.35115	0.241865	0.17056	-0.0713052	6	80713582	F	II	chr6:80714149-80714568	rs549681409	6
cg00293409	LRRC33	5'UTR	island	5'UTR-island	0.0636466	0.228212	12.2445	1.10718e-07	0.00443569	8.24977	0.257142	0.193496	-0.0636466	3	196366669	R	II	chr3:196366394-196366919	rs575918993	9
cg14373396	TRPV1	Body	island	Body-island	-0.081832	0.839197	-12.1371	1.21077e-07	0.00459539	8.15735	0.802001	0.883833	0.081832	17	3474728	F	II	chr17:3474582-3474897	rs142345901;rs551468024	1;9
cg12021882	GALNT9	Body	shore	Body-shore	-0.0807467	0.89497	-11.8994	1.47942e-07	0.00518539	7.95005	0.858267	0.939013	0.0807467	12	132841141	R	II	chr12:132842538-132842784	rs567703525;rs190821969;rs112417815;rs553103263	37;23;10;9
cg23204968	HOXA5	TSS1500	island	TSS1500-island	0.132209	0.853597	11.8561	1.53504e-07	0.00518539	7.91183	0.913692	0.781484	-0.132209	7	27183816	R	II	chr7:27182613-27185562	rs551236866	40
cg07715663	NR3C1	Body	opensea	Body-opensea	0.0606562	0.926468	11.8179	1.58597e-07	0.00518539	7.87803	0.954039	0.893382	-0.0606562	5	142721796	F	II
cg01100931	B3GNTL1	Body	shore	Body-shore	-0.0773718	0.892891	-11.769	1.65384e-07	0.00518539	7.83462	0.857722	0.935094	0.0773718	17	80982625	R	II	chr17:80983038-80983563	rs546657806;rs571736132;rs78152251;rs186716204;rs569441916;rs536993303;rs555310528	31;27;17;14;10;9;1
cg05840541	TTLL8	Body	shore	Body-shore	-0.0499758	0.907675	-11.641	1.84686e-07	0.00534955	7.7202	0.884959	0.934935	0.0499758	22	50482925	R	II	chr22:50483350-50483579	rs7289334;rs56263616;rs116187740	50;49;9
cg02833367	PTP4A2	5'UTR	opensea	5'UTR-opensea	0.0950043	0.87963	11.6362	1.85456e-07	0.00534955	7.71588	0.922813	0.827809	-0.0950043	1	32394533	F	II		rs187270167;rs147514881;rs534717018;rs140055528	1;8;15;35
cg18718937	CCDC141	3'UTR	opensea	3'UTR-opensea	0.103445	0.849552	11.3588	2.36459e-07	0.00592121	7.46374	0.896572	0.793127	-0.103445	2	179696452	F	II		rs11892300;rs575250714;rs186984812	0;17;20
cg23437202		IGR	opensea	IGR-opensea	0.0617968	0.292067	11.3417	2.40072e-07	0.00592121	7.44799	0.320156	0.25836	-0.0617968	7	155991079	R	II		rs569011501;rs539743085;rs147281742	27;18;1
cg07979494	LINC01497	TSS1500	opensea	TSS1500-opensea	-0.056762	0.782282	-11.3375	2.4096e-07	0.00592121	7.44415	0.756481	0.813243	0.056762	17	67956864	F	II		rs180070;rs71375764	22;26
cg06748758		IGR	opensea	IGR-opensea	-0.0638279	0.890151	-11.3368	2.41113e-07	0.00592121	7.44349	0.861138	0.924966	0.0638279	4	105828352	R	II		rs547594753	35
cg27525185		IGR	shore	IGR-shore	0.0627572	0.160928	11.3127	2.46329e-07	0.00592121	7.42125	0.189454	0.126697	-0.0627572	19	36869526	R	II	chr19:36869564-36870279	rs192800871;rs560181772	43;39
cg17797591	AXIN2	5'UTR	shore	5'UTR-shore	-0.0648876	0.77248	-11.2504	2.60379e-07	0.00605703	7.36361	0.742986	0.807873	0.0648876	17	63555244	F	II	chr17:63555902-63557362	rs112516897	1
cg06233473	KPNA5	Body	island	Body-island	0.0527326	0.126477	11.2003	2.72321e-07	0.00612439	7.317	0.150446	0.0977135	-0.0527326	6	117002773	R	II	chr6:117002067-117002797	rs545520962	13
cg15585794	NTM	TSS1500	island	TSS1500-island	-0.0484683	0.826742	-11.1682	2.8026e-07	0.00612439	7.28712	0.80471	0.853179	0.0484683	11	131780329	R	II	chr11:131780328-131781532	rs573988021;rs533449822;rs115582583	24;20;14
cg02734600	HSD11B2	Body	shelf	Body-shelf	-0.0489499	0.840918	-11.0769	3.04311e-07	0.00621486	7.20149	0.818668	0.867618	0.0489499	16	67467751	F	II	chr16:67464388-67465462
cg27200564	SRGAP3	Body	opensea	Body-opensea	-0.0852001	0.911331	-11.0569	3.09849e-07	0.00621486	7.18272	0.872604	0.957804	0.0852001	3	9216298	F	II
cg00861945	LMTK3	Body	shelf	Body-shelf	0.034222	0.872388	11.0237	3.19337e-07	0.00621486	7.15134	0.887944	0.853722	-0.034222	19	49007025	R	II	chr19:49001748-49003087	rs575777481	26
cg09891125		IGR	shore	IGR-shore	0.0705102	0.200199	11.0222	3.19776e-07	0.00621486	7.14991	0.232249	0.161739	-0.0705102	3	62364810	R	II	chr3:62362610-62363082
cg12245245	TAOK3	Body	opensea	Body-opensea	-0.0441633	0.92659	-10.9959	3.27491e-07	0.00621486	7.1251	0.906516	0.950679	0.0441633	12	118588929	R	II		rs576575912;rs539247810	41;6
cg03462699	GAL3ST2	Body	island	Body-island	0.0701911	0.448386	10.947	3.42435e-07	0.00633182	7.07865	0.480291	0.4101	-0.0701911	2	242743214	F	I	chr2:242742598-242743758	rs568045190;rs528860637;rs550417478;rs568825127	1;22;23;38
cg10741776	TTC7B	Body	opensea	Body-opensea	-0.0658502	0.875775	-10.8635	3.69675e-07	0.00641224	6.99894	0.845843	0.911693	0.0658502	14	91140725	R	II
cg20455001		IGR	shelf	IGR-shelf	0.0530285	0.921752	10.824	3.83359e-07	0.00641224	6.96108	0.945856	0.892828	-0.0530285	19	44146942	R	II	chr19:44144232-44144499	rs4802189	14
cg08567644	PTH2	3'UTR	island	3'UTR-island	0.0436837	0.47642	10.767	4.04116e-07	0.00641224	6.90613	0.496276	0.452592	-0.0436837	19	49925720	F	II	chr19:49925626-49926012	rs138135482;rs537353738;rs549552016;rs141604160	8;24;37;44
cg19276365	PDE4D	TSS200	island	TSS200-island	0.0612883	0.497462	10.7662	4.04418e-07	0.00641224	6.90536	0.525321	0.464032	-0.0612883	5	58335517	R	I	chr5:58334836-58335881
cg25199667		IGR	opensea	IGR-opensea	-0.0484553	0.88594	-10.7444	4.12642e-07	0.00641224	6.88438	0.863915	0.91237	0.0484553	5	151082206	R	II		rs137998482	8
cg21010475	SHISA3	Body	shore	Body-shore	-0.038914	0.853487	-10.7234	4.20769e-07	0.00641224	6.86405	0.835799	0.874713	0.038914	4	42401610	F	II	chr4:42399152-42400802
cg14699146	BTAF1	3'UTR	opensea	3'UTR-opensea	0.127019	0.453859	10.7127	4.25011e-07	0.00641224	6.85359	0.511595	0.384577	-0.127019	10	93789797	F	II		rs555300213	5
cg09085411	GALNT9	TSS1500	shore	TSS1500-shore	0.158906	0.797646	10.706	4.27658e-07	0.00641224	6.84712	0.869876	0.71097	-0.158906	12	132907284	R	II	chr12:132905449-132906206
cg11555493	KRBOX1-AS1	Body	shore	Body-shore	0.0440327	0.486537	10.6924	4.33101e-07	0.00641224	6.83393	0.506551	0.462519	-0.0440327	3	42977715	R	II	chr3:42977830-42978090	rs2288371	48
cg11747885	SAMD8	5'UTR	opensea	5'UTR-opensea	-0.0489066	0.951036	-10.686	4.35703e-07	0.00641224	6.82769	0.928805	0.977712	0.0489066	10	76900426	F	II		rs149992115;rs147661573	8;9
cg01748573	GNAS	3'UTR	shore	3'UTR-shore	0.0891443	0.348262	10.6388	4.55327e-07	0.00656702	6.78175	0.388783	0.299638	-0.0891443	20	57463530	F	II	chr20:57463652-57467739	rs528977028;rs77997868;rs367583895	8;10;47
cg03837903	GNAS	3'UTR	island	3'UTR-island	0.101728	0.344276	10.5215	5.08405e-07	0.00718878	6.66673	0.390516	0.288788	-0.101728	20	57464000	R	II	chr20:57463652-57467739	rs6026579	9
cg18199498	RASAL2	Body	opensea	Body-opensea	0.0682793	0.913749	10.4797	5.28929e-07	0.00729033	6.62543	0.944785	0.876505	-0.0682793	1	178387924	F	II		rs544532462	35
cg01239717	RTN4IP1	5'UTR	opensea	5'UTR-opensea	0.107753	0.283719	10.4661	5.35806e-07	0.00729033	6.61195	0.332698	0.224944	-0.107753	6	107077302	F	I		rs113968187;rs112247788;rs150702171	8;16;44
cg24171870	ELFN1	5'UTR	island	5'UTR-island	-0.0504065	0.850797	-10.4197	5.59972e-07	0.00747805	6.5659	0.827885	0.878292	0.0504065	7	1784089	F	II	chr7:1784027-1786934	rs115530409	37
cg10286511		IGR	opensea	IGR-opensea	0.0823626	0.208995	10.3864	5.7799e-07	0.00749028	6.53283	0.246432	0.16407	-0.0823626	20	37314714	F	II		rs62201627;rs560125934	12;35
cg00554682	ZNF804A	1stExon	shore	1stExon-shore	0.102944	0.50198	10.3798	5.81662e-07	0.00749028	6.52622	0.548773	0.445829	-0.102944	2	185463132	F	II	chr2:185463208-185463589	rs530787345;rs552197952	43;50
cg18590995	PARP1	Body	opensea	Body-opensea	-0.0499256	0.894716	-10.3582	5.93783e-07	0.00751222	6.50468	0.872022	0.921948	0.0499256	1	226558496	F	II		rs111700994;rs112457785;rs530483020	0;14;38
cg24537653	OR13C3	TSS1500	opensea	TSS1500-opensea	0.123645	0.563165	10.2776	6.41561e-07	0.00797674	6.42385	0.619367	0.495722	-0.123645	9	107299681	R	II		rs7020504	1
cg05938218		IGR	shore	IGR-shore	-0.0382142	0.934972	-10.2314	6.70851e-07	0.00803518	6.3772	0.917601	0.955816	0.0382142	18	77517089	R	II	chr18:77515844-77516144	rs558322503;rs559848170	41;19
cg25148341	ANKH	Body	opensea	Body-opensea	-0.0367179	0.839523	-10.193	6.96253e-07	0.00803518	6.33836	0.822833	0.859551	0.0367179	5	14849935	R	II		rs536531464	49
cg16454587		IGR	opensea	IGR-opensea	0.0432805	0.925375	10.1731	7.09817e-07	0.00803518	6.3182	0.945048	0.901767	-0.0432805	11	25623877	R	II		rs145070914	1
cg27396918	IL6ST	Body	opensea	Body-opensea	0.0747538	0.911845	10.1699	7.12007e-07	0.00803518	6.31498	0.945824	0.87107	-0.0747538	5	55256361	F	II		rs551130374;rs147042260;rs77347250	0;20;41
cg21806708	WDR4	Body	opensea	Body-opensea	-0.0525837	0.879112	-10.105	7.58488e-07	0.00803518	6.24886	0.855211	0.907794	0.0525837	21	44289512	R	II		rs116780489;rs567593753;rs534901580;rs146381777	43;28;6;2
cg18276437	SYNE1	Body	opensea	Body-opensea	0.0482146	0.90378	10.1009	7.61536e-07	0.00803518	6.24467	0.925696	0.877482	-0.0482146	6	152554982	R	II		rs150163670;rs138628147	16;2
cg13187936	INTS7	Body	shore	Body-shore	0.0453862	0.108342	10.0972	7.64266e-07	0.00803518	6.24093	0.128972	0.0835857	-0.0453862	1	212208183	R	II	chr1:212208837-212209364	rs147460838	49
cg12174682	SVIL	5'UTR	opensea	5'UTR-opensea	0.14538	0.849994	10.0743	7.81618e-07	0.00803518	6.21745	0.916076	0.770696	-0.14538	10	29847425	F	II		rs528519810;rs7903397	16;22
cg13853806	LYN	Body	opensea	Body-opensea	-0.0604364	0.784451	-10.0644	7.89219e-07	0.00803518	6.20733	0.75698	0.817416	0.0604364	8	56895940	R	II		rs78598186;rs561634963;rs576572078;rs73590352;rs532748791	44;21;18;9;1
cg05221748		IGR	opensea	IGR-opensea	-0.0626205	0.897399	-10.0565	7.95333e-07	0.00803518	6.19926	0.868935	0.931556	0.0626205	5	122621289	R	II		rs560792716	15
cg19577136	TAL1	TSS1500	shore	TSS1500-shore	0.044741	0.925308	10.0555	7.96137e-07	0.00803518	6.19821	0.945645	0.900904	-0.044741	1	47698521	F	II	chr1:47696504-47698197	rs80297741	23
cg22648996		IGR	opensea	IGR-opensea	-0.0774285	0.874824	-10.0552	7.96349e-07	0.00803518	6.19793	0.839629	0.917058	0.0774285	10	63946213	F	II
cg18486902		IGR	opensea	IGR-opensea	0.0513974	0.133215	10.0495	8.00815e-07	0.00803518	6.19208	0.156577	0.10518	-0.0513974	14	29225892	R	II		rs370362742	10
cg03249590	SNORD59A	TSS1500	shore	TSS1500-shore	0.0433688	0.094873	10.0477	8.02256e-07	0.00803518	6.1902	0.114586	0.0712173	-0.0433688	12	57040199	F	II	chr12:57039047-57039823	rs541862169;rs557028102	5;32
cg12053257		IGR	shelf	IGR-shelf	-0.0336905	0.928315	-10.0256	8.1983e-07	0.00809872	6.16753	0.913001	0.946692	0.0336905	10	35383575	R	II	chr10:35378834-35379632	rs538151559;rs558113356	32;19
cg04868078	LHX9	Body	opensea	Body-opensea	0.0696253	0.907892	10.0101	8.32493e-07	0.00811268	6.1515	0.93954	0.869915	-0.0696253	1	197898229	F	I
cg16067947	WSCD1	Body	opensea	Body-opensea	-0.0590115	0.836006	-9.99275	8.46811e-07	0.00814218	6.13366	0.809183	0.868194	0.0590115	17	5990595	F	II		rs149091329;rs563285255	1;10
cg14501119		IGR	shore	IGR-shore	-0.0402774	0.929088	-9.95486	8.79088e-07	0.00817397	6.09452	0.91078	0.951057	0.0402774	14	105779532	R	II	chr14:105780339-105782027
cg00927601		IGR	opensea	IGR-opensea	-0.0611791	0.868625	-9.95217	8.81428e-07	0.00817397	6.09174	0.840817	0.901996	0.0611791	11	69357401	R	II		rs559938609	31
cg20262028	USP11	3'UTR	opensea	3'UTR-opensea	-0.0766443	0.867517	-9.91262	9.16646e-07	0.00817397	6.05075	0.832678	0.909323	0.0766443	X	47107481	R	II
cg12566747	NFIX	Body	shore	Body-shore	-0.0506927	0.0836012	-9.89311	9.34581e-07	0.00817397	6.03047	0.0605591	0.111252	0.0506927	19	13134817	F	II	chr19:13135317-13136169
cg12346106	FAXDC2	Body	opensea	Body-opensea	-0.0395464	0.92938	-9.88911	9.38309e-07	0.00817397	6.0263	0.911405	0.950951	0.0395464	5	154202982	R	II		rs201981217;rs552219978;rs199897357;rs201752133	37;31;9;7
cg02400787		IGR	shore	IGR-shore	-0.0544636	0.65832	-9.88191	9.45051e-07	0.00817397	6.01881	0.633564	0.688028	0.0544636	12	6399178	F	II	chr12:6399262-6400771	rs112900354;rs568541501	14;24
cg04770900	CUX2	Body	opensea	Body-opensea	-0.0432535	0.896684	-9.87689	9.4978e-07	0.00817397	6.01358	0.877023	0.920277	0.0432535	12	111635498	R	II		rs185025871;rs576811910	7;2
cg15908236		IGR	opensea	IGR-opensea	0.0857792	0.829557	9.87464	9.5191e-07	0.00817397	6.01124	0.868547	0.782768	-0.0857792	5	85629779	F	II		rs567440200	0
cg02889413		IGR	opensea	IGR-opensea	0.0773782	0.860075	9.85838	9.67451e-07	0.00817397	5.99429	0.895247	0.817869	-0.0773782	11	13947774	R	II		rs551125009;rs76324736;rs537098479;rs555433852;rs146066706;rs370159923	46;45;41;22;13;2
cg06540146	GREM1	5'UTR	island	5'UTR-island	0.0504637	0.644926	9.85664	9.69134e-07	0.00817397	5.99247	0.667864	0.6174	-0.0504637	15	33011185	F	II	chr15:33009530-33011696	rs531106344	30
cg23539970	MYST3	3'UTR	opensea	3'UTR-opensea	0.144973	0.869564	9.84803	9.77487e-07	0.00817397	5.98348	0.935461	0.790488	-0.144973	8	41788798	F	II		rs117665105	3
cg26844837		IGR	opensea	IGR-opensea	0.153536	0.794541	9.82558	9.9965e-07	0.00817397	5.96001	0.86433	0.710794	-0.153536	8	8514995	F	II		rs565760786;rs191228577;rs551108310;rs571195148;rs537347641;rs557193188;rs567562468	0;2;3;19;35;36;46
cg11354933	UBQLN1	Body	opensea	Body-opensea	0.118882	0.802873	9.81745	1.00781e-06	0.00817397	5.9515	0.856911	0.738029	-0.118882	9	86284378	R	II		rs17086544;rs185149755	48;15
cg12449515	GALNT2	Body	opensea	Body-opensea	-0.0403771	0.83367	-9.81646	1.00881e-06	0.00817397	5.95047	0.815317	0.855694	0.0403771	1	230333800	F	II		rs530300231;rs115435074	4;37
cg16106293	TBCD	Body	shore	Body-shore	0.0424025	0.884114	9.80498	1.02046e-06	0.00817655	5.93844	0.903388	0.860986	-0.0424025	17	80898735	R	I	chr17:80898985-80899313	rs529172851;rs547700357;rs192902670	25;20;17
cg04004513	SKAP1	Body	opensea	Body-opensea	-0.0588752	0.820143	-9.75578	1.07209e-06	0.00831797	5.88676	0.793381	0.852257	0.0588752	17	46303232	F	II
cg03579987	AGTPBP1	ExonBnd	opensea	ExonBnd-opensea	0.297564	0.683139	9.74672	1.0819e-06	0.00831797	5.87722	0.818395	0.520831	-0.297564	9	88307739	F	II		rs186152997;rs62569243;rs200625298;rs201769360	1;32;34;40
cg12133731		IGR	shore	IGR-shore	0.0537088	0.346101	9.74519	1.08357e-06	0.00831797	5.8756	0.370514	0.316805	-0.0537088	1	164291441	R	II	chr1:164290515-164290767
cg15395837		IGR	opensea	IGR-opensea	0.0520263	0.125427	9.73599	1.09365e-06	0.00831797	5.86591	0.149076	0.0970494	-0.0520263	8	142901692	R	II
cg20181420	CISD1	1stExon	island	1stExon-island	0.0567033	0.230398	9.73348	1.09641e-06	0.00831797	5.86326	0.256173	0.199469	-0.0567033	10	60028918	F	I	chr10:60027007-60029241	rs575657868;rs543557066;rs2790171;rs577171846	1;7;17;22
cg27341428	FAM150B	Body	opensea	Body-opensea	-0.0787787	0.885393	-9.71725	1.1145e-06	0.00831797	5.84613	0.849584	0.928363	0.0787787	2	281534	F	II		rs565821480;rs533755232	4;24
cg07527324	C14orf159	5'UTR	opensea	5'UTR-opensea	-0.0514703	0.867302	-9.71338	1.11886e-06	0.00831797	5.84204	0.843906	0.895376	0.0514703	14	91591619	F	II		rs531984701;rs545305734;rs189846134	0;28;48
cg26987634	RXRB	Body	shelf	Body-shelf	-0.0470811	0.9073	-9.67903	1.15836e-06	0.00848558	5.8057	0.8859	0.932981	0.0470811	6	33163396	R	II	chr6:33159991-33160263	rs142133507;rs184921826	34;1
cg20777315	ISM1	Body	island	Body-island	-0.065984	0.890592	-9.67344	1.16493e-06	0.00848558	5.79977	0.8606	0.926584	0.065984	20	13279761	F	II	chr20:13279711-13279947	rs572363345;rs541081077	0;51
cg16096272	MAST2	Body	opensea	Body-opensea	0.0706782	0.895653	9.65122	1.19146e-06	0.00859202	5.77618	0.927779	0.857101	-0.0706782	1	46377990	R	II		rs182601342;rs373216151;rs138010351	46;12;5
cg02991513	TTC7B	Body	opensea	Body-opensea	-0.0431444	0.847473	-9.62583	1.22257e-06	0.00867516	5.74917	0.827861	0.871006	0.0431444	14	91042455	R	II		rs555373028	26
cg05155319		IGR	opensea	IGR-opensea	0.0518257	0.247197	9.62223	1.22705e-06	0.00867516	5.74534	0.270754	0.218929	-0.0518257	4	109355164	F	II		rs545874249	33
cg07787354	NRD1	Body	opensea	Body-opensea	0.152347	0.524642	9.59298	1.26413e-06	0.00872584	5.71415	0.593891	0.441544	-0.152347	1	52263983	F	II		rs201056194;rs140738363;rs34957144	22;30;47
cg26809516		IGR	shelf	IGR-shelf	0.0438963	0.41024	9.59005	1.26791e-06	0.00872584	5.71102	0.430193	0.386297	-0.0438963	5	178804384	F	II	chr5:178801298-178801816	rs577274742;rs181292111;rs556440733	14;19;23
cg20733620		IGR	opensea	IGR-opensea	-0.0410195	0.832088	-9.58803	1.27052e-06	0.00872584	5.70886	0.813442	0.854462	0.0410195	1	208900751	F	II		rs562911665;rs543424952	19;46
cg10441379	BTF3	TSS1500	shore	TSS1500-shore	0.076601	0.894906	9.56608	1.2993e-06	0.00877102	5.68539	0.929724	0.853123	-0.076601	5	72793693	R	II	chr5:72794040-72794641
cg23422109		IGR	opensea	IGR-opensea	-0.0439802	0.888126	-9.56448	1.30142e-06	0.00877102	5.68367	0.868135	0.912115	0.0439802	4	122933093	R	II		rs556514985;rs570265005;rs539276710	36;2;1
cg12771751		IGR	shelf	IGR-shelf	0.127368	0.871131	9.52949	1.34886e-06	0.00900653	5.64615	0.929026	0.801658	-0.127368	4	128647957	R	II	chr4:128651419-128651977	rs529466083	33
cg21375656		IGR	shore	IGR-shore	0.031688	0.114867	9.51944	1.36283e-06	0.00901632	5.63535	0.129271	0.0975825	-0.031688	2	191885762	F	II	chr2:191884943-191885417
cg23359820		IGR	opensea	IGR-opensea	0.0875439	0.815341	9.50927	1.37711e-06	0.009028	5.62442	0.855134	0.76759	-0.0875439	4	115239414	F	II		rs75497885;rs558078177	1;41
cg02479198	DLG2	Body	opensea	Body-opensea	0.0384982	0.0864789	9.49256	1.40095e-06	0.00904363	5.60643	0.103978	0.0654799	-0.0384982	11	84997870	F	II		rs78809708	1
cg23219762	MYT1L	Body	opensea	Body-opensea	-0.0376721	0.893667	-9.4804	1.41857e-06	0.00904363	5.59332	0.876543	0.914215	0.0376721	2	1887444	F	II		rs189288238;rs571553575	2;28
cg23714792		IGR	opensea	IGR-opensea	0.0464707	0.241478	9.46489	1.4414e-06	0.00904363	5.57658	0.262601	0.21613	-0.0464707	2	127392294	F	II		rs567154299;rs146392277	7;20
cg15180795		IGR	opensea	IGR-opensea	-0.0416767	0.851535	-9.45133	1.4617e-06	0.00904363	5.56192	0.832591	0.874268	0.0416767	12	122955829	F	II		rs530819609	40
cg07255205	DENND1A	TSS1500	opensea	TSS1500-opensea	0.11423	0.884071	9.4482	1.46642e-06	0.00904363	5.55854	0.935993	0.821764	-0.11423	9	126693247	F	II		rs568506332;rs559291465;rs552435293	0;12;31
cg12667941	RERE	5'UTR	opensea	5'UTR-opensea	0.147888	0.713617	9.43982	1.47916e-06	0.00904363	5.54947	0.780838	0.632951	-0.147888	1	8450904	F	II		rs564798495;rs570638916;rs183895446	1;1;36
cg11199901		IGR	opensea	IGR-opensea	-0.0484692	0.917796	-9.43012	1.49405e-06	0.00904363	5.53897	0.895765	0.944234	0.0484692	2	28672195	R	II		rs550035563;rs571419344	17;5
cg05155576	STXBP2	TSS1500	shore	TSS1500-shore	-0.0397276	0.934782	-9.42952	1.49497e-06	0.00904363	5.53832	0.916724	0.956451	0.0397276	19	7701098	F	II	chr19:7701661-7702336	rs183061533;rs73504530;rs370874864	9;44;45
cg09347959	FMN1	TSS200	opensea	TSS200-opensea	0.058483	0.262081	9.42403	1.50349e-06	0.00904363	5.53236	0.288664	0.230181	-0.058483	15	33360271	F	II		rs547729877	28
cg05496383	MCCC1	TSS200	island	TSS200-island	0.0667345	0.443122	9.41718	1.51417e-06	0.00904363	5.52494	0.473455	0.406721	-0.0667345	3	182817381	R	II	chr3:182816771-182817455	rs561405200;rs529095789;rs550745846;rs181077493	45;23;8;2
cg14710175	RBSN	Body	opensea	Body-opensea	-0.0569609	0.888032	-9.41188	1.52249e-06	0.00904363	5.51919	0.86214	0.919101	0.0569609	3	15123978	R	II		rs144261272;rs199726466	2;1
cg10128003	ABCG1	5'UTR	shelf	5'UTR-shelf	-0.0414692	0.898366	-9.40714	1.52999e-06	0.00904363	5.51404	0.879516	0.920985	0.0414692	21	43642166	R	II	chr21:43638948-43640132
cg25572968	NDRG4	Body	opensea	Body-opensea	-0.0451508	0.839833	-9.38998	1.55742e-06	0.00912816	5.4954	0.81931	0.864461	0.0451508	16	58529664	R	II		rs4356470;rs185762061;rs189847156;rs145114566	51;49;40;30
cg20580350	ZHX2	5'UTR	opensea	5'UTR-opensea	-0.0544854	0.83083	-9.37853	1.57603e-06	0.00912816	5.48295	0.806064	0.860549	0.0544854	8	123930912	R	II		rs551300929;rs181235289	10;5
cg07761840		IGR	opensea	IGR-opensea	0.0868023	0.789084	9.37473	1.58226e-06	0.00912816	5.47881	0.82854	0.741737	-0.0868023	2	178036233	R	II		rs548181197;rs79112004	30;17
cg05695106	RASA3	Body	island	Body-island	0.0610381	0.209574	9.36064	1.60559e-06	0.00913137	5.46345	0.237319	0.176281	-0.0610381	13	114780992	R	II	chr13:114780692-114781048
cg13099445	NDRG4	Body	opensea	Body-opensea	-0.0834253	0.854728	-9.35536	1.61442e-06	0.00913137	5.4577	0.816807	0.900232	0.0834253	16	58529666	R	II		rs185762061;rs189847156;rs145114566;rs529590973	51;42;32;1
cg09655952	PROK2	Body	shore	Body-shore	-0.0516021	0.879014	-9.34463	1.63255e-06	0.00913137	5.44599	0.855559	0.907161	0.0516021	3	71833631	F	II	chr3:71834068-71834653	rs149027003;rs553848568	1;46
cg03904042	NECAB3	Body	island	Body-island	0.0826527	0.558714	9.34409	1.63347e-06	0.00913137	5.4454	0.596284	0.513631	-0.0826527	20	32255491	F	II	chr20:32254811-32255989	rs538359598;rs553916528;rs572600554	5;19;33
cg10563645		IGR	shore	IGR-shore	0.0373248	0.078322	9.32175	1.67192e-06	0.009232	5.42099	0.0952878	0.057963	-0.0373248	6	31705988	R	II	chr6:31707489-31708336	rs532624999	27
cg01538522	GNAS	3'UTR	island	3'UTR-island	0.0828375	0.308965	9.3188	1.67707e-06	0.009232	5.41776	0.346619	0.263781	-0.0828375	20	57463974	R	II	chr20:57463652-57467739
cg13159296	LETM2	Body	opensea	Body-opensea	0.143866	0.843992	9.30416	1.7029e-06	0.00930319	5.40172	0.909386	0.765519	-0.143866	8	38258125	F	II		rs112414682;rs10958670;rs544715445	14;29;45
cg03909494		IGR	opensea	IGR-opensea	0.0411939	0.110211	9.29223	1.72426e-06	0.00934901	5.38865	0.128936	0.0877416	-0.0411939	14	78488583	F	II		rs76468680;rs534725201	16;47
cg00561022	VCL	Body	opensea	Body-opensea	-0.0452184	0.762375	-9.27649	1.75289e-06	0.00937118	5.37137	0.741822	0.78704	0.0452184	10	75818488	F	II		rs111737130;rs533941241	4;44
cg27347391	SPATS2	Body	opensea	Body-opensea	0.163617	0.683101	9.273	1.7593e-06	0.00937118	5.36754	0.757473	0.593855	-0.163617	12	49855209	R	II		rs113715151;rs57202083;rs567520925;rs11169030	44;40;30;2
cg07534843	MATN4	5'UTR	island	5'UTR-island	0.0386412	0.54761	9.26725	1.76992e-06	0.00937118	5.36122	0.565174	0.526533	-0.0386412	20	43935283	R	I	chr20:43935199-43935633	rs568410895	50
cg21620785	PRKCH	Body	opensea	Body-opensea	-0.0481137	0.912209	-9.26166	1.78033e-06	0.00937118	5.35507	0.890339	0.938453	0.0481137	14	61941592	R	II
cg05655903		IGR	shore	IGR-shore	0.114946	0.648132	9.24271	1.81606e-06	0.00949	5.33422	0.70038	0.585434	-0.114946	16	85198463	R	II	chr16:85196735-85196992	rs28636647;rs182546664;rs551231237;rs140941785	20;16;2;1
cg27211286		IGR	opensea	IGR-opensea	-0.0429819	0.829031	-9.22926	1.84191e-06	0.00955582	5.31939	0.809494	0.852476	0.0429819	6	4637899	R	II		rs115192780	14
cg07902493	TMEM181	Body	opensea	Body-opensea	0.158896	0.494068	9.20631	1.88693e-06	0.00957023	5.29404	0.566293	0.407397	-0.158896	6	158973076	R	II
cg00278102	NEB	TSS1500	opensea	TSS1500-opensea	0.109923	0.897451	9.19947	1.90056e-06	0.00957023	5.28649	0.947416	0.837493	-0.109923	2	152591725	F	II		rs563317498;rs529351602;rs74548340	1;43;47
cg00065088	EPPK1	1stExon	shore	1stExon-shore	-0.0338248	0.845511	-9.19885	1.90181e-06	0.00957023	5.2858	0.830136	0.863961	0.0338248	8	144943738	F	II	chr8:144944614-144945388	rs376697064;rs199619001;rs554521632	0;7;30
cg02485741		IGR	opensea	IGR-opensea	-0.0451962	0.879494	-9.19716	1.90519e-06	0.00957023	5.28393	0.85895	0.904146	0.0451962	11	69290669	F	II		rs549080010;rs146523998;rs534616189	1;19;24
cg14417676	TRAK2	TSS200	island	TSS200-island	0.0573659	0.102764	9.18997	1.91971e-06	0.00957023	5.27597	0.128839	0.0714733	-0.0573659	2	202316517	R	I	chr2:202315853-202317008	rs551931970;rs2953278;rs538164832	47;35;24
cg21464108		IGR	shelf	IGR-shelf	-0.0454645	0.846292	-9.18394	1.93194e-06	0.00957023	5.2693	0.825627	0.871091	0.0454645	14	70319486	F	II	chr14:70316847-70317240	rs190992961	6
cg04525683		IGR	shore	IGR-shore	-0.0523435	0.882843	-9.18118	1.93758e-06	0.00957023	5.26624	0.85905	0.911393	0.0523435	14	71290144	F	II	chr14:71288403-71288957	rs34326452	17
cg20880234	ZMYM2	TSS1500	island	TSS1500-island	0.0430883	0.328133	9.17327	1.95384e-06	0.00957218	5.25747	0.347718	0.30463	-0.0430883	13	20531619	R	II	chr13:20531548-20533630
cg04572161	ZNF559	TSS200	island	TSS200-island	0.04687	0.079199	9.16811	1.96452e-06	0.00957218	5.25175	0.100504	0.0536336	-0.04687	19	9434858	F	I	chr19:9434784-9435144	rs142182540;rs185319839;rs28384491;rs574777916;rs533440974;rs114011915;rs573306315	1;10;14;19;20;23;29
cg10496659	CHST6	5'UTR	shelf	5'UTR-shelf	0.100912	0.865733	9.15562	1.99062e-06	0.00959619	5.2379	0.911603	0.81069	-0.100912	16	75524926	R	II	chr16:75528624-75529437	rs148493005	2
cg07686834	ANKFY1	Body	opensea	Body-opensea	0.156794	0.723374	9.14529	2.01251e-06	0.00959619	5.22641	0.794644	0.637849	-0.156794	17	4096057	F	II		rs192085906;rs138632094;rs557855472;rs113280903;rs537058971;rs375812104	4;14;15;18;23;39
cg05757007	ASCC3	Body	opensea	Body-opensea	0.14917	0.646134	9.14469	2.01379e-06	0.00959619	5.22575	0.713939	0.564768	-0.14917	6	101053555	R	II		rs374070726;rs527410635	15;1
cg24534129	LOC648987	Body	shore	Body-shore	0.0587858	0.309162	9.14053	2.02268e-06	0.00959619	5.22112	0.335883	0.277097	-0.0587858	5	43019008	F	II	chr5:43017968-43018668	rs561115840	16
cg25610697	KANK1	ExonBnd	opensea	ExonBnd-opensea	0.0573655	0.189445	9.12964	2.04616e-06	0.00959917	5.20901	0.21552	0.158155	-0.0573655	9	676996	F	II		rs140469008	11
cg12193058	MVB12B	Body	opensea	Body-opensea	0.0581807	0.919425	9.12254	2.06162e-06	0.00959917	5.2011	0.945871	0.887691	-0.0581807	9	129223577	F	II		rs111910102	21
cg05657416	HIST1H4I	TSS1500	shore	TSS1500-shore	0.173571	0.799255	9.12058	2.0659e-06	0.00959917	5.19893	0.878151	0.70458	-0.173571	6	27105792	F	II	chr6:27107138-27107394	rs549560380;rs566326121	1;11
cg16347155	NAGLU	TSS200	shore	TSS200-shore	-0.0310232	0.917957	-9.11508	2.07801e-06	0.00959917	5.19279	0.903855	0.934879	0.0310232	17	40687830	R	II	chr17:40688033-40688745	rs532222083	1
cg15809009		IGR	opensea	IGR-opensea	0.0576206	0.152492	9.10972	2.08986e-06	0.00959917	5.18682	0.178683	0.121062	-0.0576206	3	189947900	F	II		rs142413032;rs137867817;rs73890292;rs78606625	0;27;35;46
cg03408271		IGR	island	IGR-island	0.0497372	0.257398	9.09801	2.11603e-06	0.00963331	5.17376	0.280006	0.230269	-0.0497372	4	13537647	R	II	chr4:13537646-13537973	rs537069564	51
cg16060210		IGR	opensea	IGR-opensea	0.0888992	0.903051	9.09257	2.12829e-06	0.00963331	5.16769	0.94346	0.85456	-0.0888992	2	146603636	F	II		rs139058772;rs560410998	1;36
cg13449831		IGR	shore	IGR-shore	-0.051933	0.815388	-9.08551	2.14434e-06	0.00963331	5.1598	0.791782	0.843715	0.051933	8	144312948	R	II	chr8:144311708-144311985	rs564928483	51
cg12714852	EXTL3	5'UTR	opensea	5'UTR-opensea	0.0816564	0.910362	9.07789	2.1618e-06	0.00963331	5.15129	0.947478	0.865822	-0.0816564	8	28566266	R	II		rs569314280	1
cg22657302		IGR	opensea	IGR-opensea	0.0872112	0.821059	9.07045	2.179e-06	0.00963331	5.14296	0.860701	0.77349	-0.0872112	2	123412924	R	II		rs190624632;rs182150249;rs529334978;rs539005495	23;5;2;1
cg09521455		IGR	opensea	IGR-opensea	0.120633	0.910956	9.05909	2.20557e-06	0.00963331	5.13024	0.965789	0.845157	-0.120633	16	88118278	F	II		rs548258502;rs552542318	3;7
cg21036971		IGR	opensea	IGR-opensea	-0.0391217	0.900936	-9.05869	2.2065e-06	0.00963331	5.1298	0.883153	0.922275	0.0391217	8	126514608	F	II		rs181046993	23
cg09889673	MED13L	Body	opensea	Body-opensea	0.0789139	0.900589	9.05423	2.21703e-06	0.00963331	5.12479	0.936459	0.857545	-0.0789139	12	116504835	F	II		rs190546709	4
cg12634985	ACAP2	Body	opensea	Body-opensea	0.179168	0.740739	9.05402	2.21752e-06	0.00963331	5.12456	0.822179	0.643011	-0.179168	3	195033759	F	II		rs144192786	0
cg25284096	HFE	Body	opensea	Body-opensea	-0.0482615	0.92347	-9.03788	2.25608e-06	0.00970539	5.10646	0.901533	0.949794	0.0482615	6	26092966	F	II		rs144797937;rs62625346;rs557062229	0;1;37
cg01327965	LOC101928911	Body	opensea	Body-opensea	-0.0436739	0.881755	-9.03533	2.26222e-06	0.00970539	5.1036	0.861903	0.905577	0.0436739	6	88504859	F	II
cg07325917	ATP5J2-PTCD1	Body	opensea	Body-opensea	-0.0581531	0.935213	-9.03027	2.27449e-06	0.00970539	5.09792	0.90878	0.966933	0.0581531	7	99058374	F	II		rs557524374;rs79285548;rs114993746;rs115541951	0;22;28;32
cg19149114		IGR	opensea	IGR-opensea	0.110063	0.817968	9.01269	2.3177e-06	0.00975275	5.07816	0.867997	0.757934	-0.110063	2	112411201	F	II		rs539778219	30
cg26393455	SMARCE1	5'UTR	shore	5'UTR-shore	0.165602	0.846512	9.00133	2.34608e-06	0.00975275	5.06538	0.921786	0.756183	-0.165602	17	38802384	F	II	chr17:38803944-38804703	rs139090949	1
cg15599694		IGR	opensea	IGR-opensea	0.0497819	0.113693	8.97921	2.40243e-06	0.00975275	5.04045	0.136321	0.086539	-0.0497819	17	14418408	F	II		rs554669672	29
cg15701313		IGR	island	IGR-island	0.0688386	0.347551	8.97793	2.40573e-06	0.00975275	5.03901	0.378841	0.310003	-0.0688386	12	125534526	F	II	chr12:125534060-125534527	rs557882340;rs576337391;rs143330980	18;25;47
cg16841014	RPTOR	Body	opensea	Body-opensea	0.11332	0.860669	8.97643	2.40963e-06	0.00975275	5.03731	0.912178	0.798858	-0.11332	17	78725375	F	II		rs532580595;rs12600633;rs569614122	1;6;21
cg09028487	MC1R	5'UTR	shore	5'UTR-shore	0.0466211	0.152148	8.97057	2.42484e-06	0.00975275	5.0307	0.17334	0.126718	-0.0466211	16	89985162	R	I	chr16:89985913-89986356	rs372719558;rs3212379;rs557576978;rs553184868	47;33;32;1
cg22866121	IQCA1	Body	opensea	Body-opensea	0.0674625	0.16352	8.96205	2.44715e-06	0.00975275	5.02107	0.194185	0.126722	-0.0674625	2	237394573	R	II		rs569244682;rs147845447;rs190485356;rs141452250	41;37;5;1
cg17494819		IGR	opensea	IGR-opensea	-0.0448624	0.916772	-8.94277	2.49848e-06	0.00975275	4.99927	0.89638	0.941242	0.0448624	11	60934868	F	II		rs144831987;rs181198483	9;24
cg07277756		IGR	island	IGR-island	0.080606	0.398862	8.93815	2.51095e-06	0.00975275	4.99404	0.435501	0.354895	-0.080606	18	10589357	R	I	chr18:10589149-10589386	rs564083896;rs528087380;rs148054226	37;35;3
cg22284267		IGR	opensea	IGR-opensea	-0.0417669	0.926809	-8.93688	2.51438e-06	0.00975275	4.99261	0.907824	0.949591	0.0417669	14	71798176	F	II		rs547305555;rs572005961;rs539213473	1;11;51
cg19071344	CACNA1C	Body	opensea	Body-opensea	-0.0435081	0.880197	-8.93602	2.51672e-06	0.00975275	4.99163	0.86042	0.903928	0.0435081	12	2724906	R	II		rs73241760;rs192531838	38;1
cg08596000	PDGFD	TSS200	shore	TSS200-shore	0.0524687	0.214618	8.92497	2.5469e-06	0.00975275	4.97911	0.238467	0.185998	-0.0524687	11	104035204	R	II	chr11:104034536-104035058	rs538269861;rs558496048;rs575247280;rs79974220	41;25;17;1
cg26938599	ENKUR	Body	shelf	Body-shelf	0.0674883	0.9378	8.91645	2.57044e-06	0.00975275	4.96944	0.968476	0.900988	-0.0674883	10	25303159	F	II	chr10:25305318-25306024	rs74774619	16
cg08901443		IGR	opensea	IGR-opensea	-0.0548706	0.659783	-8.91507	2.57425e-06	0.00975275	4.96788	0.634842	0.689713	0.0548706	9	89875391	R	II		rs578033951;rs192119604;rs563335901	45;32;9
cg09761742		IGR	opensea	IGR-opensea	0.0432305	0.149035	8.91322	2.57942e-06	0.00975275	4.96578	0.168685	0.125455	-0.0432305	20	3034628	F	II		rs542199949;rs184884333	32;44
cg26260558	KCNJ15	5'UTR	opensea	5'UTR-opensea	0.0461357	0.12984	8.91227	2.58206e-06	0.00975275	4.9647	0.150811	0.104676	-0.0461357	21	39661796	F	II		rs116641586;rs187796247	0;20
cg25374057	GBF1	Body	opensea	Body-opensea	0.0887465	0.912376	8.90574	2.60035e-06	0.00975275	4.95729	0.952716	0.863969	-0.0887465	10	104117868	F	II		rs546158147;rs147520964;rs143872476	0;6;7
cg04312604		IGR	shelf	IGR-shelf	0.0715403	0.134676	8.90478	2.60306e-06	0.00975275	4.95619	0.167194	0.095654	-0.0715403	19	6594243	R	II	chr19:6590340-6591072
cg11566520		IGR	shore	IGR-shore	0.0612041	0.168205	8.9042	2.60468e-06	0.00975275	4.95554	0.196025	0.134821	-0.0612041	5	3327977	F	II	chr5:3326328-3326645	rs552951574	2
cg23851030		IGR	opensea	IGR-opensea	0.0815864	0.884074	8.89408	2.63335e-06	0.00975275	4.94404	0.921159	0.839572	-0.0815864	6	122150010	F	II		rs573334759;rs542346289	1;38
cg19677166		IGR	island	IGR-island	0.0726922	0.135958	8.89326	2.6357e-06	0.00975275	4.9431	0.169	0.0963079	-0.0726922	14	102030613	R	II	chr14:102025989-102031567
cg14306366		IGR	shore	IGR-shore	-0.0391721	0.924786	-8.88154	2.66935e-06	0.00975275	4.92977	0.90698	0.946152	0.0391721	12	31406441	R	II	chr12:31405184-31405545	rs76875144;rs190622333;rs181407608;rs117119303;rs118050256	32;29;26;18;1
cg19953743	LOC101929541	Body	opensea	Body-opensea	0.0394277	0.192622	8.88031	2.67291e-06	0.00975275	4.92837	0.210544	0.171116	-0.0394277	1	212431649	R	II
cg08605326	CA10	TSS1500	shore	TSS1500-shore	0.0650884	0.376561	8.88023	2.67314e-06	0.00975275	4.92828	0.406147	0.341059	-0.0650884	17	50237401	R	I	chr17:50235175-50236466	rs139371118	2
cg17526513	NR2F6	Body	island	Body-island	0.0839822	0.538838	8.87924	2.676e-06	0.00975275	4.92715	0.577012	0.49303	-0.0839822	19	17346367	F	II	chr19:17346165-17346886
cg14913512	CDYL	Body	shelf	Body-shelf	0.110366	0.843594	8.8726	2.69533e-06	0.00975275	4.91959	0.89376	0.783394	-0.110366	6	4772890	R	II	chr6:4775131-4777550	rs551014367	26
cg07622521	ATOH8	Body	opensea	Body-opensea	-0.0483306	0.917789	-8.8726	2.69533e-06	0.00975275	4.91959	0.89582	0.944151	0.0483306	2	85992622	F	II		rs368477955;rs4832010	5;26
cg15867698	ACTN1	Body	opensea	Body-opensea	-0.0530778	0.866876	-8.87171	2.69794e-06	0.00975275	4.91858	0.84275	0.895827	0.0530778	14	69438267	R	II		rs188050989;rs540808116	33;3
cg21295221	GRM3	Body	island	Body-island	-0.0342721	0.894721	-8.87044	2.70165e-06	0.00975275	4.91713	0.879142	0.913415	0.0342721	7	86416062	F	II	chr7:86415620-86416112
cg17004740		IGR	opensea	IGR-opensea	0.0739457	0.105137	8.86866	2.70688e-06	0.00975275	4.9151	0.138748	0.0648026	-0.0739457	19	44711915	R	II
cg15343023		IGR	shore	IGR-shore	0.12105	0.263466	8.86321	2.72291e-06	0.00975275	4.9089	0.318489	0.197439	-0.12105	17	35078091	F	II	chr17:35078631-35078972
cg25088790	FSTL4	Body	opensea	Body-opensea	-0.0516094	0.860325	-8.86239	2.72534e-06	0.00975275	4.90796	0.836866	0.888476	0.0516094	5	132723448	R	II		rs529424773;rs145918273	12;2
cg02411312	WEE1	Body	shelf	Body-shelf	0.068874	0.918545	8.85819	2.73781e-06	0.00975275	4.90316	0.949851	0.880977	-0.068874	11	9599530	R	II	chr11:9594346-9596536	rs572208353	2
cg13320626	ST8SIA4	1stExon	shore	1stExon-shore	0.0518123	0.21587	8.85563	2.74541e-06	0.00975275	4.90025	0.239421	0.187609	-0.0518123	5	100238655	R	II	chr5:100238722-100239138	rs199768560	17
cg03474251	ALG9	Body	opensea	Body-opensea	0.0488211	0.921105	8.84996	2.76238e-06	0.00976493	4.89377	0.943296	0.894475	-0.0488211	11	111660825	R	II
cg07312445	NSUN7	5'UTR	island	5'UTR-island	0.0531537	0.126099	8.84133	2.78841e-06	0.00980884	4.88392	0.15026	0.0971064	-0.0531537	4	40752151	F	II	chr4:40751842-40752493	rs565741092	19
cg15422157	ALKBH3	TSS1500	shore	TSS1500-shore	-0.0442163	0.909062	-8.83036	2.82188e-06	0.00982531	4.87138	0.888964	0.93318	0.0442163	11	43900863	R	II	chr11:43902254-43902528	rs35737371;rs34393984;rs530427165;rs34914370;rs566895665;rs34241863	41;32;15;6;2;1
cg10208368	AFF3	Body	opensea	Body-opensea	0.0631274	0.850625	8.82245	2.84628e-06	0.00982531	4.86233	0.87932	0.816192	-0.0631274	2	100290346	R	II		rs181416695	1
cg21101465	PDX1	TSS1500	shore	TSS1500-shore	0.128467	0.85285	8.81704	2.8631e-06	0.00982531	4.85614	0.911244	0.782777	-0.128467	13	28493404	F	II	chr13:28494001-28496099	rs572461817;rs147016808;rs554767559	40;45;51
cg23028154		IGR	opensea	IGR-opensea	-0.0465708	0.928447	-8.81212	2.87849e-06	0.00982531	4.85051	0.907279	0.95385	0.0465708	11	69281677	R	II		rs535834145;rs554236221;rs183310879	32;7;1
cg11266511	METTL9	Body	opensea	Body-opensea	0.139772	0.831694	8.80374	2.90493e-06	0.00982531	4.8409	0.895227	0.755455	-0.139772	16	21636791	R	II		rs75323522;rs548262646	32;31
cg23481900		IGR	opensea	IGR-opensea	0.050241	0.373134	8.79773	2.92403e-06	0.00982531	4.83401	0.395971	0.34573	-0.050241	5	1685406	R	II		rs142930685;rs532087238	4;1
cg21464206		IGR	opensea	IGR-opensea	0.0609079	0.175938	8.7975	2.92475e-06	0.00982531	4.83375	0.203623	0.142715	-0.0609079	2	113448586	F	II		rs116557538	7
cg00790360	MPV17	5'UTR	opensea	5'UTR-opensea	0.0453899	0.143228	8.7975	2.92476e-06	0.00982531	4.83375	0.16386	0.11847	-0.0453899	2	27545559	R	II
cg26200271	TSTD2	5'UTR	island	5'UTR-island	0.0390855	0.100449	8.79516	2.93222e-06	0.00982531	4.83107	0.118215	0.0791298	-0.0390855	9	100395886	R	I	chr9:100395340-100396414	rs577544405	41
cg27370173	ZDHHC6	Body	opensea	Body-opensea	0.0970757	0.90861	8.79281	2.93977e-06	0.00982531	4.82837	0.952735	0.855659	-0.0970757	10	114193329	R	II		rs137910285;rs185965398;rs575513280;rs149446941	25;23;2;1
cg04180922	NEDD9	Body	opensea	Body-opensea	-0.0375985	0.843182	-8.78645	2.96026e-06	0.00982531	4.82107	0.826092	0.863691	0.0375985	6	11270791	R	II
cg00892632		IGR	shore	IGR-shore	-0.0571908	0.910498	-8.77472	2.99845e-06	0.00982531	4.80759	0.884502	0.941693	0.0571908	19	49296857	R	II	chr19:49298405-49298745	rs113496978;rs73585793;rs574166558;rs73585795	51;34;33;10
cg08622324	CCER1	TSS1500	shelf	TSS1500-shelf	0.0891638	0.660479	8.77468	2.99859e-06	0.00982531	4.80755	0.701008	0.611844	-0.0891638	12	91350103	R	II	chr12:91347804-91348096	rs529837680	2
cg15930380	MIER1	Body	shelf	Body-shelf	0.0820305	0.198326	8.77343	3.00268e-06	0.00982531	4.80611	0.235612	0.153582	-0.0820305	1	67399983	F	II	chr1:67395683-67396483
cg08134856	STMN1	TSS1500	shore	TSS1500-shore	0.0849261	0.374189	8.77174	3.00824e-06	0.00982531	4.80417	0.412792	0.327866	-0.0849261	1	26233709	F	II	chr1:26231950-26233624	rs566663703;rs538779261	9;28
cg15771346	POU2F2	Body	shelf	Body-shelf	0.0557855	0.26916	8.76738	3.02263e-06	0.00982531	4.79915	0.294517	0.238732	-0.0557855	19	42596690	F	II	chr19:42599507-42600522	rs563143598;rs138789093	0;1
cg09236152		IGR	shore	IGR-shore	-0.0520774	0.826305	-8.76173	3.04139e-06	0.00982531	4.79265	0.802634	0.854711	0.0520774	7	157091496	R	II	chr7:157092597-157093535	rs577812646	45
cg10853086	RNF208	TSS200	shore	TSS200-shore	0.0454896	0.816015	8.76151	3.04211e-06	0.00982531	4.7924	0.836692	0.791203	-0.0454896	9	140115806	F	II	chr9:140115986-140118466
cg22776771	IRS4	1stExon	shore	1stExon-shore	0.0484063	0.232591	8.75856	3.05196e-06	0.00982531	4.789	0.254594	0.206188	-0.0484063	X	107976903	F	II	chrX:107978210-107980145	rs1801164;rs112671783	37;39
cg07823755	UGT1A10	Body	opensea	Body-opensea	-0.0585925	0.913734	-8.75238	3.07267e-06	0.00984801	4.78189	0.887101	0.945693	0.0585925	2	234668355	R	II		rs537890519;rs139134152	23;2
cg02887715	KRTAP9-6	TSS1500	opensea	TSS1500-opensea	-0.0694784	0.883304	-8.74218	3.10723e-06	0.00986924	4.77014	0.851723	0.921202	0.0694784	17	39420951	R	II		rs548706698;rs9895355	23;21
cg17717169		IGR	opensea	IGR-opensea	0.0609118	0.851782	8.73852	3.11972e-06	0.00986924	4.76592	0.879469	0.818557	-0.0609118	1	178621037	F	II		rs140950110;rs568229058;rs546847305	1;26;27
cg03803020	TRABD2B	Body	opensea	Body-opensea	-0.0413956	0.927005	-8.73732	3.12382e-06	0.00986924	4.76454	0.908189	0.949585	0.0413956	1	48283248	F	II		rs571465014	27
cg02600514	ATP6V0D1	Body	opensea	Body-opensea	-0.0549154	0.94514	-8.73424	3.13442e-06	0.00986924	4.76098	0.920179	0.975094	0.0549154	16	67472499	F	II		rs570401854	37
cg00429803	IFT27	Body	opensea	Body-opensea	-0.0624079	0.907466	-8.72673	3.16037e-06	0.00986924	4.75231	0.879099	0.941507	0.0624079	22	37166233	F	II		rs564102984;rs188517700;rs145101933;rs140467921	1;6;25;38
cg18906360	DHRS7	TSS1500	shore	TSS1500-shore	-0.0524032	0.802406	-8.72643	3.16141e-06	0.00986924	4.75197	0.778586	0.830989	0.0524032	14	60633047	F	II	chr14:60631740-60632254	rs150625976	18
cg11891239		IGR	shore	IGR-shore	-0.0465147	0.889501	-8.72143	3.17882e-06	0.00988082	4.74619	0.868358	0.914872	0.0465147	12	28126534	R	II	chr12:28127890-28128575	rs148281867	14
cg18693889	RNPC3	3'UTR	opensea	3'UTR-opensea	0.170622	0.804421	8.71221	3.21117e-06	0.00993053	4.73555	0.881977	0.711354	-0.170622	1	104095954	R	II
cg12768945	GNG2	5'UTR	opensea	5'UTR-opensea	-0.0401924	0.77073	-8.70905	3.22235e-06	0.00993053	4.73189	0.752461	0.792653	0.0401924	14	52397230	R	II		rs539689473	28
cg16022230	ZNF787	TSS1500	shore	TSS1500-shore	0.0491407	0.139307	8.69947	3.25653e-06	0.00995478	4.7208	0.161644	0.112503	-0.0491407	19	56633104	F	II	chr19:56631771-56633076	rs548232894;rs568066981;rs555662407	7;13;40
cg10235957	EMX2OS	Body	opensea	Body-opensea	-0.0449593	0.925588	-8.6991	3.25783e-06	0.00995478	4.72038	0.905151	0.950111	0.0449593	10	119256519	F	II		rs74162325;rs74162326	29;36
cg02481176	USP15	Body	opensea	Body-opensea	0.172174	0.838867	8.68628	3.30416e-06	0.0100218	4.70554	0.917129	0.744954	-0.172174	12	62749148	R	II		rs34633189	26
cg12255061	AXIN2	Body	island	Body-island	-0.0353658	0.914051	-8.68535	3.30754e-06	0.0100218	4.70446	0.897975	0.933341	0.0353658	17	63533152	F	II	chr17:63532955-63533933	rs147664289	47
cg11742722	GALNT14	1stExon	opensea	1stExon-opensea	0.0380178	0.110319	8.67507	3.34526e-06	0.0100936	4.69254	0.127599	0.0895815	-0.0380178	2	31352421	R	II		rs569322462;rs537164549	41;2
cg10767045	MINPP1	TSS200	shore	TSS200-shore	0.0488989	0.51229	8.67122	3.35953e-06	0.0100944	4.68806	0.534517	0.485618	-0.0488989	10	89264128	F	II	chr10:89264370-89265371	rs562419653	16
cg20689541		IGR	opensea	IGR-opensea	-0.0396584	0.898318	-8.6671	3.37482e-06	0.0100983	4.68329	0.880291	0.91995	0.0396584	17	55833446	R	II		rs573359094;rs540778100;rs564841958;rs576840516;rs543884481	44;33;12;6;5
cg03082275	KDM5B	ExonBnd	opensea	ExonBnd-opensea	0.0823089	0.905391	8.65649	3.4146e-06	0.0101751	4.67097	0.942804	0.860495	-0.0823089	1	202705510	R	II
cg13531599	TOX2	Body	opensea	Body-opensea	-0.0568392	0.88555	-8.64918	3.44229e-06	0.0102154	4.66248	0.859714	0.916553	0.0568392	20	42588358	F	II		rs558845567	1
cg15923947	HES5	TSS1500	island	TSS1500-island	0.070108	0.424237	8.64537	3.45686e-06	0.0102166	4.65804	0.456104	0.385996	-0.070108	1	2461929	R	I	chr1:2460760-2462010
cg27262852	GRPR	3'UTR	opensea	3'UTR-opensea	0.164761	0.774326	8.63663	3.49043e-06	0.0102393	4.64787	0.849217	0.684456	-0.164761	X	16171477	F	II
cg22035008	PDE4D	Body	opensea	Body-opensea	0.118144	0.735661	8.6348	3.4975e-06	0.0102393	4.64575	0.789363	0.671218	-0.118144	5	58647658	F	II
cg22204045		IGR	opensea	IGR-opensea	0.0509709	0.214458	8.63077	3.51315e-06	0.0102393	4.64105	0.237627	0.186656	-0.0509709	10	27168776	F	II		rs115167100;rs187391748;rs544135338	10;23;25
cg11647493	PECI	Body	shore	Body-shore	0.0409299	0.122648	8.62867	3.52132e-06	0.0102393	4.63861	0.141252	0.100322	-0.0409299	6	4134485	F	II	chr6:4135175-4136460	rs187016458;rs627902;rs139013843;rs568927423	1;12;32;45
cg00656403		IGR	opensea	IGR-opensea	0.043144	0.271572	8.62274	3.54456e-06	0.0102462	4.63169	0.291183	0.248039	-0.043144	2	127790386	F	II		rs112681620	21
cg13989165	ADCY5	Body	opensea	Body-opensea	-0.0382776	0.889111	-8.62081	3.55213e-06	0.0102462	4.62945	0.871712	0.90999	0.0382776	3	123125579	F	II		rs72966551;rs143554112	7;8
cg26295149		IGR	opensea	IGR-opensea	0.0481935	0.337433	8.60768	3.60427e-06	0.0102796	4.61412	0.359339	0.311146	-0.0481935	17	15176301	R	II		rs533571171;rs553817313;rs567398139;rs536836807	35;20;3;2
cg04139789	SHISA6	TSS1500	shore	TSS1500-shore	-0.0455054	0.909315	-8.60541	3.61335e-06	0.0102796	4.61148	0.888631	0.934136	0.0455054	17	11143288	R	II	chr17:11143487-11145416	rs561344138	8
cg15413940	SYNE1	Body	opensea	Body-opensea	0.105905	0.675941	8.6021	3.62666e-06	0.0102796	4.60761	0.724079	0.618174	-0.105905	6	152655593	F	II		rs148883134;rs112034529;rs145539686;rs184071307	4;13;27;45
cg03426600	MIR181A1	TSS1500	opensea	TSS1500-opensea	0.143881	0.855395	8.60055	3.63288e-06	0.0102796	4.60581	0.920795	0.776914	-0.143881	1	198829647	F	II		rs540370805;rs562169885;rs192868826;rs550966046	1;35;38;43
cg00674358	LMAN1L	Body	opensea	Body-opensea	0.0377172	0.14021	8.59789	3.64364e-06	0.0102796	4.6027	0.157354	0.119637	-0.0377172	15	75109869	R	II		rs561702872	43
cg03872623	AHSG	3'UTR	opensea	3'UTR-opensea	-0.032669	0.898774	-8.59476	3.65635e-06	0.0102796	4.59904	0.883925	0.916594	0.032669	3	186338816	R	II		rs140764191;rs116695689;rs568073618	26;14;2
cg19572764		IGR	opensea	IGR-opensea	0.0942525	0.785247	8.593	3.66349e-06	0.0102796	4.59699	0.828089	0.733836	-0.0942525	5	109013192	F	II		rs114218621;rs549213724	0;31
cg01683794		IGR	island	IGR-island	-0.0459643	0.75218	-8.58358	3.70205e-06	0.0103476	4.58597	0.731288	0.777252	0.0459643	14	97059349	F	II	chr14:97058943-97059522	rs570679142;rs77845447;rs550041577	3;20;30
cg06742151		IGR	opensea	IGR-opensea	0.0595896	0.945379	8.57293	3.74621e-06	0.0104306	4.57351	0.972465	0.912875	-0.0595896	13	74040163	R	II		rs552419234;rs570795036	40;2
cg09207292	RAP1GAP	Body	opensea	Body-opensea	-0.0347901	0.925234	-8.56686	3.77159e-06	0.0104326	4.5664	0.909421	0.944211	0.0347901	1	21938038	R	II		rs546916082;rs565043487;rs61749349;rs550807596	30;22;17;14
cg06491508	ZMIZ1	Body	opensea	Body-opensea	-0.0430858	0.826135	-8.56565	3.7767e-06	0.0104326	4.56498	0.806551	0.849637	0.0430858	10	81070630	R	II		rs576565808	26
cg09799795	ADK	Body	opensea	Body-opensea	0.0688913	0.161043	8.55994	3.80081e-06	0.0104326	4.55829	0.192357	0.123466	-0.0688913	10	75973516	F	II
cg00152082		IGR	opensea	IGR-opensea	-0.0465158	0.684992	-8.559	3.80479e-06	0.0104326	4.55719	0.663848	0.710364	0.0465158	2	48446546	R	II		rs138532494;rs576699797	23;1
cg10364374		IGR	opensea	IGR-opensea	0.0504025	0.482044	8.55321	3.82941e-06	0.0104541	4.5504	0.504954	0.454552	-0.0504025	4	125857940	F	II		rs534443878;rs137875227;rs577319631	18;20;50
cg23533217	GAK	Body	shore	Body-shore	-0.0480401	0.85936	-8.55035	3.84166e-06	0.0104541	4.54704	0.837523	0.885563	0.0480401	4	896886	R	II	chr4:898030-898532	rs529401497;rs544526386;rs565851544	38;10;2
cg25679475	IGSF11	Body	opensea	Body-opensea	0.038611	0.143519	8.52561	3.94928e-06	0.0105762	4.51798	0.16107	0.122459	-0.038611	3	118705126	R	II		rs538353271;rs577259226;rs9860173;rs76773726;rs574377411	50;44;39;34;1
cg22365834	PTGS2	Body	shelf	Body-shelf	0.204708	0.761748	8.52423	3.95538e-06	0.0105762	4.51636	0.854797	0.650089	-0.204708	1	186646027	R	II	chr1:186649310-186650081	rs3218622;rs558977656;rs200000802	24;11;1
cg20062978	NUP153	3'UTR	opensea	3'UTR-opensea	0.0947069	0.911527	8.52382	3.95721e-06	0.0105762	4.51588	0.954575	0.859868	-0.0947069	6	17615976	F	II		rs182089576	11
cg26728959	MAP7D2	TSS200	island	TSS200-island	0.141572	0.524276	8.52228	3.96402e-06	0.0105762	4.51407	0.588627	0.447055	-0.141572	X	20135231	F	I	chrX:20134203-20135350
cg10141174		IGR	opensea	IGR-opensea	-0.0509061	0.633707	-8.52022	3.97317e-06	0.0105762	4.51164	0.610568	0.661474	0.0509061	6	4482883	R	II		rs556823269;rs567252774	48;3
cg09974016		IGR	island	IGR-island	0.0600757	0.342229	8.51183	4.01064e-06	0.0105762	4.50177	0.369536	0.30946	-0.0600757	14	77591203	F	II	chr14:77591159-77591847	rs191069264;rs111623958;rs544408481	0;11;50
cg10550314	TEAD1	Body	opensea	Body-opensea	-0.0485158	0.85563	-8.51047	4.01676e-06	0.0105762	4.50016	0.833578	0.882093	0.0485158	11	12936357	R	II		rs558587096;rs112717523	51;47
cg02896354	MORN1	Body	shelf	Body-shelf	0.042691	0.66281	8.5029	4.05093e-06	0.0105762	4.49125	0.682215	0.639524	-0.042691	1	2262923	R	II	chr1:2266007-2266432	rs373284936;rs536854833	37;36
cg00534472	UBE2D1	Body	opensea	Body-opensea	0.0660634	0.934169	8.50209	4.05462e-06	0.0105762	4.4903	0.964198	0.898134	-0.0660634	10	60123418	R	II		rs111825710;rs573007021	49;40
cg05099186	LHFP	Body	opensea	Body-opensea	-0.0736271	0.907881	-8.49875	4.06981e-06	0.0105762	4.48636	0.874414	0.948042	0.0736271	13	39923838	F	II		rs187684270;rs192538880;rs183691774	1;7;8
cg20675152	CDK6	Body	opensea	Body-opensea	-0.0436433	0.935721	-8.49866	4.07024e-06	0.0105762	4.48625	0.915884	0.959527	0.0436433	7	92456994	R	II		rs146655707	2
cg06732976		IGR	opensea	IGR-opensea	-0.0466588	0.881079	-8.49449	4.08932e-06	0.0105762	4.48133	0.859871	0.906529	0.0466588	4	183795136	R	II		rs564433196;rs531731552;rs191010576;rs143596021	51;40;10;5
cg09551072	SLC1A7	Body	opensea	Body-opensea	-0.036344	0.918913	-8.49229	4.0994e-06	0.0105762	4.47874	0.902393	0.938737	0.036344	1	53567678	R	II		rs558737292;rs575573346	23;6
cg17936963		IGR	shelf	IGR-shelf	-0.0397662	0.844352	-8.49137	4.10364e-06	0.0105762	4.47765	0.826276	0.866042	0.0397662	14	70319491	R	II	chr14:70316847-70317240	rs190992961	1
cg26314750	PAK6	5'UTR	shore	5'UTR-shore	0.0560145	0.183396	8.49074	4.10651e-06	0.0105762	4.47692	0.208857	0.152843	-0.0560145	15	40545794	R	II	chr15:40544352-40545512
cg06173520	BANP	Body	shore	Body-shore	0.120256	0.891323	8.47712	4.1698e-06	0.0106335	4.46083	0.945985	0.825729	-0.120256	16	88039121	R	II	chr16:88039616-88039904	rs186159482	36
cg02318926	BNC1	Body	island	Body-island	0.0682214	0.412508	8.47448	4.18214e-06	0.0106335	4.45772	0.443518	0.375296	-0.0682214	15	83952345	F	I	chr15:83951980-83953930	rs191604329	1
cg08788291	RECQL5	Body	shore	Body-shore	-0.0415081	0.910811	-8.47219	4.19293e-06	0.0106335	4.45501	0.891943	0.933452	0.0415081	17	73628166	F	II	chr17:73627542-73627824	rs116168529;rs534298017	1;30
cg06727809	UBE2G2	TSS1500	island	TSS1500-island	0.0560232	0.149334	8.46669	4.21892e-06	0.0106335	4.44851	0.174799	0.118776	-0.0560232	21	46222151	F	II	chr21:46221388-46222456
cg06749295	NRXN1	Body	opensea	Body-opensea	0.0696319	0.782552	8.46558	4.2242e-06	0.0106335	4.44719	0.814203	0.744571	-0.0696319	2	51056884	F	II		rs540055506;rs561621710;rs573603360	5;10;20
cg19880185		IGR	island	IGR-island	0.0346434	0.813325	8.46027	4.2495e-06	0.0106335	4.44091	0.829072	0.794429	-0.0346434	21	44830846	R	II	chr21:44830845-44831152	rs529045402;rs547518427	25;1
cg27639030	PCDHGA4	Body	shore	Body-shore	0.0511138	0.204149	8.45914	4.25489e-06	0.0106335	4.43958	0.227382	0.176268	-0.0511138	5	140858107	F	II	chr5:140855386-140856620
cg03072740	OR10P1	TSS1500	opensea	TSS1500-opensea	0.0579484	0.194229	8.45555	4.27212e-06	0.0106335	4.43533	0.220569	0.162621	-0.0579484	12	56030437	F	II		rs143049339;rs550428754	0;23
cg09762269	LINC00689	Body	opensea	Body-opensea	-0.126415	0.296693	-8.45097	4.29417e-06	0.0106335	4.42991	0.239232	0.365647	0.126415	7	158805418	R	II
cg10369206	SMYD2	TSS200	island	TSS200-island	0.0451689	0.120695	8.45034	4.29723e-06	0.0106335	4.42916	0.141226	0.0960575	-0.0451689	1	214454494	F	I	chr1:214454096-214455047	rs535220774;rs553870594;rs139477112	1;18;43
cg09077801		IGR	opensea	IGR-opensea	0.108504	0.826468	8.44906	4.30341e-06	0.0106335	4.42765	0.875788	0.767284	-0.108504	4	137601528	R	II		rs185106197	4
cg11729227		IGR	opensea	IGR-opensea	-0.0392883	0.834025	-8.44859	4.30571e-06	0.0106335	4.42709	0.816167	0.855455	0.0392883	20	23100219	R	II		rs844867;rs189659108;rs528983123	19;10;2
cg14932133	GLI2	Body	shelf	Body-shelf	-0.0642654	0.905122	-8.43444	4.3749e-06	0.0106999	4.41032	0.87591	0.940176	0.0642654	2	121739247	F	II	chr2:121742106-121742396	rs551439000	1
cg05566659		IGR	opensea	IGR-opensea	0.0482797	0.539367	8.4337	4.37854e-06	0.0106999	4.40944	0.561312	0.513033	-0.0482797	5	146547363	R	II		rs544863776;rs114223776;rs184106126;rs541205014;rs560846113;rs187884258	48;26;22;19;18;1
cg13647155		IGR	island	IGR-island	0.0443482	0.322218	8.4331	4.3815e-06	0.0106999	4.40873	0.342376	0.298028	-0.0443482	5	176046497	F	I	chr5:176046143-176047641	rs553086206;rs577594900;rs112957305;rs56387944	1;23;38;44
cg21828507		IGR	opensea	IGR-opensea	-0.0399114	0.884641	-8.42815	4.40601e-06	0.0106999	4.40286	0.866499	0.906411	0.0399114	5	17695836	F	II		rs549541122;rs569606506	33;43
cg16114141	C6orf115	5'UTR	shore	5'UTR-shore	0.102275	0.867102	8.42731	4.41018e-06	0.0106999	4.40187	0.91359	0.811315	-0.102275	6	139351353	R	I	chr6:139349955-139350740	rs571720909;rs535899472	51;28
cg16915215	UGT1A9	TSS1500	opensea	TSS1500-opensea	-0.0470133	0.941063	-8.42224	4.43547e-06	0.0106999	4.39585	0.919693	0.966707	0.0470133	2	234579903	F	II		rs17868321;rs556711562;rs575282152;rs10176426;rs560940311;rs17863775;rs114918870	0;4;5;12;24;33;39
cg21604136	CTNNBIP1	3'UTR	opensea	3'UTR-opensea	-0.0670414	0.908855	-8.42205	4.43645e-06	0.0106999	4.39562	0.878382	0.945423	0.0670414	1	9910137	R	II		rs146324966	39
cg03120758	PAX8-AS1	Body	shelf	Body-shelf	-0.0329332	0.739658	-8.40592	4.51799e-06	0.0108602	4.37645	0.724688	0.757622	0.0329332	2	113997338	F	II	chr2:113993204-113994075
cg14663951		IGR	opensea	IGR-opensea	-0.0404813	0.930483	-8.40285	4.53366e-06	0.0108617	4.37281	0.912083	0.952564	0.0404813	1	41024617	R	II		rs181322117;rs545569565;rs184280726	25;9;1
cg09922092	VPS13B	ExonBnd	opensea	ExonBnd-opensea	0.171344	0.820514	8.38918	4.60431e-06	0.0109944	4.35654	0.898398	0.727054	-0.171344	8	100168757	R	II		rs117305734	44
cg10871138		IGR	opensea	IGR-opensea	0.0598824	0.86906	8.37101	4.70006e-06	0.0111195	4.33488	0.896279	0.836397	-0.0598824	2	52145750	R	II		rs188038334;rs550839135	19;2
cg11192191		IGR	opensea	IGR-opensea	-0.0458286	0.655121	-8.37057	4.70241e-06	0.0111195	4.33436	0.63429	0.680119	0.0458286	11	69291998	F	II
cg10937807	DIP2C	Body	shelf	Body-shelf	0.153116	0.539036	8.37047	4.70293e-06	0.0111195	4.33424	0.608634	0.455518	-0.153116	10	682147	F	I	chr10:685033-685407
cg05007550	BANK1	Body	opensea	Body-opensea	0.0721771	0.931693	8.36512	4.73158e-06	0.0111506	4.32785	0.964501	0.892324	-0.0721771	4	102915203	R	II		rs567161481	2
cg10331902		IGR	opensea	IGR-opensea	0.0539859	0.928467	8.36209	4.74787e-06	0.0111526	4.32424	0.953006	0.89902	-0.0539859	4	19756214	F	II		rs531368148;rs549598056	31;50
cg23095286	LINC01300	Body	opensea	Body-opensea	-0.040009	0.690372	-8.35777	4.7712e-06	0.011171	4.31908	0.672186	0.712195	0.040009	8	142352417	R	II		rs556613761;rs554543367;rs185730439	35;3;1
cg17670646	ZNF264	TSS1500	shore	TSS1500-shore	-0.0486765	0.92592	-8.35002	4.81339e-06	0.0112223	4.30981	0.903794	0.95247	0.0486765	19	57702380	F	II	chr19:57702696-57703425	rs139621573	40
cg23924438	SLC26A5	Body	opensea	Body-opensea	0.124097	0.647062	8.34518	4.83992e-06	0.0112223	4.30403	0.703469	0.579373	-0.124097	7	103014771	F	II		rs571330507	16
cg21844637	CSDE1	Body	opensea	Body-opensea	0.119248	0.86922	8.34456	4.84332e-06	0.0112223	4.30329	0.923424	0.804176	-0.119248	1	115270307	F	II		rs564160325	1
cg12937152	TUBGCP4	Body	opensea	Body-opensea	0.0552085	0.911005	8.34238	4.85535e-06	0.0112223	4.30068	0.936099	0.880891	-0.0552085	15	43668018	F	II
cg22157629	TSGA13	Body	shore	Body-shore	0.075133	0.90345	8.33425	4.90043e-06	0.0112892	4.29095	0.937602	0.862469	-0.075133	7	130354855	R	II	chr7:130353070-130353979	rs6942608;rs576457542;rs184649611;rs189563203	39;19;17;4
cg12206501		IGR	opensea	IGR-opensea	-0.0440088	0.687212	-8.32994	4.92448e-06	0.0112892	4.2858	0.667208	0.711216	0.0440088	10	34198064	R	II		rs549351401;rs569493512;rs78716725;rs138344470	47;38;32;2
cg07146531		IGR	opensea	IGR-opensea	0.0949631	0.738286	8.32591	4.94716e-06	0.0112892	4.28097	0.781451	0.686488	-0.0949631	1	187343088	R	II		rs571268865	29
cg09235702	VN1R4	TSS1500	opensea	TSS1500-opensea	0.0501139	0.20421	8.32263	4.96563e-06	0.0112892	4.27704	0.22699	0.176876	-0.0501139	19	53771332	R	II		rs537694338;rs185589227;rs574400389	48;47;39
cg16050571		IGR	opensea	IGR-opensea	0.0565417	0.954669	8.32094	4.97523e-06	0.0112892	4.27501	0.98037	0.923828	-0.0565417	2	226985984	R	II		rs2396297;rs535798753	12;1
cg20104737		IGR	opensea	IGR-opensea	0.0343784	0.10658	8.3194	4.98393e-06	0.0112892	4.27317	0.122206	0.0878279	-0.0343784	2	101223606	F	II		rs566394702;rs79230024	18;19
cg06561728	GEMIN4	Body	opensea	Body-opensea	-0.0456198	0.912045	-8.31765	4.99391e-06	0.0112892	4.27107	0.891309	0.936929	0.0456198	17	650113	R	II		rs190911090;rs140155001	8;1
cg00984787	CENPK	5'UTR	shelf	5'UTR-shelf	0.147556	0.769672	8.30888	5.04405e-06	0.0113191	4.26055	0.836743	0.689187	-0.147556	5	64855069	R	II	chr5:64858775-64859283
cg21848734		IGR	opensea	IGR-opensea	0.0326731	0.261156	8.30855	5.04594e-06	0.0113191	4.26016	0.276008	0.243335	-0.0326731	7	96407834	F	II
cg14112958	LOC283663	Body	island	Body-island	0.0664558	0.348895	8.30712	5.05418e-06	0.0113191	4.25844	0.379102	0.312646	-0.0664558	15	57599225	F	II	chr15:57598538-57599313	rs558250233;rs578077249;rs540586871	6;15;51
cg18769229	OTUD7B	Body	opensea	Body-opensea	-0.0388319	0.0383826	-8.30172	5.08541e-06	0.0113305	4.25196	0.0207318	0.0595636	0.0388319	1	149934112	F	II		rs587749628	40
cg14557522	RBM14	Body	shore	Body-shore	0.0508027	0.158874	8.3008	5.09073e-06	0.0113305	4.25086	0.181966	0.131163	-0.0508027	11	66386328	F	II	chr11:66383571-66385047	rs557777269;rs558571843;rs577645891	17;18;44
cg05548488	MAPKAPK3	Body	shelf	Body-shelf	0.0251969	0.0479388	8.29479	5.1258e-06	0.0113735	4.24363	0.0593919	0.0341951	-0.0251969	3	50658472	R	II	chr3:50654276-50655120	rs570399761;rs534337975	44;32
cg06296514	ZNF607	5'UTR	island	5'UTR-island	0.0416575	0.284339	8.28814	5.16486e-06	0.0113956	4.23564	0.303274	0.261616	-0.0416575	19	38210684	F	II	chr19:38210107-38210692	rs547559116	44
cg04489513	PYGO1	TSS200	island	TSS200-island	0.0368977	0.111474	8.28771	5.16739e-06	0.0113956	4.23513	0.128246	0.0913481	-0.0368977	15	55881227	F	II	chr15:55879792-55881228
cg15838382	PMS2	TSS1500	shore	TSS1500-shore	0.111407	0.765991	8.28257	5.1978e-06	0.0114278	4.22895	0.81663	0.705223	-0.111407	7	6049691	F	II	chr7:6048396-6049255	rs543583156	49
cg26465611	MEGF10	5'UTR	island	5'UTR-island	-0.0514644	0.867305	-8.25373	5.37221e-06	0.0117418	4.19422	0.843912	0.895376	0.0514644	5	126626719	F	II	chr5:126626053-126626901
cg14737617	MTFR2	Body	opensea	Body-opensea	0.165289	0.527979	8.24592	5.42053e-06	0.0117418	4.18479	0.60311	0.437822	-0.165289	6	136561711	F	II		rs534778299	0
cg16221563	FBXO10	Body	opensea	Body-opensea	-0.0560443	0.938461	-8.24196	5.44517e-06	0.0117418	4.18002	0.912986	0.969031	0.0560443	9	37537133	R	II		rs576774419;rs536164018	34;9
cg20502548	SHANK2	Body	shelf	Body-shelf	-0.0504924	0.766846	-8.23986	5.45831e-06	0.0117418	4.17748	0.743895	0.794387	0.0504924	11	70566386	R	II	chr11:70563664-70563886	rs116333906;rs141019740;rs538163951	38;31;2
cg12640662	DSG2	Body	opensea	Body-opensea	0.0447062	0.216643	8.23876	5.46523e-06	0.0117418	4.17615	0.236964	0.192258	-0.0447062	18	29092635	R	II		rs2848677;rs77387723;rs546841926	18;13;2
cg23958704		IGR	island	IGR-island	0.0578085	0.534421	8.23757	5.4727e-06	0.0117418	4.17471	0.560697	0.502889	-0.0578085	8	103750999	R	II	chr8:103750881-103751088	rs10089341	1
cg18787382	CD47	3'UTR	opensea	3'UTR-opensea	-0.0362669	0.92245	-8.23627	5.48086e-06	0.0117418	4.17314	0.905965	0.942232	0.0362669	3	107765568	R	II		rs578014427;rs540346608;rs559072411	46;25;2
cg16182938		IGR	shelf	IGR-shelf	-0.0365716	0.67528	-8.23204	5.50753e-06	0.0117418	4.16803	0.658656	0.695228	0.0365716	10	80059603	F	II	chr10:80062780-80063588	rs150224313;rs138996499;rs571392600;rs1109073	7;13;38;39
cg25017480		IGR	island	IGR-island	0.0366962	0.290493	8.23104	5.51382e-06	0.0117418	4.16683	0.307173	0.270477	-0.0366962	14	74100788	F	I	chr14:74100343-74101230	rs529604775;rs547847069	16;43
cg27288764	ADAMTS12	TSS1500	shore	TSS1500-shore	-0.0338011	0.92699	-8.2302	5.51915e-06	0.0117418	4.16581	0.911626	0.945427	0.0338011	5	33892457	F	II	chr5:33892191-33892403	rs116606879	19
cg11189837	ADAMTS1	TSS1500	island	TSS1500-island	0.0512658	0.127744	8.23011	5.51974e-06	0.0117418	4.1657	0.151047	0.0997812	-0.0512658	21	28218596	F	II	chr21:28218567-28218801	rs181607589	28
cg10002088	ZNF317	Body	island	Body-island	-0.0389114	0.947042	-8.21171	5.63766e-06	0.0119389	4.14345	0.929355	0.968267	0.0389114	19	9271911	F	II	chr19:9270906-9271918
cg01400884		IGR	island	IGR-island	-0.04784	0.912134	-8.21013	5.64793e-06	0.0119389	4.14153	0.890389	0.938229	0.04784	6	28583971	F	II	chr6:28583934-28584289	rs116221160;rs563814390	10;30
cg02253978	CMTM2	Body	shelf	Body-shelf	0.0620849	0.891259	8.20779	5.6632e-06	0.0119389	4.13869	0.919479	0.857394	-0.0620849	16	66615649	F	II	chr16:66612749-66613412	rs147444517;rs577840404	1;25
cg12899301	GLMP	Body	shelf	Body-shelf	-0.0378081	0.924938	-8.20422	5.68648e-06	0.0119389	4.13437	0.907753	0.945561	0.0378081	1	156264332	R	II	chr1:156261199-156261425	rs571649198;rs140018765;rs147299774	13;12;1
cg11955425		IGR	opensea	IGR-opensea	0.0454309	0.319579	8.19769	5.72938e-06	0.0119389	4.12646	0.340229	0.294798	-0.0454309	20	58089997	F	II		rs551473060;rs528418756	1;3
cg00890010	MCCC1	TSS200	island	TSS200-island	0.0551341	0.440336	8.19643	5.73769e-06	0.0119389	4.12494	0.465397	0.410263	-0.0551341	3	182817389	R	II	chr3:182816771-182817455	rs529095789;rs550745846;rs181077493;rs533220039	31;16;10;3
cg15727308		IGR	island	IGR-island	0.0428178	0.133504	8.19415	5.75283e-06	0.0119389	4.12216	0.152967	0.110149	-0.0428178	3	123752836	R	II	chr3:123751654-123753199	rs540556006	44
cg17650622	GCK	1stExon	opensea	1stExon-opensea	0.0298772	0.552497	8.18765	5.79606e-06	0.0119389	4.11428	0.566078	0.536201	-0.0298772	7	44198725	R	I		rs146701164	7
cg23159236	GNAS	3'UTR	island	3'UTR-island	0.0654911	0.267151	8.18728	5.79855e-06	0.0119389	4.11383	0.296919	0.231428	-0.0654911	20	57464002	R	I	chr20:57463652-57467739	rs6026579	11
cg00210346	C12orf4	Body	opensea	Body-opensea	0.0921127	0.848548	8.18479	5.81518e-06	0.0119389	4.11081	0.890418	0.798305	-0.0921127	12	4605814	R	II		rs562539757;rs546148843;rs531890980;rs552100466	29;24;11;2
cg08222635	ARHGAP39	Body	opensea	Body-opensea	0.0481914	0.173169	8.18388	5.82132e-06	0.0119389	4.1097	0.195074	0.146883	-0.0481914	8	145785345	F	II		rs569597835	1
cg13730281	LOC255025	Body	shelf	Body-shelf	0.0699007	0.904279	8.18005	5.84704e-06	0.0119389	4.10506	0.936052	0.866152	-0.0699007	3	94659317	R	II	chr3:94656732-94657159	rs544357447;rs76269633;rs113269955	34;13;1
cg10486834	CUX1	Body	opensea	Body-opensea	0.0526174	0.427559	8.17929	5.85221e-06	0.0119389	4.10413	0.451476	0.398859	-0.0526174	7	101768558	F	II		rs187934751;rs536068057	33;38
cg21242032	ARHGAP12	Body	opensea	Body-opensea	-0.0533396	0.0321482	-8.17189	5.90241e-06	0.0119389	4.09514	0.00790293	0.0612425	0.0533396	10	32119854	F	II		rs149067085;rs558880498;rs576912882;rs559065808	0;19;20;30
cg12582371		IGR	opensea	IGR-opensea	0.0585778	0.161649	8.17166	5.90393e-06	0.0119389	4.09487	0.188275	0.129697	-0.0585778	14	95391895	R	II		rs576068871	50
cg16681137	MYH13	Body	opensea	Body-opensea	0.0824584	0.154437	8.17166	5.90396e-06	0.0119389	4.09486	0.191918	0.10946	-0.0824584	17	10231159	F	II
cg16850419	RNF157	TSS1500	island	TSS1500-island	0.0321567	0.0721956	8.17103	5.90823e-06	0.0119389	4.0941	0.0868123	0.0546556	-0.0321567	17	74237210	F	II	chr17:74235758-74237211	rs570900619;rs113362382	29;44
cg25730428	MAS1L	1stExon	opensea	1stExon-opensea	0.0560307	0.246184	8.16624	5.94098e-06	0.0119389	4.08828	0.271652	0.215622	-0.0560307	6	29454755	F	II		rs139603575;rs139438488;rs144536215	0;1;14
cg14754019		IGR	opensea	IGR-opensea	0.0774507	0.775341	8.16511	5.9488e-06	0.0119389	4.0869	0.810546	0.733095	-0.0774507	4	110287071	R	II		rs567953588	4
cg17163387	FLJ40288	Body	opensea	Body-opensea	0.0534752	0.40692	8.16272	5.9652e-06	0.0119389	4.084	0.431227	0.377752	-0.0534752	7	132342320	R	II		rs550223354;rs75581620	51;22
cg01059913	TMEM233	Body	island	Body-island	0.0531208	0.193996	8.16255	5.96636e-06	0.0119389	4.08379	0.218142	0.165021	-0.0531208	12	120033155	F	II	chr12:120031494-120033212	rs534976438;rs149482090	1;51
cg03841431	LIMK1	Body	opensea	Body-opensea	-0.044345	0.933562	-8.15844	5.99479e-06	0.0119389	4.07879	0.913405	0.95775	0.044345	7	73535284	F	II		rs567677219;rs147218553	0;43
cg01693519	SOX2-OT	Body	shore	Body-shore	-0.0388138	0.913092	-8.15305	6.03227e-06	0.0119389	4.07223	0.89545	0.934263	0.0388138	3	181446790	R	II	chr3:181444409-181445000
cg06461708		IGR	shore	IGR-shore	-0.0335952	0.922064	-8.1525	6.03611e-06	0.0119389	4.07156	0.906794	0.940389	0.0335952	7	27292322	F	II	chr7:27291119-27292197	rs78263335	49
cg01951307	FAM122C	TSS1500	opensea	TSS1500-opensea	-0.0469136	0.713755	-8.15158	6.04252e-06	0.0119389	4.07044	0.69243	0.739344	0.0469136	X	133940723	F	II
cg20690235	PPP3CB	ExonBnd	opensea	ExonBnd-opensea	-0.038615	0.880968	-8.15121	6.04512e-06	0.0119389	4.06999	0.863415	0.90203	0.038615	10	75231355	R	II		rs534708885	2
cg12127324	SEMA5B	Body	opensea	Body-opensea	0.0336304	0.272912	8.14917	6.0594e-06	0.0119389	4.0675	0.288199	0.254568	-0.0336304	3	122655994	F	II		rs150375947;rs546871286;rs375314721;rs538814507;rs4677976	1;1;3;20;22
cg17547336	ANO1	Body	shelf	Body-shelf	-0.0399665	0.930692	-8.14542	6.0857e-06	0.0119417	4.06294	0.912526	0.952492	0.0399665	11	70004870	R	II	chr11:70001753-70001988	rs574898984;rs542277278;rs115700655	9;2;1
cg26548293	C1orf77	TSS1500	island	TSS1500-island	0.0517806	0.283073	8.143	6.1028e-06	0.0119417	4.05999	0.30661	0.254829	-0.0517806	1	153606178	F	I	chr1:153606177-153606974
cg16866100		IGR	opensea	IGR-opensea	-0.0419023	0.817144	-8.13988	6.12489e-06	0.0119417	4.05619	0.798097	0.839999	0.0419023	17	57502922	R	II		rs530813233	27
cg17664316	EHHADH-AS1	Body	opensea	Body-opensea	-0.0516317	0.938108	-8.13957	6.12709e-06	0.0119417	4.05581	0.914639	0.96627	0.0516317	3	184905781	F	II		rs139253374;rs16859792	1;28
cg19907443		IGR	opensea	IGR-opensea	0.039001	0.0913391	8.13509	6.15895e-06	0.0119715	4.05035	0.109067	0.0700658	-0.039001	15	95120004	F	II		rs545212783;rs189035232;rs116710194;rs111719562;rs78224040;rs1863097	3;4;8;25;33;40
cg00394760	CERS5	Body	opensea	Body-opensea	0.113992	0.814036	8.13113	6.18728e-06	0.0119942	4.04552	0.86585	0.751858	-0.113992	12	50538071	F	II
cg07673020		IGR	opensea	IGR-opensea	0.0591785	0.188644	8.12813	6.20877e-06	0.0120036	4.04187	0.215543	0.156365	-0.0591785	7	42896801	R	II		rs141917272	48
cg09969640	NAALADL2	Body	opensea	Body-opensea	0.153407	0.790968	8.12565	6.22667e-06	0.012006	4.03883	0.860698	0.707291	-0.153407	3	175484137	F	II		rs560907360;rs529939303	32;35
cg12130466	LOC100506675	TSS200	opensea	TSS200-opensea	0.10496	0.860253	8.10865	6.35073e-06	0.0121922	4.01807	0.907962	0.803002	-0.10496	11	32063014	F	II		rs537214429;rs193052496;rs576557397;rs540709235	0;6;12;40
cg14597827	EMC9	Body	shore	Body-shore	-0.0435291	0.892729	-8.10779	6.35706e-06	0.0121922	4.01702	0.872943	0.916472	0.0435291	14	24608615	F	II	chr14:24610406-24611158	rs149399035;rs143770220;rs201100583	7;18;20
cg27515922		IGR	opensea	IGR-opensea	0.0521675	0.180477	8.10075	6.40924e-06	0.012228	4.00841	0.204189	0.152022	-0.0521675	16	50918086	F	II		rs182576128;rs34068889	38;50
cg07141080	GDNF-AS1	TSS1500	opensea	TSS1500-opensea	-0.0376792	0.814613	-8.1007	6.40963e-06	0.012228	4.00834	0.797486	0.835165	0.0376792	5	37868613	F	II		rs139102309	8
cg15742273	FOSB	Body	shore	Body-shore	-0.0374186	0.901601	-8.09658	6.44036e-06	0.0122388	4.00331	0.884592	0.922011	0.0374186	19	45974051	F	II	chr19:45970799-45972668	rs141764521;rs199733739	0;8
cg11254602	CAPS2	Body	shelf	Body-shelf	-0.0498869	0.921654	-8.0954	6.44921e-06	0.0122388	4.00186	0.898978	0.948865	0.0498869	12	75703120	R	II	chr12:75699310-75699513	rs557814932	49
cg14008686		IGR	opensea	IGR-opensea	-0.0625119	0.707415	-8.08853	6.50091e-06	0.0122932	3.99346	0.679001	0.741512	0.0625119	11	64183154	R	II		rs546973133;rs78600944	21;1
cg05346631		IGR	shelf	IGR-shelf	-0.0571045	0.811255	-8.08707	6.51197e-06	0.0122932	3.99167	0.785298	0.842403	0.0571045	19	20152700	F	II	chr19:20149855-20150175	rs576041883	20
cg11126196	C17orf101	Body	shelf	Body-shelf	-0.0436496	0.899983	-8.08015	6.56462e-06	0.0123602	3.98319	0.880143	0.923792	0.0436496	17	80364384	F	II	chr17:80366776-80367097	rs551120317;rs560672032	0;51
cg04346683	UBE2Q2	Body	opensea	Body-opensea	0.0949269	0.904064	8.07602	6.59627e-06	0.0123827	3.97812	0.947212	0.852286	-0.0949269	15	76159937	R	II
cg10937941		IGR	opensea	IGR-opensea	0.044442	0.0840651	8.06962	6.64561e-06	0.0123827	3.97028	0.104266	0.0598239	-0.044442	9	138548029	F	II		rs546832521;rs571158617;rs538602830;rs187310578	10;14;21;33
cg00368690	WDR7	3'UTR	opensea	3'UTR-opensea	-0.0267071	0.906118	-8.06954	6.64625e-06	0.0123827	3.97017	0.893979	0.920686	0.0267071	18	54696748	R	II
cg02843359	FREM1	Body	opensea	Body-opensea	0.154047	0.773455	8.06381	6.69077e-06	0.0123827	3.96314	0.843476	0.689429	-0.154047	9	14850322	F	II		rs540226116;rs561555887;rs528965542	0;6;22
cg14770958	TAGLN3	1stExon	opensea	1stExon-opensea	0.0528883	0.245263	8.06374	6.69131e-06	0.0123827	3.96306	0.269303	0.216415	-0.0528883	3	111717793	R	II		rs35901219;rs528469582	44;21
cg11437746	AK5	Body	opensea	Body-opensea	0.078509	0.923285	8.06319	6.69564e-06	0.0123827	3.96238	0.958971	0.880462	-0.078509	1	77857514	R	II
cg14737082	OTX2-AS1	Body	opensea	Body-opensea	-0.0383862	0.67596	-8.06305	6.69674e-06	0.0123827	3.96221	0.658511	0.696898	0.0383862	14	57290492	R	II
cg23575219	KIAA1958	5'UTR	shore	5'UTR-shore	0.0340725	0.957288	8.05915	6.7272e-06	0.0124028	3.95743	0.972776	0.938703	-0.0340725	9	115250537	F	II	chr9:115248728-115249744	rs538787270;rs147420594;rs139458132	1;10;31
cg09232269	CR1L	Body	shelf	Body-shelf	0.0421315	0.197262	8.05488	6.76085e-06	0.0124028	3.95217	0.216413	0.174281	-0.0421315	1	207846808	F	II	chr1:207842805-207843259	rs6696228;rs186962350;rs530755447	22;35;51
cg17555102	DDX52	5'UTR	shelf	5'UTR-shelf	0.052113	0.932974	8.05403	6.76753e-06	0.0124028	3.95113	0.956662	0.904549	-0.052113	17	35999911	F	II	chr17:36003250-36003528	rs549688512;rs563279927;rs529143496;rs182323927;rs565341917	0;21;34;46;48
cg18798445	PTPRQ	Body	opensea	Body-opensea	-0.0370844	0.829242	-8.05039	6.79635e-06	0.0124028	3.94666	0.812385	0.84947	0.0370844	12	80864873	F	II		rs533176390;rs551242407;rs184991032	0;25;49
cg06178934	CAMK2D	Body	opensea	Body-opensea	0.212979	0.679415	8.04974	6.80149e-06	0.0124028	3.94586	0.776224	0.563245	-0.212979	4	114537850	F	II		rs573492025;rs115275107;rs573259325;rs562576238	0;8;14;19
cg06274138	PC	5'UTR	opensea	5'UTR-opensea	-0.0331963	0.915876	-8.04856	6.81084e-06	0.0124028	3.94441	0.900787	0.933983	0.0331963	11	66665774	R	II		rs181812512;rs185925377;rs189827098;rs116632221	47;46;30;2
cg14573635	JARID2	Body	island	Body-island	-0.0360214	0.904054	-8.04508	6.83856e-06	0.0124097	3.94014	0.88768	0.923702	0.0360214	6	15497328	F	II	chr6:15496804-15497336	rs200415904;rs141726970	23;27
cg06110458		IGR	opensea	IGR-opensea	0.0817727	0.504514	8.04377	6.84905e-06	0.0124097	3.93852	0.541683	0.45991	-0.0817727	16	85256305	F	I		rs552020778;rs571343219;rs144302666	27;32;45
cg09499927	SATB2	Body	opensea	Body-opensea	0.131035	0.768105	8.0399	6.88012e-06	0.0124348	3.93376	0.827666	0.696631	-0.131035	2	200189929	F	II		rs570914775;rs188580452;rs180947907;rs184299981	0;1;31;32
cg02777278	ATXN3	3'UTR	opensea	3'UTR-opensea	0.064966	0.885576	8.03621	6.90982e-06	0.01244	3.92922	0.915106	0.85014	-0.064966	14	92526520	F	II
cg20647153		IGR	opensea	IGR-opensea	0.0323992	0.0892473	8.03526	6.91752e-06	0.01244	3.92805	0.103974	0.071575	-0.0323992	16	3002717	F	II		rs150206979;rs546116354;rs559262928	21;22;31
cg17322665	FAM161A	Body	shelf	Body-shelf	0.0606322	0.91431	8.0322	6.94226e-06	0.0124535	3.92429	0.941871	0.881238	-0.0606322	2	62078891	R	II	chr2:62080892-62081363	rs144896182;rs555723364	28;2
cg22773316		IGR	opensea	IGR-opensea	0.0535706	0.146327	8.02874	6.97048e-06	0.0124675	3.92002	0.170677	0.117106	-0.0535706	16	86076690	F	II		rs556719683;rs111883182	14;18
cg01119949	RABGAP1	5'UTR	opensea	5'UTR-opensea	0.148611	0.849412	8.027	6.98464e-06	0.0124675	3.91788	0.916963	0.768352	-0.148611	9	125708922	R	II		rs562935044;rs578150832	26;3
cg25739309	RPTOR	Body	shelf	Body-shelf	0.086318	0.912593	8.02187	7.02669e-06	0.0124826	3.91156	0.951829	0.865511	-0.086318	17	78900452	F	II	chr17:78896436-78896803	rs112078705;rs142338885	0;30
cg17502614	MACROD2	Body	shore	Body-shore	0.180911	0.647254	8.02174	7.02773e-06	0.0124826	3.9114	0.729486	0.548576	-0.180911	20	13977717	R	II	chr20:13975768-13976287	rs528721874;rs79823280	28;26
cg18780432	CACNG1	1stExon	island	1stExon-island	-0.0630615	0.779815	-8.01806	7.05805e-06	0.0124867	3.90687	0.75115	0.814212	0.0630615	17	65040769	F	II	chr17:65040729-65041029	rs202072611;rs144718253	0;35
cg03498832		IGR	opensea	IGR-opensea	-0.0430529	0.763837	-8.01697	7.06711e-06	0.0124867	3.90552	0.744267	0.78732	0.0430529	22	44783336	R	II
cg22516643	NTNG1	TSS1500	shore	TSS1500-shore	0.0529123	0.186738	8.01452	7.08743e-06	0.0124867	3.9025	0.210789	0.157877	-0.0529123	1	107682302	F	II	chr1:107682889-107684463	rs115288845	6
cg22784247	PSMD14	Body	opensea	Body-opensea	0.123155	0.88078	8.01309	7.09933e-06	0.0124867	3.90073	0.93676	0.813604	-0.123155	2	162243644	F	II		rs143015561	49
cg11126858	TNIP1	TSS1500	opensea	TSS1500-opensea	0.0879506	0.849473	8.00804	7.14144e-06	0.0125302	3.8945	0.889451	0.8015	-0.0879506	5	150446058	F	II		rs545147165;rs563401160	27;29
cg11227979	DPYD	Body	opensea	Body-opensea	0.215399	0.736362	7.99404	7.2596e-06	0.0126972	3.87722	0.834271	0.618872	-0.215399	1	97994860	F	II		rs555632340;rs575403139	0;29
cg11599556	FUZ	Body	shore	Body-shore	-0.045778	0.818094	-7.99261	7.27183e-06	0.0126972	3.87545	0.797286	0.843064	0.045778	19	50314914	F	II	chr19:50316211-50316469	rs35832552;rs570362032;rs199608357	1;46;51
cg09469566		IGR	island	IGR-island	-0.0628632	0.835928	-7.98716	7.31849e-06	0.0127082	3.86871	0.807354	0.870217	0.0628632	13	112717244	R	I	chr13:112717125-112717421	rs565540783;rs577477570	20;11
cg16234657	CCDC176	ExonBnd	opensea	ExonBnd-opensea	0.0998259	0.842852	7.98398	7.34587e-06	0.0127082	3.86478	0.888227	0.788401	-0.0998259	14	74516890	R	II		rs201625783;rs142599851;rs201087063;rs150987491	32;12;9;1
cg14025831	PANK2	Body	shelf	Body-shelf	-0.0258445	0.859579	-7.98339	7.35096e-06	0.0127082	3.86405	0.847831	0.873676	0.0258445	20	3873404	F	II	chr20:3869453-3870570	rs532320426	51
cg20783697	BZRAP1	TSS1500	opensea	TSS1500-opensea	-0.0448398	0.922838	-7.98095	7.37203e-06	0.0127082	3.86103	0.902457	0.947297	0.0448398	17	56407147	F	II		rs144554229;rs371978029	7;48
cg07760544	BASP1	5'UTR	opensea	5'UTR-opensea	0.0770741	0.924623	7.9808	7.37333e-06	0.0127082	3.86085	0.959656	0.882582	-0.0770741	5	17255115	R	II		rs2937187;rs557302123	21;1
cg18715057	THNSL2	1stExon	island	1stExon-island	0.0466085	0.51578	7.97959	7.38384e-06	0.0127082	3.85935	0.536966	0.490358	-0.0466085	2	88469819	F	I	chr2:88469691-88470386	rs188854408;rs537663725;rs6547758	15;22;44
cg09475293		IGR	opensea	IGR-opensea	-0.0460816	0.711032	-7.9735	7.43683e-06	0.0127281	3.85182	0.690086	0.736168	0.0460816	7	26554983	F	II		rs112894407;rs138039070;rs80057206	4;6;38
cg23584010	PRPSAP2	Body	opensea	Body-opensea	0.198325	0.76158	7.97159	7.45358e-06	0.0127281	3.84945	0.851728	0.653403	-0.198325	17	18792479	R	II		rs553717025;rs112739076	6;2
cg04645462	PLXNA2	Body	opensea	Body-opensea	-0.0379487	0.924993	-7.96898	7.47645e-06	0.0127281	3.84622	0.907743	0.945692	0.0379487	1	208201422	R	II		rs199906891;rs141837222;rs139305640;rs140101798	49;33;5;1
cg24579595		IGR	shelf	IGR-shelf	-0.035149	0.920238	-7.967	7.49389e-06	0.0127281	3.84377	0.904261	0.93941	0.035149	1	165671137	R	II	chr1:165667544-165667817	rs149865254	7
cg10090468	RCHY1	ExonBnd	opensea	ExonBnd-opensea	0.124659	0.854815	7.96636	7.49953e-06	0.0127281	3.84298	0.911478	0.786819	-0.124659	4	76434517	F	II
cg09445424	AFAP1	Body	opensea	Body-opensea	0.103193	0.897176	7.96593	7.50334e-06	0.0127281	3.84244	0.944082	0.840889	-0.103193	4	7840519	F	II		rs556681698;rs76368191;rs545678293;rs557549185;rs572677033;rs113955695;rs572194066	0;17;21;22;29;43;43
cg00641174	MDM4	TSS200	shore	TSS200-shore	0.0427868	0.15725	7.96416	7.51898e-06	0.0127281	3.84025	0.176698	0.133911	-0.0427868	1	204485375	R	I	chr1:204485473-204485831	rs183048480;rs575345285;rs544464147	31;20;6
cg07492816		IGR	opensea	IGR-opensea	0.0991631	0.56308	7.95638	7.58818e-06	0.0127914	3.8306	0.608154	0.508991	-0.0991631	18	35298379	R	II		rs118186395	2
cg11603556	PDCD7	Body	shelf	Body-shelf	0.0846708	0.834836	7.95584	7.59299e-06	0.0127914	3.82993	0.873323	0.788652	-0.0846708	15	65421487	F	II	chr15:65425292-65426233
cg06195981	DLG5	Body	opensea	Body-opensea	-0.0357239	0.920061	-7.95353	7.61362e-06	0.0127914	3.82708	0.903823	0.939547	0.0357239	10	79626903	R	II		rs76971440	34
cg21556598		IGR	opensea	IGR-opensea	-0.0350078	0.927877	-7.94821	7.66149e-06	0.0127914	3.82047	0.911964	0.946972	0.0350078	5	149702925	R	II
cg03794287	TEAD1	5'UTR	opensea	5'UTR-opensea	0.10243	0.89499	7.94745	7.66839e-06	0.0127914	3.81953	0.941549	0.839119	-0.10243	11	12749873	R	II		rs548924989;rs141791243;rs140784853;rs534617981	39;22;8;2
cg24457555	DAAM1	5'UTR	opensea	5'UTR-opensea	-0.0431067	0.882218	-7.94596	7.68189e-06	0.0127914	3.81767	0.862624	0.905731	0.0431067	14	59718896	F	II
cg26534993	TSSC1	Body	island	Body-island	0.064575	0.44043	7.94529	7.68793e-06	0.0127914	3.81685	0.469782	0.405207	-0.064575	2	3291401	R	II	chr2:3291107-3291503	rs565135196;rs183440471;rs547899035;rs71444239;rs71444240	44;15;10;4;1
cg24575122	NUB1	Body	opensea	Body-opensea	-0.0353204	0.925761	-7.94098	7.72703e-06	0.0127914	3.8115	0.909706	0.945026	0.0353204	7	151068580	F	II		rs555882850;rs572551138	0;17
cg06047881	GNAS	3'UTR	island	3'UTR-island	0.0874999	0.29357	7.94093	7.72755e-06	0.0127914	3.81143	0.333342	0.245843	-0.0874999	20	57465132	F	II	chr20:57463652-57467739
cg06341590		IGR	opensea	IGR-opensea	0.0515219	0.231404	7.94025	7.73375e-06	0.0127914	3.81059	0.254823	0.203301	-0.0515219	4	57624431	F	II		rs537759442;rs377658622;rs28671594;rs539924349	1;34;37;40
cg16161489	ANKS1B	TSS200	island	TSS200-island	0.0378062	0.394373	7.93767	7.7573e-06	0.012801	3.80738	0.411558	0.373752	-0.0378062	12	99288788	F	I	chr12:99288222-99289374
cg01637011	KIF21B	TSS200	shore	TSS200-shore	0.0447329	0.27598	7.9325	7.80475e-06	0.0128499	3.80096	0.296313	0.25158	-0.0447329	1	200992964	R	II	chr1:200992282-200992839	rs567339763	11
cg16954505		IGR	shore	IGR-shore	0.0639248	0.135204	7.92917	7.8355e-06	0.0128588	3.79682	0.164261	0.100336	-0.0639248	1	150949839	F	II	chr1:150946496-150947950	rs144598921;rs587681176;rs587770030	18;25;39
cg19555906	MGAT5B	TSS1500	shore	TSS1500-shore	-0.0292068	0.897893	-7.92646	7.86055e-06	0.0128588	3.79346	0.884617	0.913824	0.0292068	17	74867418	F	II	chr17:74864170-74866657	rs190189392;rs555698489;rs569389885;rs538157447;rs180872249;rs57015713;rs184942206	0;1;11;31;32;33;34
cg16150979	TFB1M	Body	opensea	Body-opensea	0.0622904	0.920999	7.92613	7.86364e-06	0.0128588	3.79304	0.949312	0.887022	-0.0622904	6	155622631	F	II		rs76496681;rs115533538	10;17
cg19357275		IGR	island	IGR-island	-0.0481392	0.852965	-7.91942	7.92623e-06	0.012895	3.78469	0.831084	0.879223	0.0481392	1	248855040	R	II	chr1:248855030-248855470	rs547634605	23
cg13257395	UNC13A	Body	opensea	Body-opensea	0.036102	0.814042	7.91699	7.94898e-06	0.012895	3.78167	0.830452	0.79435	-0.036102	19	17737483	R	II		rs372633027;rs12610816;rs532443826;rs552048814	51;50;8;2
cg24681753	SP2	Body	opensea	Body-opensea	-0.0574934	0.903348	-7.91695	7.94938e-06	0.012895	3.78162	0.877215	0.934708	0.0574934	17	46002868	F	II
cg10233699		IGR	opensea	IGR-opensea	0.0523888	0.147123	7.91518	7.96603e-06	0.012895	3.77942	0.170936	0.118547	-0.0523888	21	34215089	F	II
cg24990165	GPBP1	Body	opensea	Body-opensea	0.0900213	0.825859	7.9142	7.9752e-06	0.012895	3.77821	0.866778	0.776756	-0.0900213	5	56541189	R	II		rs374677100	2
cg10054631	GRIP2	TSS1500	opensea	TSS1500-opensea	-0.0471931	0.679541	-7.91227	7.99345e-06	0.0128956	3.7758	0.658089	0.705283	0.0471931	3	14582223	F	II		rs185370426;rs553588975;rs566767306;rs138120823;rs143588320	0;11;34;35;48
cg14484681	SETX	Body	opensea	Body-opensea	0.111419	0.825562	7.90875	8.02677e-06	0.0129205	3.77142	0.876207	0.764787	-0.111419	9	135158694	F	II		rs150599672	50
cg09533168		IGR	opensea	IGR-opensea	0.0486337	0.681906	7.89859	8.12383e-06	0.0129645	3.75876	0.704012	0.655379	-0.0486337	5	175560568	F	II		rs191312646	46
cg18668753	PEG3	TSS1500	shore	TSS1500-shore	-0.0407568	0.660539	-7.89605	8.14828e-06	0.0129645	3.75559	0.642014	0.68277	0.0407568	19	57352657	F	II	chr19:57351283-57351995
cg18583306		IGR	shore	IGR-shore	-0.0485782	0.922484	-7.89167	8.19066e-06	0.0129645	3.75013	0.900403	0.948981	0.0485782	17	208594	F	II	chr17:205475-206667	rs531110791;rs542580816;rs560984704	1;7;34
cg02837073		IGR	shelf	IGR-shelf	-0.0442644	0.887852	-7.89038	8.20321e-06	0.0129645	3.74852	0.867732	0.911996	0.0442644	17	78515963	R	II	chr17:78518750-78519083	rs377693253;rs553774978;rs147101595	43;20;2
cg23074992	GSC	TSS1500	shore	TSS1500-shore	-0.0517812	0.789627	-7.89027	8.20426e-06	0.0129645	3.74838	0.76609	0.817871	0.0517812	14	95237386	R	II	chr14:95237622-95238211	rs536167178;rs150774713	50;38
cg25754888	TBCD	Body	shelf	Body-shelf	-0.0504778	0.846982	-7.89012	8.20575e-06	0.0129645	3.74819	0.824037	0.874515	0.0504778	17	80825520	F	II	chr17:80827970-80828316	rs138222233;rs181174510;rs183797409	0;3;6
cg19990438	COMMD9	Body	opensea	Body-opensea	-0.0744049	0.871309	-7.88959	8.21089e-06	0.0129645	3.74753	0.837488	0.911893	0.0744049	11	36297713	F	II		rs145482286;rs201628324;rs74559365;rs200282879;rs116305051;rs186863747	0;1;2;8;20;40
cg14446827	CD244	Body	opensea	Body-opensea	0.0492816	0.207023	7.88761	8.23014e-06	0.0129645	3.74506	0.229424	0.180142	-0.0492816	1	160825797	F	II		rs562086160;rs572686092	16;32
cg14670793	IL1R1	TSS200	opensea	TSS200-opensea	-0.0408041	0.904331	-7.88743	8.23195e-06	0.0129645	3.74483	0.885784	0.926588	0.0408041	2	102686810	F	II		rs190643364;rs115476010	12;16
cg02314339		IGR	opensea	IGR-opensea	0.0885526	0.216334	7.88468	8.25883e-06	0.0129645	3.7414	0.256585	0.168033	-0.0885526	10	91020653	R	II
cg03909002	PGBD5	Body	opensea	Body-opensea	-0.0411172	0.709569	-7.88264	8.2788e-06	0.0129645	3.73885	0.690879	0.731996	0.0411172	1	230501412	F	II		rs188955406;rs550396216	0;1
cg16159429	SLC26A9	Body	opensea	Body-opensea	0.0477929	0.157971	7.88214	8.2837e-06	0.0129645	3.73823	0.179695	0.131902	-0.0477929	1	205904096	R	II		rs183817616;rs533642409;rs150319522;rs374933534	44;39;15;10
cg17410922	MIR564	Body	island	Body-island	0.050249	0.502842	7.88172	8.28786e-06	0.0129645	3.7377	0.525682	0.475433	-0.050249	3	44903463	F	I	chr3:44902959-44903623
cg25554998		IGR	shore	IGR-shore	-0.0491952	0.89256	-7.8788	8.3166e-06	0.0129813	3.73405	0.870199	0.919394	0.0491952	11	1227771	R	II	chr11:1228751-1229024	rs549576149;rs567831400;rs28493951	31;9;1
cg21902754	ZNF701	5'UTR	island	5'UTR-island	0.047853	0.249098	7.87253	8.37869e-06	0.0130023	3.72622	0.270849	0.222996	-0.047853	19	53073712	R	II	chr19:53073308-53074039	rs141505242	44
cg01974181	STK3	Body	opensea	Body-opensea	0.0929027	0.85211	7.87231	8.38084e-06	0.0130023	3.72595	0.894338	0.801436	-0.0929027	8	99823698	R	II
cg00080816	IGF2R	Body	opensea	Body-opensea	0.0530244	0.833014	7.87083	8.3956e-06	0.0130023	3.7241	0.857116	0.804092	-0.0530244	6	160411080	F	II		rs140807171;rs111564517;rs527379756	2;16;18
cg11377865	MIR3122	TSS1500	opensea	TSS1500-opensea	-0.0644832	0.638075	-7.8694	8.40982e-06	0.0130023	3.72231	0.608765	0.673248	0.0644832	1	212250580	F	II		rs549230074;rs150223839	2;40
cg22547226	EXOC7	Body	opensea	Body-opensea	-0.0309776	0.875922	-7.86837	8.42015e-06	0.0130023	3.72102	0.861842	0.892819	0.0309776	17	74090410	F	II		rs147553412;rs572376661;rs541353395;rs555126012;rs200007871;rs370801888	0;1;9;16;35;42
cg27622206		IGR	shelf	IGR-shelf	-0.0507552	0.672208	-7.86632	8.44068e-06	0.0130026	3.71846	0.649138	0.699893	0.0507552	9	93925391	F	II	chr9:93922196-93922679	rs577274804	41
cg09926562	FANCI	Body	opensea	Body-opensea	0.123134	0.828252	7.86474	8.45645e-06	0.0130026	3.71649	0.884222	0.761088	-0.123134	15	89812172	F	II		rs547195615	23
cg11292453	LPAR3	1stExon	island	1stExon-island	0.0540824	0.343123	7.85875	8.5169e-06	0.0130625	3.70899	0.367706	0.313624	-0.0540824	1	85358846	F	I	chr1:85358359-85359187	rs560205665;rs532116664;rs545791325	27;28;32
cg05926928	GDPD1	TSS200	shore	TSS200-shore	0.0526888	0.14499	7.85729	8.53164e-06	0.0130625	3.70717	0.16894	0.116251	-0.0526888	17	57297772	R	I	chr17:57298305-57298645	rs553424076;rs146478187;rs538945738;rs557148912;rs114400746	46;38;33;23;22
cg23735592		IGR	opensea	IGR-opensea	-0.0468728	0.898934	-7.8509	8.59664e-06	0.0130887	3.69917	0.877629	0.924501	0.0468728	17	62701073	F	II		rs551879088;rs146611289;rs60332382;rs554850855	5;38;39;48
cg25727917	PVALB	5'UTR	island	5'UTR-island	0.0429402	0.452479	7.85016	8.60429e-06	0.0130887	3.69823	0.471998	0.429057	-0.0429402	22	37213404	R	II	chr22:37212769-37213467	rs73884024	20
cg02774367	PELI2	Body	opensea	Body-opensea	0.0388065	0.153988	7.84887	8.61742e-06	0.0130887	3.69663	0.171628	0.132821	-0.0388065	14	56760721	R	II		rs538441209;rs144795361;rs148552916;rs78785848	39;33;25;1
cg24148841	CDYL	Body	opensea	Body-opensea	-0.0354989	0.845094	-7.84849	8.62131e-06	0.0130887	3.69615	0.828959	0.864458	0.0354989	6	4949437	F	II		rs549582916;rs566139407	1;34
cg25402049	PRDM2	TSS1500	shelf	TSS1500-shelf	0.0331162	0.956625	7.84459	8.66141e-06	0.0131085	3.69126	0.971677	0.938561	-0.0331162	1	14029875	R	II	chr1:14026481-14027200	rs557663139;rs559169011	51;5
cg16056272	APOBEC4	Body	opensea	Body-opensea	0.034452	0.323889	7.84368	8.67077e-06	0.0131085	3.69013	0.339549	0.305097	-0.034452	1	183616968	F	II		rs189434002;rs542021279;rs560047196;rs181674498;rs16861381	1;3;18;30;50
cg12442899	DDAH2	1stExon	island	1stExon-island	0.0542534	0.14254	7.84178	8.69043e-06	0.0131108	3.68774	0.167201	0.112947	-0.0542534	6	31698007	R	I	chr6:31695894-31698245	rs561005884;rs531329249	35;32
cg15899278	HIPK2	Body	opensea	Body-opensea	0.0965813	0.865432	7.83967	8.71229e-06	0.0131163	3.68509	0.909332	0.812751	-0.0965813	7	139373563	F	II		rs182228401;rs548162727;rs145043609;rs138913987;rs149402030	1;14;39;40;49
cg12595729	TRPV1	5'UTR	opensea	5'UTR-opensea	-0.0544211	0.894443	-7.83727	8.73721e-06	0.0131264	3.68209	0.869706	0.924127	0.0544211	17	3496196	F	II		rs531020860;rs61454261;rs161385	0;14;30
cg07764801	PDE2A	Body	opensea	Body-opensea	-0.0337148	0.839233	-7.83471	8.7639e-06	0.0131392	3.67887	0.823908	0.857623	0.0337148	11	72346514	R	II		rs547574205;rs559145748	51;8
cg01616519	SVBP	TSS1500	shore	TSS1500-shore	-0.0572841	0.10459	-7.83195	8.79272e-06	0.013155	3.67541	0.0785514	0.135836	0.0572841	1	43283431	F	II	chr1:43282574-43283090	rs537488928	12
cg26722769	NEK1	Body	opensea	Body-opensea	0.0626091	0.915547	7.82432	8.87298e-06	0.0132261	3.66584	0.944006	0.881397	-0.0626091	4	170328730	F	II		rs149209220;rs565789720	0;26
cg03537779		IGR	island	IGR-island	0.0600589	0.210128	7.82395	8.8769e-06	0.0132261	3.66538	0.237428	0.177369	-0.0600589	19	34850072	R	II	chr19:34850071-34850587	rs190372687	2
cg15035774	SMPD3	5'UTR	opensea	5'UTR-opensea	0.0488899	0.385589	7.82096	8.90861e-06	0.013246	3.66162	0.407812	0.358922	-0.0488899	16	68450892	R	II		rs570630255	19
cg12579573		IGR	opensea	IGR-opensea	0.127881	0.811519	7.8185	8.93478e-06	0.0132575	3.65853	0.869647	0.741766	-0.127881	16	17117167	R	II		rs574302178;rs529232555	3;2
cg15043200		IGR	opensea	IGR-opensea	-0.0350619	0.87283	-7.81544	8.96751e-06	0.0132756	3.65468	0.856893	0.891955	0.0350619	5	176208088	R	II		rs114779722;rs534286771;rs555735788	36;19;2
cg05170230		IGR	opensea	IGR-opensea	0.0387044	0.332983	7.81208	9.00345e-06	0.0132756	3.65046	0.350576	0.311871	-0.0387044	5	2512200	F	II		rs147011141	0
cg14735587		IGR	opensea	IGR-opensea	0.0474624	0.144751	7.81111	9.01387e-06	0.0132756	3.64925	0.166325	0.118862	-0.0474624	10	69540790	R	II		rs74358650;rs556457962	34;10
cg01526705		IGR	opensea	IGR-opensea	0.0370099	0.132155	7.80865	9.04044e-06	0.0132756	3.64614	0.148977	0.111967	-0.0370099	14	55921491	F	II		rs142859187;rs147406695;rs529269946;rs112531819	1;12;36;43
cg18066211		IGR	opensea	IGR-opensea	0.0530644	0.930491	7.80524	9.07723e-06	0.0132756	3.64187	0.954611	0.901546	-0.0530644	4	99369082	F	II		rs576345483;rs543386898	0;33
cg27403989	SLC25A40	5'UTR	shelf	5'UTR-shelf	0.0980012	0.903019	7.80306	9.10093e-06	0.0132756	3.63912	0.947565	0.849563	-0.0980012	7	87501783	F	II	chr7:87505100-87506493	rs576906181;rs564231572	1;14
cg22685762		IGR	shore	IGR-shore	0.0457902	0.145108	7.80288	9.10291e-06	0.0132756	3.63889	0.165922	0.120132	-0.0457902	X	139589163	F	II	chrX:139589970-139590480
cg08489038		IGR	opensea	IGR-opensea	0.0658339	0.157018	7.80234	9.1088e-06	0.0132756	3.63821	0.186943	0.121109	-0.0658339	6	36609558	R	II		rs558419946;rs566979389	27;19
cg15184855		IGR	opensea	IGR-opensea	-0.0393712	0.853575	-7.80199	9.11261e-06	0.0132756	3.63777	0.835679	0.87505	0.0393712	18	8545120	R	II		rs571319593;rs140289402	38;22
cg11760198	BRUNOL4	Body	island	Body-island	-0.0338846	0.945525	-7.79375	9.20275e-06	0.0133741	3.6274	0.930122	0.964007	0.0338846	18	34854936	F	II	chr18:34854247-34855163	rs185776810;rs545570310;rs544235183	2;23;42
cg20959174	TRIP12	5'UTR	shore	5'UTR-shore	0.0312689	0.128957	7.79242	9.21736e-06	0.0133741	3.62573	0.14317	0.111901	-0.0312689	2	230785180	R	I	chr2:230785912-230787665
cg25576691		IGR	opensea	IGR-opensea	-0.0361431	0.786127	-7.78679	9.27967e-06	0.0134375	3.61863	0.769698	0.805841	0.0361431	10	71754515	R	II		rs547938972;rs7079777;rs533622573;rs552213762;rs570506130	51;39;18;17;7
cg22713549	MCUR1	Body	opensea	Body-opensea	-0.0326963	0.0619706	-7.78453	9.30474e-06	0.0134468	3.61579	0.0471086	0.0798049	0.0326963	6	13794719	R	II		rs80133009;rs553975491	20;14
cg22367004	PLBD1	Body	opensea	Body-opensea	-0.0447442	0.919429	-7.77955	9.36036e-06	0.0134686	3.60951	0.899091	0.943835	0.0447442	12	14683004	F	II		rs192952774;rs536061685;rs577177425	1;9;29
cg08240807	INPPL1	Body	shelf	Body-shelf	-0.030366	0.888113	-7.77789	9.379e-06	0.0134686	3.60741	0.874311	0.904677	0.030366	11	71938833	F	II	chr11:71934247-71936321	rs12288631	13
cg08910976	ATP1B3	Body	opensea	Body-opensea	0.0922189	0.862888	7.77459	9.41611e-06	0.0134686	3.60325	0.904806	0.812587	-0.0922189	3	141639452	F	II		rs116935871	1
cg22274964	ZNF407	Body	opensea	Body-opensea	0.114127	0.836289	7.77372	9.42585e-06	0.0134686	3.60216	0.888165	0.774038	-0.114127	18	72511176	F	II
cg06593118	FXYD6	Body	opensea	Body-opensea	0.05277	0.12446	7.7737	9.42616e-06	0.0134686	3.60213	0.148446	0.0956764	-0.05277	11	117711896	F	II		rs111299410	37
cg07922879	LINC00461	TSS200	shore	TSS200-shore	0.0525371	0.113529	7.77066	9.46055e-06	0.0134686	3.59829	0.13741	0.0848725	-0.0525371	5	87980629	F	II	chr5:87980878-87981272
cg09658739	DUSP10	TSS1500	opensea	TSS1500-opensea	-0.0382423	0.90314	-7.76917	9.47739e-06	0.0134686	3.59642	0.885757	0.924	0.0382423	1	221910617	R	II		rs541629930;rs557094563;rs112547870	8;7;1
cg08368638	PHRF1	Body	opensea	Body-opensea	-0.032956	0.952326	-7.76603	9.5131e-06	0.0134686	3.59246	0.937346	0.970302	0.032956	11	601753	R	II		rs183376034;rs148437607	12;10
cg05481474	TENM4	5'UTR	island	5'UTR-island	0.0698049	0.267744	7.76409	9.53524e-06	0.0134686	3.59001	0.299474	0.229669	-0.0698049	11	79150467	F	II	chr11:79148358-79152200	rs529492198	39
cg14548409	LOXHD1	Body	opensea	Body-opensea	-0.0434341	0.926293	-7.76136	9.56648e-06	0.0134686	3.58656	0.90655	0.949984	0.0434341	18	44221971	R	II		rs115275492;rs543837377	2;1
cg07336471	TRAPPC9	Body	opensea	Body-opensea	0.0391602	0.151111	7.75901	9.59354e-06	0.0134686	3.58359	0.168911	0.129751	-0.0391602	8	141169921	R	II		rs559979724;rs527312527	34;1
cg00301576	LOC102723824	TSS1500	shore	TSS1500-shore	0.0977723	0.908191	7.75881	9.59584e-06	0.0134686	3.58333	0.952633	0.854861	-0.0977723	2	42397985	R	II	chr2:42396301-42396933	rs569647906;rs149584547;rs182678177;rs565796118	46;17;16;2
cg22877494	ATXN7	TSS1500	opensea	TSS1500-opensea	0.0792796	0.914921	7.75768	9.60883e-06	0.0134686	3.58191	0.950957	0.871678	-0.0792796	3	63952422	R	II		rs17069556;rs544688157	31;2
cg13223509	FGF6	3'UTR	opensea	3'UTR-opensea	0.0564646	0.178072	7.75605	9.62763e-06	0.0134686	3.57985	0.203738	0.147273	-0.0564646	12	4543316	F	II		rs555449278;rs2241286;rs182354994	27;45;48
cg04625873	CXCR5	TSS200	opensea	TSS200-opensea	-0.0496183	0.827817	-7.75466	9.64366e-06	0.0134686	3.5781	0.805263	0.854882	0.0496183	11	118754530	F	II		rs543421595;rs562225018	5;35
cg22739961	GRIA1	5'UTR	opensea	5'UTR-opensea	0.0371053	0.376066	7.75322	9.66031e-06	0.0134686	3.57628	0.392932	0.355827	-0.0371053	5	152871803	F	II		rs3811982;rs572876650;rs539837953;rs564579711	1;24;32;34
cg27152686	CORIN	Body	opensea	Body-opensea	0.213431	0.710056	7.75277	9.66557e-06	0.0134686	3.57571	0.80707	0.593639	-0.213431	4	47645625	F	II		rs529010333	45
cg08028842	DLGAP4	5'UTR	opensea	5'UTR-opensea	0.0313507	0.0655917	7.75196	9.67502e-06	0.0134686	3.57468	0.079842	0.0484913	-0.0313507	20	34978072	F	II		rs540852080;rs147057848	1;21
cg13313314	NUP50	5'UTR	opensea	5'UTR-opensea	0.18354	0.807049	7.7505	9.69191e-06	0.0134686	3.57284	0.890477	0.706937	-0.18354	22	45566793	R	II		rs12160392;rs533834481;rs547627995	36;16;1
cg22725901	MIR518C	TSS1500	opensea	TSS1500-opensea	-0.0409129	0.861368	-7.75038	9.69333e-06	0.0134686	3.57268	0.842771	0.883684	0.0409129	19	54211361	R	II		rs139156756;rs149952579;rs187875350;rs568328782	43;36;27;10
cg25017342	DCAF4	3'UTR	opensea	3'UTR-opensea	-0.0354132	0.923639	-7.74703	9.73244e-06	0.0134969	3.56844	0.907542	0.942955	0.0354132	14	73425908	F	II		rs564385720;rs531609804	0;19
cg01312658	TPO	Body	shore	Body-shore	-0.0419035	0.683822	-7.74422	9.76528e-06	0.0135164	3.56489	0.664775	0.706679	0.0419035	2	1516061	R	II	chr2:1516172-1516373
cg12238951		IGR	opensea	IGR-opensea	0.0780083	0.9011	7.74243	9.78629e-06	0.0135196	3.56263	0.936559	0.85855	-0.0780083	4	130447913	R	II
cg10979682	ARL14EP	5'UTR	opensea	5'UTR-opensea	0.0567292	0.912772	7.74034	9.81089e-06	0.0135276	3.55998	0.938558	0.881829	-0.0567292	11	30352248	F	II		rs544050945;rs373951489	26;51
cg10709351	SPSB1	5'UTR	opensea	5'UTR-opensea	-0.0295021	0.887458	-7.73563	9.8666e-06	0.0135785	3.55402	0.874048	0.90355	0.0295021	1	9409560	F	II		rs529905684;rs151230958;rs569950462	7;17;46
cg22078560	DDX52	TSS1500	shore	TSS1500-shore	-0.0377122	0.922763	-7.73231	9.90601e-06	0.0136034	3.54982	0.905621	0.943333	0.0377122	17	36004621	F	II	chr17:36003250-36003528	rs184874484	10
cg04473376	TBC1D14	Body	opensea	Body-opensea	0.0905053	0.466555	7.73093	9.92246e-06	0.0136034	3.54807	0.507694	0.417189	-0.0905053	4	6995090	R	II
cg20123706	TNRC6B	Body	opensea	Body-opensea	0.0525791	0.931081	7.7282	9.95501e-06	0.0136222	3.54462	0.954981	0.902402	-0.0525791	22	40587043	R	II		rs143282695	2
cg24795721	MIR3134	Body	opensea	Body-opensea	0.154877	0.773717	7.72281	1.00198e-05	0.0136848	3.53779	0.844116	0.689239	-0.154877	9	114799606	F	II		rs188629887;rs181378785	4;17
cg21016445	PDE6G	Body	shelf	Body-shelf	0.0357294	0.119122	7.71809	1.00769e-05	0.0137368	3.5318	0.135363	0.0996334	-0.0357294	17	79618649	R	II	chr17:79614850-79615559	rs558623992;rs527467431;rs189399954;rs201820039;rs375443020	42;37;28;25;21
cg00114710	TDRD10	TSS1500	shore	TSS1500-shore	-0.0620392	0.799011	-7.7113	1.01596e-05	0.0138234	3.52319	0.770811	0.83285	0.0620392	1	154473340	F	II	chr1:154474107-154475699	rs537691062;rs138923805	39;47
cg07173760	CLC	TSS1500	opensea	TSS1500-opensea	0.0572073	0.159508	7.7095	1.01817e-05	0.0138274	3.5209	0.185512	0.128304	-0.0572073	19	40229266	R	II		rs77938620;rs564040942;rs191302425	37;2;1
cg05542614	HAND1	Body	island	Body-island	-0.0405656	0.927587	-7.70326	1.02585e-05	0.0138545	3.51298	0.909148	0.949713	0.0405656	5	153855845	F	II	chr5:153855190-153856128	rs562391748;rs924581;rs540245950	31;44;51
cg19031475		IGR	opensea	IGR-opensea	-0.0445326	0.927128	-7.70187	1.02757e-05	0.0138545	3.51121	0.906886	0.951418	0.0445326	10	134659481	R	II		rs11146542;rs571984834;rs189505525	31;2;1
cg00769951	PPM1E	Body	opensea	Body-opensea	-0.0489369	0.770039	-7.70184	1.0276e-05	0.0138545	3.51118	0.747795	0.796731	0.0489369	17	57057703	F	II		rs138207802;rs71372861	1;39
cg03818793	KCTD1	TSS1500	island	TSS1500-island	0.0368582	0.0778511	7.70164	1.02785e-05	0.0138545	3.51092	0.0946048	0.0577466	-0.0368582	18	24129558	F	I	chr18:24126780-24131138	rs559869246;rs4488532	13;19
cg07909402	GNAS	3'UTR	island	3'UTR-island	0.0596714	0.391927	7.69781	1.03261e-05	0.0138916	3.50606	0.41905	0.359379	-0.0596714	20	57465445	R	I	chr20:57463652-57467739
cg27517446	C7orf60	Body	opensea	Body-opensea	0.0730187	0.920626	7.69589	1.035e-05	0.0138916	3.50362	0.953816	0.880798	-0.0730187	7	112506990	F	II		rs545323841	17
cg11755201	CAMTA1	Body	opensea	Body-opensea	0.0720878	0.238155	7.69428	1.03701e-05	0.0138916	3.50158	0.270922	0.198834	-0.0720878	1	7551851	F	II		rs534280685;rs78656731	5;33
cg17511936	TIAM2	Body	opensea	Body-opensea	0.152493	0.701939	7.69325	1.03831e-05	0.0138916	3.50026	0.771254	0.618761	-0.152493	6	155566057	R	II		rs564825594;rs532216687;rs550500469;rs143194893;rs529950428;rs9371874	45;35;32;30;25;14
cg00640456	OR14J1	1stExon	opensea	1stExon-opensea	0.0444093	0.174944	7.68927	1.0433e-05	0.0139326	3.49521	0.19513	0.150721	-0.0444093	6	29274829	R	II		rs142446016	33
cg18992848	TPK1	Body	shore	Body-shore	0.0456443	0.319242	7.68373	1.0503e-05	0.0140001	3.48816	0.33999	0.294345	-0.0456443	7	144531951	R	II	chr7:144532762-144533253
cg14215437	KIAA0930	Body	opensea	Body-opensea	-0.0425992	0.885663	-7.6819	1.05262e-05	0.0140044	3.48583	0.8663	0.908899	0.0425992	22	45623493	F	II		rs73890252;rs540524753	0;40
cg21817668	C1orf53	TSS1500	shore	TSS1500-shore	0.137829	0.691252	7.6802	1.05479e-05	0.0140044	3.48366	0.753901	0.616072	-0.137829	1	197870871	R	II	chr1:197871588-197872299	rs191365088	41
cg02779645	GRID2	Body	opensea	Body-opensea	0.110959	0.90231	7.6789	1.05644e-05	0.0140044	3.48201	0.952746	0.841787	-0.110959	4	94390952	F	II		rs187305771;rs2200375;rs72668746	23;46;47
cg23683058	KIAA0427	TSS1500	island	TSS1500-island	0.0517379	0.25279	7.67724	1.05858e-05	0.0140057	3.47989	0.276307	0.224569	-0.0517379	18	46065067	R	II	chr18:46065061-46065263	rs9956028;rs558147967;rs140111424	37;7;2
cg12012865		IGR	opensea	IGR-opensea	0.0537037	0.130303	7.67579	1.06043e-05	0.0140057	3.47804	0.154714	0.10101	-0.0537037	5	107041605	R	II		rs533075873	8
cg00400263	C20orf177	TSS1500	island	TSS1500-island	-0.0307555	0.951485	-7.67403	1.06268e-05	0.0140098	3.47581	0.937505	0.968261	0.0307555	20	58514201	R	II	chr20:58514071-58515636	rs17854472;rs139860582;rs143280929;rs146169621	45;30;23;8
cg14859642		IGR	opensea	IGR-opensea	0.0425377	0.578678	7.67239	1.06479e-05	0.014012	3.47372	0.598014	0.555476	-0.0425377	20	31746650	R	II		rs552002773;rs563894949	22;15
cg06539694		IGR	island	IGR-island	-0.0400486	0.929854	-7.66882	1.06939e-05	0.0140214	3.46918	0.91165	0.951698	0.0400486	X	68348545	F	II	chrX:68348399-68348775
cg13550148	AHCTF1	Body	shore	Body-shore	0.0476867	0.204228	7.66535	1.07389e-05	0.0140214	3.46476	0.225904	0.178217	-0.0476867	1	247093553	R	II	chr1:247094485-247095667	rs549698389;rs569738929	32;31
cg08480223	LIN7A	1stExon	island	1stExon-island	0.062524	0.200074	7.66528	1.07398e-05	0.0140214	3.46466	0.228494	0.16597	-0.062524	12	81331457	R	II	chr12:81330608-81331514
cg21202862	CLPTM1L	Body	shore	Body-shore	-0.0285283	0.92233	-7.66472	1.07471e-05	0.0140214	3.46395	0.909362	0.937891	0.0285283	5	1337955	R	II	chr5:1339662-1340082	rs31484;rs537216926;rs60702155;rs577221103;rs541162992	51;35;10;2;1
cg21140028	PLEKHA5	5'UTR	opensea	5'UTR-opensea	0.0786773	0.919532	7.66433	1.07523e-05	0.0140214	3.46345	0.955294	0.876617	-0.0786773	12	19388225	F	II		rs560042133	1
cg17102325	GJB5	Body	shelf	Body-shelf	-0.0398741	0.894028	-7.6624	1.07774e-05	0.0140288	3.46099	0.875903	0.915778	0.0398741	1	35223055	F	II	chr1:35227028-35227276	rs143433567;rs61750026;rs200427273;rs543964631;rs139327105;rs144674093;rs562359686	1;20;23;42;43;50;51
cg13746753	COLEC12	Body	opensea	Body-opensea	0.0448039	0.268173	7.6574	1.08427e-05	0.0140423	3.45462	0.288539	0.243735	-0.0448039	18	416638	R	II		rs62088033;rs532092468;rs548100121	15;2;1
cg05207068	MCC	Body	opensea	Body-opensea	-0.0344545	0.821626	-7.65637	1.08563e-05	0.0140423	3.4533	0.805965	0.84042	0.0344545	5	112615762	R	II		rs546222214;rs558938373;rs17135543	45;36;19
cg14472972	RABGAP1	5'UTR	shore	5'UTR-shore	0.0608382	0.128734	7.65396	1.0888e-05	0.0140423	3.45022	0.156388	0.0955499	-0.0608382	9	125703840	R	II	chr9:125703098-125703597	rs542798102;rs148249064;rs576189853	46;27;11
cg08521620		IGR	shelf	IGR-shelf	-0.0613252	0.911797	-7.65278	1.09035e-05	0.0140423	3.44873	0.883922	0.945247	0.0613252	11	116646866	R	II	chr11:116643309-116643892	rs140575350;rs529779466;rs11602073;rs145648042;rs531987643;rs12276683	48;17;10;9;2;1
cg18254858	STXBP5-AS1	Body	opensea	Body-opensea	0.0890535	0.908627	7.65216	1.09118e-05	0.0140423	3.44793	0.949106	0.860052	-0.0890535	6	147197949	F	II		rs141295695;rs555422864;rs74856779	1;34;39
cg03640364	PAPLN	Body	opensea	Body-opensea	-0.0610714	0.89868	-7.64927	1.095e-05	0.0140423	3.44425	0.870921	0.931992	0.0610714	14	73734922	F	II		rs540688641;rs569697190	0;1
cg23368285	FGF3	1stExon	island	1stExon-island	0.046665	0.230548	7.64823	1.09638e-05	0.0140423	3.44292	0.251759	0.205094	-0.046665	11	69633967	R	II	chr11:69632033-69634710	rs540215866;rs565600108	33;27
cg09467404	C8B	Body	opensea	Body-opensea	0.0656217	0.126617	7.64747	1.0974e-05	0.0140423	3.44194	0.156445	0.0908236	-0.0656217	1	57424327	R	II		rs182481191;rs146494180	49;33
cg00267746	GNAS	3'UTR	island	3'UTR-island	0.0799106	0.325797	7.64527	1.10033e-05	0.0140423	3.43913	0.36212	0.282209	-0.0799106	20	57463984	R	I	chr20:57463652-57467739
cg02544313	ABLIM2	Body	opensea	Body-opensea	-0.0536458	0.892599	-7.64501	1.10067e-05	0.0140423	3.4388	0.868215	0.921861	0.0536458	4	8043734	F	II		rs114588111;rs150630736;rs532158021	3;5;28
cg11436271	LOC101927650	TSS1500	opensea	TSS1500-opensea	0.0626821	0.262633	7.64288	1.10351e-05	0.0140423	3.43609	0.291124	0.228442	-0.0626821	16	65210999	R	II
cg22118944		IGR	opensea	IGR-opensea	0.0434892	0.879179	7.64262	1.10387e-05	0.0140423	3.43575	0.898947	0.855458	-0.0434892	13	33398337	R	I		rs8002044	2
cg01488651	BLMH	TSS1500	shore	TSS1500-shore	-0.0349076	0.92028	-7.64176	1.10501e-05	0.0140423	3.43465	0.904412	0.93932	0.0349076	17	28620595	F	II	chr17:28618370-28619273
cg20942782	ZNF12	TSS1500	shore	TSS1500-shore	0.0563362	0.16339	7.64002	1.10735e-05	0.0140423	3.43243	0.188997	0.132661	-0.0563362	7	6746799	R	I	chr7:6745867-6746716
cg18975764	BMP4	5'UTR	island	5'UTR-island	0.0560015	0.243426	7.63954	1.10799e-05	0.0140423	3.43182	0.268882	0.21288	-0.0560015	14	54422357	R	II	chr14:54420184-54422958	rs139324463;rs568624917;rs552354909	51;26;14
cg20854967	RDH10	Body	island	Body-island	0.0616579	0.194588	7.63777	1.11037e-05	0.0140478	3.42956	0.222614	0.160956	-0.0616579	8	74208160	R	II	chr8:74206223-74208179
cg16273620		IGR	island	IGR-island	-0.030782	0.918128	-7.63364	1.11595e-05	0.0140936	3.42428	0.904136	0.934918	0.030782	1	46940368	F	II	chr1:46940236-46940437	rs114491572;rs573034069;rs187650640	2;19;45
cg17445605	PANK4	TSS200	island	TSS200-island	0.0531577	0.186548	7.6251	1.12758e-05	0.0141949	3.41335	0.21071	0.157553	-0.0531577	1	2458226	R	II	chr1:2457241-2458259	rs547738537	6
cg13875194	BICC1	TSS1500	shore	TSS1500-shore	-0.0283044	0.920334	-7.62302	1.13043e-05	0.0141949	3.41069	0.907469	0.935773	0.0283044	10	60271722	R	II	chr10:60272467-60273456	rs116287618	11
cg09158749	CCDC169	TSS1500	shore	TSS1500-shore	0.0536641	0.366148	7.62234	1.13136e-05	0.0141949	3.40982	0.390541	0.336877	-0.0536641	13	36872310	R	II	chr13:36871667-36872059
cg13355312	NSL1	3'UTR	opensea	3'UTR-opensea	0.0695512	0.466431	7.62167	1.13228e-05	0.0141949	3.40896	0.498045	0.428494	-0.0695512	1	212904750	F	II		rs113374255	16
cg10457997	PRKCA	Body	opensea	Body-opensea	-0.0366313	0.887038	-7.61857	1.13655e-05	0.0141949	3.40501	0.870387	0.907018	0.0366313	17	64796507	F	II		rs112159735	17
cg06861977		IGR	opensea	IGR-opensea	0.0664124	0.897055	7.61817	1.13711e-05	0.0141949	3.40448	0.927242	0.86083	-0.0664124	2	147053127	R	II		rs530518898;rs145614550;rs184299246;rs189634711	50;31;2;1
cg25429705	WNT4	Body	shelf	Body-shelf	-0.0368775	0.92161	-7.61618	1.13986e-05	0.0141949	3.40194	0.904848	0.941725	0.0368775	1	22450890	F	II	chr1:22446520-22446943	rs555018488	0
cg23486142	GJB2	TSS1500	island	TSS1500-island	0.0434141	0.364714	7.61101	1.14705e-05	0.0141949	3.39531	0.384447	0.341033	-0.0434141	13	20767607	R	II	chr13:20766208-20767779	rs139514105	35
cg04657470	HSPE1	1stExon	island	1stExon-island	0.0589343	0.262138	7.60899	1.14987e-05	0.0141949	3.39273	0.288926	0.229992	-0.0589343	2	198365150	R	I	chr2:198363689-198365405	rs530775536;rs377047558;rs370142828	42;23;21
cg11194299	KCNAB2	Body	shelf	Body-shelf	-0.0286977	0.952525	-7.60789	1.15141e-05	0.0141949	3.39132	0.939481	0.968179	0.0286977	1	6134427	R	II	chr1:6131635-6131985	rs535731478;rs182879739	7;2
cg13689118	ST14	3'UTR	shore	3'UTR-shore	-0.0426044	0.8453	-7.60712	1.15248e-05	0.0141949	3.39034	0.825934	0.868539	0.0426044	11	130079780	F	II	chr11:130078173-130078667
cg05543246	ITM2A	TSS200	opensea	TSS200-opensea	0.043478	0.227005	7.60391	1.15698e-05	0.0141949	3.38623	0.246768	0.20329	-0.043478	X	78623194	R	II		rs17277952	16
cg02719489	AHR	Body	opensea	Body-opensea	0.225925	0.641203	7.60219	1.15941e-05	0.0141949	3.38402	0.743897	0.517971	-0.225925	7	17374426	R	II		rs548579736;rs114930376	18;2
cg11650000	TCF4	1stExon	opensea	1stExon-opensea	0.143934	0.838748	7.59732	1.1663e-05	0.0141949	3.37777	0.904173	0.760239	-0.143934	18	53070851	F	II		rs139195893	10
cg05276071		IGR	opensea	IGR-opensea	0.101336	0.886769	7.59712	1.16659e-05	0.0141949	3.37752	0.932831	0.831495	-0.101336	6	112645252	R	II		rs532565260;rs541229830;rs559778349;rs191313282;rs548676537	42;37;32;10;2
cg05160344	RTN4IP1	Body	opensea	Body-opensea	0.0307189	0.951819	7.59627	1.16779e-05	0.0141949	3.37643	0.965783	0.935064	-0.0307189	6	107074591	F	II		rs542572828;rs562345707;rs147036228	10;12;14
cg19420482	PPP2R3A	5'UTR	opensea	5'UTR-opensea	0.13645	0.84841	7.59309	1.17232e-05	0.0141949	3.37235	0.910433	0.773983	-0.13645	3	135709513	F	II		rs551595879;rs77824290;rs374953625	1;17;41
cg06121822	VWA3B	Body	opensea	Body-opensea	-0.0397118	0.732913	-7.59233	1.17341e-05	0.0141949	3.37137	0.714862	0.754574	0.0397118	2	98823140	F	II		rs575333354;rs543838049;rs73963251;rs530293554	1;29;42;46
cg00951279		IGR	shelf	IGR-shelf	0.0900439	0.86979	7.59157	1.1745e-05	0.0141949	3.37039	0.910719	0.820675	-0.0900439	4	184316766	R	II	chr4:184319564-184320198	rs570192917;rs537528195;rs549401300	25;19;1
cg11193423	ETAA1	TSS1500	shore	TSS1500-shore	0.0716451	0.928878	7.59154	1.17454e-05	0.0141949	3.37036	0.961444	0.889799	-0.0716451	2	67623159	R	II	chr2:67624372-67624844	rs112196105;rs190409943	44;30
cg12009494	LOC101928280	TSS1500	opensea	TSS1500-opensea	0.132689	0.828639	7.59014	1.17655e-05	0.0141949	3.36856	0.888952	0.756263	-0.132689	6	69040863	R	II		rs572185933	20
cg12395522	PRR5L	Body	opensea	Body-opensea	-0.0348716	0.877	-7.58887	1.17837e-05	0.0141949	3.36693	0.86115	0.896021	0.0348716	11	36469030	F	II		rs139394214;rs77128362;rs528986510;rs200567158;rs111410217	0;1;29;33;35
cg00774579	CHMP6	TSS1500	shore	TSS1500-shore	0.0353541	0.0797027	7.58882	1.17844e-05	0.0141949	3.36686	0.0957727	0.0604186	-0.0353541	17	78965270	F	II	chr17:78965416-78966484
cg14066471	RAB37	Body	opensea	Body-opensea	-0.031102	0.950624	-7.58582	1.18276e-05	0.0141949	3.36301	0.936487	0.967589	0.031102	17	72674297	F	II		rs575102549	1
cg27022142		IGR	opensea	IGR-opensea	0.0494785	0.408365	7.58355	1.18603e-05	0.0141949	3.36009	0.430855	0.381376	-0.0494785	15	92874307	R	II		rs558625985	5
cg16243719	USP7	Body	opensea	Body-opensea	0.0824256	0.870534	7.58302	1.1868e-05	0.0141949	3.35941	0.908	0.825574	-0.0824256	16	9024043	F	II		rs147717614;rs527638519;rs373742305;rs540081250	0;1;28;47
cg02610634		IGR	opensea	IGR-opensea	-0.0282273	0.931118	-7.58291	1.18695e-05	0.0141949	3.35928	0.918288	0.946515	0.0282273	3	13178236	F	II		rs190414640;rs2004402;rs150129627	0;11;42
cg03570265	TMEM26	Body	opensea	Body-opensea	-0.0358058	0.819886	-7.5822	1.18798e-05	0.0141949	3.35836	0.803611	0.839416	0.0358058	10	63208355	R	II		rs551084634;rs184378677;rs539209574	22;5;1
cg00300063		IGR	opensea	IGR-opensea	0.062679	0.392876	7.58212	1.1881e-05	0.0141949	3.35826	0.421366	0.358687	-0.062679	2	30408875	F	II		rs576111132;rs190896719	0;1
cg00584000	TCHH	Body	island	Body-island	0.0456549	0.151436	7.58182	1.18854e-05	0.0141949	3.35787	0.172189	0.126534	-0.0456549	1	152085187	F	I	chr1:152084994-152085215
cg12293139		IGR	opensea	IGR-opensea	0.0370155	0.190761	7.58044	1.19054e-05	0.0141949	3.3561	0.207586	0.17057	-0.0370155	3	146639714	F	II		rs578050641	20
cg10363678	IRF2	5'UTR	opensea	5'UTR-opensea	0.0936175	0.833975	7.57889	1.19279e-05	0.0141949	3.35411	0.876528	0.782911	-0.0936175	4	185383655	F	II		rs193049523	40
cg10597543		IGR	opensea	IGR-opensea	-0.073516	0.814694	-7.57708	1.19542e-05	0.0141949	3.35178	0.781278	0.854794	0.073516	17	62389031	R	II		rs535172539	2
cg14448515	SCIN	TSS1500	opensea	TSS1500-opensea	-0.0363939	0.878734	-7.57576	1.19735e-05	0.0141949	3.35009	0.862192	0.898586	0.0363939	7	12627892	F	II		rs555177267;rs76515721	2;6
cg19126198	SMYD3	Body	opensea	Body-opensea	-0.0384167	0.713041	-7.57475	1.19883e-05	0.0141949	3.34879	0.695579	0.733996	0.0384167	1	246160826	R	II
cg27241845		IGR	shore	IGR-shore	0.0754078	0.459294	7.5745	1.1992e-05	0.0141949	3.34846	0.493571	0.418163	-0.0754078	2	233250370	R	II	chr2:233251361-233253414	rs573694468	20
cg08228850		IGR	opensea	IGR-opensea	0.0629674	0.574799	7.57429	1.1995e-05	0.0141949	3.3482	0.60342	0.540453	-0.0629674	16	10591724	F	II		rs78658169;rs113347412;rs35116304	41;42;50
cg17720888	FENDRR	Body	shelf	Body-shelf	0.0275833	0.0531247	7.57324	1.20104e-05	0.0141949	3.34684	0.0656626	0.0380793	-0.0275833	16	86524869	F	II	chr16:86528271-86529013	rs116448264;rs189864135;rs560076703;rs142165262	0;24;33;40
cg13071068	AGPAT1	5'UTR	opensea	5'UTR-opensea	0.0880589	0.87921	7.57236	1.20233e-05	0.0141949	3.34571	0.919237	0.831178	-0.0880589	6	32141257	F	II
cg04931493		IGR	shelf	IGR-shelf	0.0539974	0.138401	7.57211	1.2027e-05	0.0141949	3.34539	0.162945	0.108948	-0.0539974	16	3246099	R	II	chr16:3242622-3242912
cg15925053		IGR	shelf	IGR-shelf	-0.0376862	0.917256	-7.57048	1.20509e-05	0.0141998	3.3433	0.900126	0.937812	0.0376862	10	52748259	F	II	chr10:52750956-52751765	rs139703464;rs117254711	0;13
cg23665568	BCL10	TSS1500	shelf	TSS1500-shelf	0.0270728	0.689584	7.56692	1.21034e-05	0.0142372	3.33872	0.70189	0.674817	-0.0270728	1	85745053	F	II	chr1:85741865-85742535	rs577055540;rs185954837	8;35
cg07706065	LONRF1	Body	opensea	Body-opensea	0.176943	0.573913	7.56565	1.21221e-05	0.0142372	3.33709	0.654342	0.477399	-0.176943	8	12587010	R	II		rs549379085	20
cg10588211		IGR	island	IGR-island	0.0561304	0.438002	7.56392	1.21479e-05	0.0142405	3.33485	0.463516	0.407386	-0.0561304	1	162792246	R	II	chr1:162792176-162792574	rs76775841;rs528910777	45;2
cg08770311	TTC19	Body	opensea	Body-opensea	0.213123	0.588529	7.56056	1.21977e-05	0.0142405	3.33053	0.685403	0.47228	-0.213123	17	15925225	R	II		rs554867348	2
cg17766707	ZNF12	5'UTR	island	5'UTR-island	0.0614302	0.209464	7.56033	1.22011e-05	0.0142405	3.33024	0.237387	0.175957	-0.0614302	7	6745969	F	II	chr7:6745867-6746716	rs149743149;rs543298227	23;33
cg02364454	ABCB1	Body	opensea	Body-opensea	-0.0446253	0.843959	-7.56015	1.22039e-05	0.0142405	3.33	0.823675	0.8683	0.0446253	7	87196132	R	II		rs61122623	5
cg14139145	NFIA	Body	opensea	Body-opensea	0.075409	0.779558	7.55728	1.22468e-05	0.0142674	3.32631	0.813834	0.738425	-0.075409	1	61872310	F	II		rs138132492;rs533067936;rs373667307	1;24;25
cg04293614	TMEM87B	Body	opensea	Body-opensea	0.0408355	0.730087	7.55506	1.22799e-05	0.014283	3.32346	0.748649	0.707813	-0.0408355	2	112845522	R	II		rs189205017;rs560444891	49;48
cg26507451	ZRANB3	Body	opensea	Body-opensea	0.0751199	0.918518	7.55235	1.23207e-05	0.0143073	3.31997	0.952664	0.877544	-0.0751199	2	136182835	F	II		rs561695799;rs150630537;rs139820144;rs569918229	0;28;50;51
cg11378135		IGR	opensea	IGR-opensea	0.0906512	0.697948	7.54838	1.23807e-05	0.0143539	3.31485	0.739153	0.648501	-0.0906512	12	76547651	R	II		rs568973262	41
cg27650636	ZFP69B	TSS200	shore	TSS200-shore	0.0532385	0.445696	7.54444	1.24404e-05	0.0144	3.30977	0.469896	0.416657	-0.0532385	1	40916181	F	II	chr1:40915605-40916072	rs189365328;rs209607	30;37
cg14410223	KLHL29	Body	opensea	Body-opensea	0.0668383	0.92209	7.54213	1.24756e-05	0.0144037	3.3068	0.952471	0.885633	-0.0668383	2	23923308	F	II		rs371872481;rs548704378	1;38
cg23082657	ILVBL	3'UTR	shore	3'UTR-shore	-0.0377991	0.9183	-7.541	1.24929e-05	0.0144037	3.30534	0.901119	0.938918	0.0377991	19	15226044	F	II	chr19:15224375-15224915	rs35453173;rs549349818	40;41
cg19337854	GPC2	Body	island	Body-island	0.0406175	0.403536	7.54031	1.25035e-05	0.0144037	3.30444	0.421999	0.381381	-0.0406175	7	99768885	R	II	chr7:99768884-99769559	rs553626560;rs139741634	41;1
cg07647825	SLC46A3	TSS1500	shore	TSS1500-shore	0.0669188	0.320155	7.53805	1.25382e-05	0.0144206	3.30152	0.350572	0.283653	-0.0669188	13	29293450	R	II	chr13:29292670-29293329	rs572316792;rs541204672	31;8
cg17451138	TCTN2	Body	island	Body-island	0.0569856	0.338588	7.53245	1.26244e-05	0.0144533	3.29431	0.364491	0.307505	-0.0569856	12	124155880	R	II	chr12:124155578-124156171	rs145510104;rs147746146	43;19
cg22543962	MTMR3	5'UTR	opensea	5'UTR-opensea	0.157148	0.637905	7.53201	1.26312e-05	0.0144533	3.29374	0.709336	0.552188	-0.157148	22	30295922	R	II		rs56836109;rs192795992	34;24
cg18072687	CD81	Body	shore	Body-shore	-0.063011	0.909554	-7.52823	1.26898e-05	0.0144533	3.28886	0.880912	0.943924	0.063011	11	2406272	R	II	chr11:2406711-2406927	rs564097988	2
cg13668635	EIF4H	TSS1500	shore	TSS1500-shore	0.0416292	0.119891	7.52807	1.26924e-05	0.0144533	3.28864	0.138814	0.0971845	-0.0416292	7	73587923	R	II	chr7:73588252-73589341	rs545549751	20
cg22891191	PTPRE	5'UTR	island	5'UTR-island	0.077682	0.284258	7.52771	1.2698e-05	0.0144533	3.28818	0.319568	0.241886	-0.077682	10	129706234	R	II	chr10:129705217-129706237	rs185608931;rs542563683	15;6
cg21221341		IGR	opensea	IGR-opensea	-0.0387222	0.873147	-7.52744	1.27022e-05	0.0144533	3.28783	0.855546	0.894268	0.0387222	3	72741261	R	II		rs553885451;rs138687540	40;12
cg02315489	C2orf84	Body	shore	Body-shore	0.0566241	0.919044	7.52691	1.27103e-05	0.0144533	3.28716	0.944782	0.888158	-0.0566241	2	24398859	F	II	chr2:24397645-24398194	rs542760944	27
cg27225658	MGC16275	Body	shore	Body-shore	-0.065759	0.858245	-7.52496	1.27407e-05	0.0144533	3.28464	0.828354	0.894113	0.065759	17	72207595	R	II	chr17:72208474-72208902	rs570915638;rs112339705;rs187147159	29;10;1
cg02191230	C9orf3	Body	shore	Body-shore	0.143526	0.802389	7.5223	1.27824e-05	0.0144533	3.28119	0.867628	0.724102	-0.143526	9	97769749	R	II	chr9:97766649-97767955	rs191132575	6
cg07597998	RAI14	Body	opensea	Body-opensea	0.113991	0.878735	7.52217	1.27844e-05	0.0144533	3.28104	0.930549	0.816558	-0.113991	5	34806597	R	II		rs186380752;rs189996765;rs567579808	40;28;2
cg00431564	TMEM132D	Body	opensea	Body-opensea	-0.0444246	0.878089	-7.51958	1.28251e-05	0.0144533	3.27768	0.857896	0.902321	0.0444246	12	130145084	R	II		rs144993133;rs556756357;rs192816334;rs140092479	33;10;2;1
cg13103143		IGR	shelf	IGR-shelf	0.0366484	0.320211	7.51941	1.28278e-05	0.0144533	3.27746	0.33687	0.300221	-0.0366484	1	1946688	R	I	chr1:1950411-1951479	rs564122020	22
cg03164177		IGR	opensea	IGR-opensea	0.0413324	0.917801	7.51774	1.2854e-05	0.0144533	3.27531	0.936589	0.895256	-0.0413324	1	32436927	F	II		rs528815713;rs72666719;rs568789966	1;34;38
cg25528822	CORO2A	Body	opensea	Body-opensea	0.0831483	0.388483	7.51697	1.28662e-05	0.0144533	3.27431	0.426278	0.34313	-0.0831483	9	100895950	R	II
cg21348526	SPRED1	3'UTR	opensea	3'UTR-opensea	0.101687	0.902749	7.51602	1.28812e-05	0.0144533	3.27309	0.948971	0.847284	-0.101687	15	38647056	R	II		rs191914374	29
cg04305974		IGR	opensea	IGR-opensea	0.0646926	0.224446	7.51563	1.28873e-05	0.0144533	3.27258	0.253851	0.189159	-0.0646926	10	48420532	R	II		rs553770356;rs565789691	51;1
cg16284626	KCNJ2-AS1	Body	shore	Body-shore	0.0481316	0.142902	7.51413	1.29112e-05	0.014455	3.27063	0.16478	0.116649	-0.0481316	17	68164199	R	II	chr17:68164913-68165720	rs183341967;rs538967495	47;11
cg03539653		IGR	opensea	IGR-opensea	-0.0570662	0.705743	-7.5129	1.29306e-05	0.014455	3.26905	0.679804	0.73687	0.0570662	12	103163773	R	II		rs537214008;rs537526985;rs150020778;rs192712970	39;18;12;9
cg23927415		IGR	opensea	IGR-opensea	0.122577	0.833998	7.51128	1.29564e-05	0.014455	3.26695	0.889715	0.767138	-0.122577	4	38240050	R	II		rs573994562	25
cg03195513	LRRC20	Body	opensea	Body-opensea	-0.0229303	0.953212	-7.51048	1.2969e-05	0.014455	3.26592	0.942789	0.965719	0.0229303	10	72097613	F	II		rs575782790;rs188367185	41;51
cg07203919	RTP2	1stExon	shelf	1stExon-shelf	-0.0364019	0.845228	-7.50905	1.29918e-05	0.0144581	3.26407	0.828681	0.865083	0.0364019	3	187419976	F	II	chr3:187416511-187416726	rs560988373;rs530009240;rs192222753;rs570029445;rs532409533;rs552237220	1;5;24;29;45;46
cg04522984	ANK2	Body	opensea	Body-opensea	0.037539	0.73777	7.50682	1.30274e-05	0.0144753	3.26119	0.754833	0.717294	-0.037539	4	114238277	R	II		rs542507801;rs534342007	25;2
cg25786405	TMEM229B	5'UTR	shelf	5'UTR-shelf	0.0418101	0.153877	7.50116	1.31184e-05	0.014554	3.25386	0.172881	0.131071	-0.0418101	14	67977815	F	II	chr14:67981514-67982380	rs190401696;rs544177472	0;24
cg18034232	FAM123A	TSS200	island	TSS200-island	0.0330819	0.469661	7.49794	1.31703e-05	0.0145892	3.24969	0.484698	0.451616	-0.0330819	13	25745986	R	II	chr13:25743998-25746127	rs545837867;rs553258918;rs564384962	36;13;8
cg05195772	EFNA2	Body	island	Body-island	0.0464503	0.139751	7.4903	1.32946e-05	0.0146797	3.23979	0.160865	0.114415	-0.0464503	19	1290611	R	II	chr19:1290409-1290637	rs548573225;rs11878717;rs11880602	51;10;1
cg18369011	HIVEP2	5'UTR	opensea	5'UTR-opensea	0.115958	0.863995	7.49014	1.32972e-05	0.0146797	3.23958	0.916703	0.800745	-0.115958	6	143254637	R	II		rs144351179;rs187214341	33;1
cg22089250		IGR	opensea	IGR-opensea	-0.035787	0.861539	-7.48917	1.33131e-05	0.0146797	3.23833	0.845273	0.881059	0.035787	16	54456148	F	II		rs544558436;rs556315377	34;36
cg09217180	DUSP16	TSS1500	shore	TSS1500-shore	0.0821204	0.923525	7.48699	1.33488e-05	0.0146965	3.23551	0.960852	0.878732	-0.0821204	12	12716336	F	II	chr12:12714633-12715200	rs150776227	35
cg03345448		IGR	opensea	IGR-opensea	-0.0352232	0.850572	-7.48431	1.33929e-05	0.0147042	3.23203	0.834561	0.869784	0.0352232	6	40722516	R	II
cg20333292	GPR132	TSS1500	opensea	TSS1500-opensea	0.037521	0.466655	7.48184	1.34336e-05	0.0147042	3.22883	0.48371	0.446189	-0.037521	14	105532012	R	II		rs3809469;rs554205408	12;11
cg19108966	C3orf75	TSS1500	shore	TSS1500-shore	-0.0242286	0.954447	-7.48114	1.34452e-05	0.0147042	3.22792	0.943434	0.967663	0.0242286	3	47555866	F	II	chr3:47554805-47555404
cg08169251	ARHGEF10	5'UTR	opensea	5'UTR-opensea	0.113611	0.875736	7.48072	1.34521e-05	0.0147042	3.22738	0.927377	0.813766	-0.113611	8	1788878	R	II		rs35146459;rs142491132;rs559974043	18;2;1
cg20660663		IGR	opensea	IGR-opensea	-0.0342417	0.929745	-7.48039	1.34576e-05	0.0147042	3.22695	0.914181	0.948423	0.0342417	15	46602254	F	II		rs190161077	40
cg14079578	EXOSC2	TSS1500	shore	TSS1500-shore	0.0952882	0.737771	7.47762	1.35035e-05	0.0147126	3.22336	0.781084	0.685796	-0.0952882	9	133568688	R	II	chr9:133569082-133569451	rs184400125	43
cg23248055	ZNF718	TSS1500	shelf	TSS1500-shelf	0.0320534	0.286496	7.47747	1.35061e-05	0.0147126	3.22315	0.301065	0.269012	-0.0320534	4	56185	R	II	chr4:53198-53672
cg27067922	STXBP5	Body	opensea	Body-opensea	0.0685591	0.930347	7.47587	1.35326e-05	0.0147192	3.22109	0.96151	0.892951	-0.0685591	6	147643548	R	II
cg15052791		IGR	opensea	IGR-opensea	-0.0630366	0.930607	-7.4716	1.3604e-05	0.0147607	3.21555	0.901954	0.96499	0.0630366	1	203136700	F	II
cg08815352	MAP3K3	TSS1500	shore	TSS1500-shore	0.0565773	0.573264	7.46957	1.36381e-05	0.0147607	3.21291	0.598981	0.542404	-0.0565773	17	61698753	R	II	chr17:61699007-61700728	rs11871767;rs545639002	32;16
cg08284496	GRB7	TSS1500	opensea	TSS1500-opensea	0.059613	0.169382	7.46944	1.36403e-05	0.0147607	3.21274	0.196479	0.136866	-0.059613	17	37894027	R	I
cg08260861	CNTNAP2	Body	opensea	Body-opensea	0.0448951	0.130804	7.46871	1.36526e-05	0.0147607	3.21179	0.151211	0.106316	-0.0448951	7	147830671	R	II		rs73472292	12
cg00324422		IGR	opensea	IGR-opensea	0.0655202	0.921144	7.4661	1.36965e-05	0.0147759	3.2084	0.950926	0.885405	-0.0655202	2	164458194	F	II		rs13387475;rs569521606;rs538631303	18;19;24
cg03055653	BEAN1-AS1	Body	opensea	Body-opensea	0.0856673	0.241389	7.46534	1.37093e-05	0.0147759	3.20742	0.280329	0.194662	-0.0856673	16	66510301	R	II
cg04593493		IGR	opensea	IGR-opensea	0.0213116	0.0428635	7.46423	1.37282e-05	0.0147759	3.20597	0.0525506	0.0312391	-0.0213116	14	66365778	F	II
cg00574177		IGR	opensea	IGR-opensea	0.0418024	0.249325	7.45889	1.38188e-05	0.0148115	3.19904	0.268326	0.226524	-0.0418024	14	66499619	R	II		rs544241480;rs557591799	9;2
cg11624322		IGR	opensea	IGR-opensea	0.0616691	0.795254	7.45866	1.38228e-05	0.0148115	3.19873	0.823285	0.761616	-0.0616691	4	150597454	F	II		rs150594001	31
cg06887473		IGR	opensea	IGR-opensea	0.0524955	0.35968	7.45865	1.3823e-05	0.0148115	3.19872	0.383542	0.331046	-0.0524955	10	15055828	R	II		rs77683765;rs77782909;rs184904906;rs75559622	26;20;2;1
cg10965259	MIR548F3	Body	opensea	Body-opensea	-0.0489718	0.899519	-7.45745	1.38434e-05	0.0148115	3.19716	0.877259	0.92623	0.0489718	1	218636828	R	II		rs114341125;rs184124288;rs190678591	19;8;2
cg23431458		IGR	opensea	IGR-opensea	-0.0418677	0.918342	-7.45555	1.38758e-05	0.0148241	3.1947	0.899311	0.941179	0.0418677	2	121390496	R	II		rs558314308;rs112358835	49;36
cg06179249	AGPAT4	Body	opensea	Body-opensea	-0.0239179	0.966764	-7.45285	1.39222e-05	0.0148517	3.19118	0.955893	0.979811	0.0239179	6	161575667	F	II		rs570841101;rs539866957;rs558568889	18;27;41
cg13795579	ARPP21	Body	opensea	Body-opensea	0.0510175	0.248089	7.45062	1.39605e-05	0.0148581	3.18828	0.271279	0.220262	-0.0510175	3	35747962	R	II		rs567703730	7
cg16996788		IGR	island	IGR-island	-0.04502	0.919789	-7.44697	1.40236e-05	0.0148581	3.18353	0.899325	0.944345	0.04502	6	168106222	F	II	chr6:168106020-168106223
cg10971134		IGR	opensea	IGR-opensea	0.109209	0.812778	7.44546	1.40497e-05	0.0148581	3.18157	0.862418	0.753209	-0.109209	1	56877429	F	II		rs147738097;rs184867812	1;40
cg10746778	SORL1	Body	opensea	Body-opensea	0.13852	0.711128	7.44443	1.40676e-05	0.0148581	3.18023	0.774092	0.635572	-0.13852	11	121460778	R	II
cg02532894	LILRA3	TSS1500	opensea	TSS1500-opensea	0.0443159	0.149883	7.44429	1.40701e-05	0.0148581	3.18004	0.170027	0.125711	-0.0443159	19	54805259	F	II		rs556541358	22
cg18260416	FHOD3	Body	opensea	Body-opensea	0.0600598	0.527027	7.44343	1.4085e-05	0.0148581	3.17893	0.554327	0.494267	-0.0600598	18	34160518	F	II		rs74866978;rs571813064	18;46
cg00117156	NOD2	Body	opensea	Body-opensea	0.041872	0.174615	7.44332	1.40868e-05	0.0148581	3.17879	0.193647	0.151775	-0.041872	16	50753263	F	II
cg08071137	CDCA7L	Body	opensea	Body-opensea	-0.031114	0.941555	-7.44297	1.4093e-05	0.0148581	3.17833	0.927413	0.958526	0.031114	7	21945571	R	II		rs12540021;rs529214754	10;1
cg22816252	NTPCR	Body	opensea	Body-opensea	-0.0383721	0.916363	-7.43761	1.41866e-05	0.0149244	3.17135	0.898921	0.937293	0.0383721	1	233101733	F	II		rs546305697;rs566533301;rs12075031;rs376810176	6;9;11;39
cg25456896		IGR	opensea	IGR-opensea	-0.0314523	0.923458	-7.43669	1.42028e-05	0.0149244	3.17015	0.909161	0.940614	0.0314523	21	43025038	F	II		rs145867008;rs7281496;rs561547027	8;43;45
cg04308838	TTC39C	Body	opensea	Body-opensea	0.11623	0.648715	7.43582	1.4218e-05	0.0149244	3.16902	0.701547	0.585317	-0.11623	18	21651322	R	II		rs531269158;rs545140733	44;38
cg17353224		IGR	opensea	IGR-opensea	-0.0461225	0.841253	-7.43152	1.42938e-05	0.0149688	3.16342	0.820289	0.866411	0.0461225	18	60277608	R	II		rs149791541	6
cg15413377	LRFN5	1stExon	shore	1stExon-shore	0.0806403	0.371377	7.42981	1.43241e-05	0.0149688	3.16119	0.408031	0.327391	-0.0806403	14	42077429	R	I	chr14:42075858-42076329	rs76767345;rs573417768	34;13
cg24633978	HOXD11	1stExon	shore	1stExon-shore	0.0509219	0.395746	7.42925	1.43341e-05	0.0149688	3.16045	0.418892	0.367971	-0.0509219	2	176972581	F	I	chr2:176973427-176973718
cg08440736	POFUT1	3'UTR	opensea	3'UTR-opensea	-0.0462309	0.921389	-7.42761	1.4363e-05	0.0149688	3.15832	0.900375	0.946606	0.0462309	20	30822686	R	II		rs574051612;rs74585664	15;2
cg08300037	PTPRF	5'UTR	shore	5'UTR-shore	0.0502448	0.179815	7.42692	1.43754e-05	0.0149688	3.15742	0.202653	0.152408	-0.0502448	1	43998080	R	II	chr1:43996724-43997592	rs192098836;rs546159688	15;10
cg04166913	BRD2	Body	opensea	Body-opensea	-0.0468831	0.879834	-7.42639	1.43848e-05	0.0149688	3.15673	0.858524	0.905407	0.0468831	6	32945336	F	II		rs376596270	45
cg04848569	ZNF572	Body	opensea	Body-opensea	-0.0569083	0.759064	-7.42194	1.44642e-05	0.0150297	3.15093	0.733197	0.790105	0.0569083	8	125989980	R	II		rs139604349;rs200991389	16;13
cg22210220	PHRF1	Body	opensea	Body-opensea	-0.0281793	0.910457	-7.41971	1.45043e-05	0.0150408	3.14801	0.897648	0.925827	0.0281793	11	581928	R	II		rs200410941;rs567300431	4;3
cg05049625	OCA2	Body	opensea	Body-opensea	0.0491788	0.142649	7.41716	1.455e-05	0.0150408	3.1447	0.165003	0.115824	-0.0491788	15	28300427	R	II
cg10302941		IGR	opensea	IGR-opensea	0.037707	0.248238	7.41688	1.4555e-05	0.0150408	3.14433	0.265378	0.227671	-0.037707	8	143137199	F	II		rs74560078;rs529279851	32;50
cg18119407	CFLAR	TSS1500	shore	TSS1500-shore	0.0688943	0.221386	7.41524	1.45847e-05	0.0150408	3.14219	0.252701	0.183807	-0.0688943	2	201980504	R	II	chr2:201981062-201981689	rs376725427;rs574841159	38;11
cg05968451	FOXP1	5'UTR	opensea	5'UTR-opensea	-0.0491936	0.731738	-7.41511	1.4587e-05	0.0150408	3.14202	0.709377	0.758571	0.0491936	3	71300663	R	II		rs570285485;rs142117950	48;2
cg24438644	ADRB3	1stExon	island	1stExon-island	0.0737412	0.30049	7.41366	1.46133e-05	0.0150408	3.14012	0.334009	0.260268	-0.0737412	8	37823996	R	II	chr8:37822486-37824008	rs201940081	22
cg01850278	PPP1R12A	TSS1500	opensea	TSS1500-opensea	0.0974723	0.884519	7.41229	1.46381e-05	0.0150408	3.13833	0.928824	0.831352	-0.0974723	12	80308889	R	II
cg18050804	MCF2L	Body	shore	Body-shore	-0.056616	0.708661	-7.41186	1.46458e-05	0.0150408	3.13778	0.682927	0.739543	0.056616	13	113677188	R	II	chr13:113677627-113677836	rs2993304;rs377634313;rs573199352;rs200820204	20;15;14;12
cg03724986	LMOD1	Body	opensea	Body-opensea	0.0833336	0.182862	7.40999	1.46798e-05	0.0150408	3.13533	0.220741	0.137407	-0.0833336	1	201903294	R	II		rs545415984	1
cg10236452		IGR	island	IGR-island	0.0435335	0.507996	7.40979	1.46835e-05	0.0150408	3.13507	0.527784	0.48425	-0.0435335	1	208132590	F	I	chr1:208132327-208133117	rs553620645	32
cg15518042	ZNF643	5'UTR	island	5'UTR-island	0.0632677	0.396037	7.4082	1.47125e-05	0.0150491	3.13299	0.424795	0.361528	-0.0632677	1	40915896	R	I	chr1:40915605-40916072	rs2982499	29
cg08847918	CLIC4	Body	opensea	Body-opensea	0.0587554	0.931885	7.40702	1.47339e-05	0.0150498	3.13145	0.958592	0.899837	-0.0587554	1	25105247	F	II		rs7553761;rs185529906;rs150331198;rs190782202	9;10;24;29
cg07189025		IGR	shelf	IGR-shelf	0.0828731	0.900073	7.40212	1.48238e-05	0.0151079	3.12505	0.937743	0.85487	-0.0828731	1	235671652	R	II	chr1:235667089-235668619
cg06625916	NYX	Body	island	Body-island	0.0454129	0.679157	7.40163	1.48327e-05	0.0151079	3.12441	0.6998	0.654387	-0.0454129	X	41332957	F	I	chrX:41332738-41334126
cg25195497	FAM50B	TSS1500	island	TSS1500-island	0.0542852	0.383278	7.39959	1.48703e-05	0.0151248	3.12174	0.407953	0.353668	-0.0542852	6	3849327	R	II	chr6:3849271-3851048	rs2239713;rs543036035	24;5
cg23111196		IGR	opensea	IGR-opensea	0.0431995	0.941668	7.39724	1.49137e-05	0.0151306	3.11868	0.961304	0.918105	-0.0431995	5	60603263	R	II		rs542539580	42
cg09659072		IGR	opensea	IGR-opensea	0.122055	0.860804	7.39627	1.49316e-05	0.0151306	3.11741	0.916283	0.794229	-0.122055	10	114939288	F	II		rs368885719	23
cg05905033	SH3PXD2A	Body	opensea	Body-opensea	0.0234386	0.862748	7.39588	1.49389e-05	0.0151306	3.11689	0.873402	0.849964	-0.0234386	10	105410134	R	II		rs115900735;rs191874863	35;2
cg23211257	TERT	Body	shore	Body-shore	0.0649762	0.811321	7.39429	1.49683e-05	0.0151352	3.11482	0.840856	0.77588	-0.0649762	5	1284888	F	II	chr5:1286098-1286355	rs546686553;rs565580422	0;2
cg07931364	PAQR8	5'UTR	island	5'UTR-island	0.0784057	0.357005	7.39138	1.50225e-05	0.0151352	3.11101	0.392644	0.314238	-0.0784057	6	52227098	R	I	chr6:52226753-52228006	rs576655601	10
cg22856771		IGR	opensea	IGR-opensea	-0.0429653	0.940515	-7.39132	1.50237e-05	0.0151352	3.11093	0.920986	0.963951	0.0429653	11	121665836	R	II		rs570851284;rs538270836;rs187671853	38;15;9
cg25250661	TPO	Body	shelf	Body-shelf	0.108615	0.88055	7.38917	1.50639e-05	0.0151352	3.10811	0.92992	0.821306	-0.108615	2	1489909	R	II	chr2:1493652-1494239	rs186933545;rs547862205;rs116686623;rs537756145	45;18;8;3
cg12904680	MCCC1	Body	shore	Body-shore	-0.0604531	0.88858	-7.38858	1.50748e-05	0.0151352	3.10735	0.861102	0.921555	0.0604531	3	182781611	F	II	chr3:182782174-182782576	rs576490989;rs544396202;rs556442437	1;46;50
cg05749388	BRINP3	Body	opensea	Body-opensea	0.0277054	0.231169	7.387	1.51045e-05	0.0151352	3.10528	0.243762	0.216057	-0.0277054	1	190114020	R	II		rs815341;rs549067388	45;2
cg06371658	TATDN2	Body	shore	Body-shore	0.0684551	0.915387	7.38573	1.51283e-05	0.0151352	3.10362	0.946503	0.878048	-0.0684551	3	10292843	R	II	chr3:10290888-10291111
cg13246007	PCM1	3'UTR	opensea	3'UTR-opensea	0.0439077	0.944473	7.38461	1.51494e-05	0.0151352	3.10215	0.964431	0.920524	-0.0439077	8	17886267	R	II		rs558960674;rs528093718	50;17
cg05305262		IGR	shore	IGR-shore	-0.0394498	0.852563	-7.38403	1.51603e-05	0.0151352	3.10139	0.834631	0.874081	0.0394498	16	89634681	R	II	chr16:89632592-89632799	rs193205213;rs527990733	5;2
cg07151160	AP1S1	Body	shelf	Body-shelf	-0.055476	0.861609	-7.38261	1.5187e-05	0.0151352	3.09953	0.836393	0.891869	0.055476	7	100800736	R	II	chr7:100797532-100798479
cg12377211		IGR	opensea	IGR-opensea	0.0521456	0.337957	7.38099	1.52176e-05	0.0151352	3.09741	0.36166	0.309514	-0.0521456	9	4367191	R	II		rs534701516;rs115736071;rs188390699	46;8;2
cg27583988	TEX264	TSS1500	shore	TSS1500-shore	0.0492908	0.195704	7.3788	1.5259e-05	0.0151352	3.09455	0.218109	0.168818	-0.0492908	3	51704471	R	II	chr3:51705062-51706022	rs143870596;rs184230715;rs553025862	46;32;23
cg12412598		IGR	island	IGR-island	-0.0339946	0.869834	-7.37774	1.52792e-05	0.0151352	3.09316	0.854382	0.888377	0.0339946	12	132939165	F	II	chr12:132938326-132939235	rs574004089;rs542808443;rs559598827;rs28544559;rs146933461;rs564888876	1;5;15;16;26;34
cg19892234	IGF2BP2	Body	opensea	Body-opensea	0.0506974	0.375463	7.37733	1.52869e-05	0.0151352	3.09262	0.398507	0.34781	-0.0506974	3	185463595	R	II		rs146008538;rs79216826	9;2
cg08466179	CMPK1	TSS1500	shore	TSS1500-shore	0.0410952	0.102002	7.37644	1.5304e-05	0.0151352	3.09145	0.120682	0.0795866	-0.0410952	1	47799146	R	II	chr1:47799411-47800426	rs535469766	21
cg02695370	ORC2	Body	opensea	Body-opensea	0.0933616	0.869651	7.37627	1.53072e-05	0.0151352	3.09123	0.912088	0.818726	-0.0933616	2	201791737	F	II		rs543712474;rs16835823	1;44
cg18897632	SOX11	3'UTR	island	3'UTR-island	0.0421651	0.561261	7.37512	1.53289e-05	0.0151352	3.08973	0.580427	0.538262	-0.0421651	2	5836231	F	I	chr2:5836068-5837643	rs533093349	49
cg07218959	STX7	Body	opensea	Body-opensea	0.0693941	0.916509	7.37411	1.53483e-05	0.0151352	3.0884	0.948052	0.878657	-0.0693941	6	132792229	R	II		rs78332821	46
cg15451585	ENTPD5	Body	opensea	Body-opensea	0.118409	0.862213	7.37336	1.53626e-05	0.0151352	3.08742	0.916035	0.797627	-0.118409	14	74444008	F	II		rs143835358;rs202150430	1;22
cg02175321	PDGFD	Body	opensea	Body-opensea	0.0544567	0.18971	7.37333	1.53632e-05	0.0151352	3.08737	0.214463	0.160006	-0.0544567	11	103930844	F	II		rs141712538	47
cg16480759	PVRL1	Body	island	Body-island	-0.0357059	0.930775	-7.36908	1.54446e-05	0.0151891	3.08181	0.914545	0.95025	0.0357059	11	119535816	R	II	chr11:119535559-119535992	rs188936128	1
cg20311100	CLECL1	Body	opensea	Body-opensea	0.0792016	0.933672	7.36827	1.54601e-05	0.0151891	3.08075	0.969672	0.890471	-0.0792016	12	9884176	R	II		rs1008611	19
cg08931917	GRIN2B	5'UTR	opensea	5'UTR-opensea	0.118836	0.57457	7.36635	1.54971e-05	0.0152047	3.07823	0.628586	0.50975	-0.118836	12	14109569	F	II		rs550871617	47
cg17233634	ZNF75D	Body	opensea	Body-opensea	0.0726547	0.779118	7.36271	1.55674e-05	0.0152057	3.07346	0.812143	0.739488	-0.0726547	X	134449945	F	II
cg07495811		IGR	shore	IGR-shore	-0.0452711	0.678224	-7.36054	1.56096e-05	0.0152057	3.0706	0.657646	0.702917	0.0452711	6	28175919	F	II	chr6:28175282-28175605	rs141729472;rs552234201	0;20
cg18357914		IGR	opensea	IGR-opensea	0.0575274	0.215744	7.35616	1.56948e-05	0.0152057	3.06487	0.241893	0.184365	-0.0575274	11	9352582	F	II		rs556519214	16
cg13053332	ROR2	Body	opensea	Body-opensea	-0.0554376	0.931376	-7.35613	1.56954e-05	0.0152057	3.06483	0.906177	0.961614	0.0554376	9	94587071	F	II		rs568340672;rs529404564	0;1
cg23267594	EPHA4	TSS1500	shore	TSS1500-shore	0.110992	0.757452	7.3553	1.57116e-05	0.0152057	3.06374	0.807903	0.696911	-0.110992	2	222440106	F	II	chr2:222436034-222438941
cg08835688	GRB10	5'UTR	island	5'UTR-island	0.057835	0.446442	7.35473	1.57229e-05	0.0152057	3.06299	0.47273	0.414895	-0.057835	7	50849931	R	II	chr7:50849752-50850871	rs183464405;rs535443821	43;18
cg19834490	LONRF1	Body	opensea	Body-opensea	0.116334	0.865775	7.35458	1.57259e-05	0.0152057	3.06279	0.918654	0.802319	-0.116334	8	12587520	R	II		rs141479504;rs145151994;rs559379601;rs530264881	49;37;36;16
cg08687386	IER3	3'UTR	island	3'UTR-island	0.0481884	0.43854	7.35447	1.5728e-05	0.0152057	3.06264	0.460444	0.412255	-0.0481884	6	30711206	R	II	chr6:30710307-30712440	rs139043850	44
cg14425270	ERICH1-AS1	Body	opensea	Body-opensea	0.160964	0.541669	7.35419	1.57334e-05	0.0152057	3.06228	0.614834	0.453871	-0.160964	8	862031	F	II		rs185620579;rs534500798	31;33
cg12206157		IGR	opensea	IGR-opensea	-0.0345576	0.675252	-7.35332	1.57505e-05	0.0152057	3.06113	0.659544	0.694101	0.0345576	15	70679173	F	II		rs552978409;rs573060774	1;43
cg24041917		IGR	island	IGR-island	-0.0477969	0.789349	-7.35309	1.5755e-05	0.0152057	3.06083	0.767623	0.81542	0.0477969	1	119535986	F	II	chr1:119535666-119535987	rs79703564	48
cg17416431		IGR	opensea	IGR-opensea	-0.0333956	0.908205	-7.35225	1.57714e-05	0.0152057	3.05974	0.893025	0.926421	0.0333956	8	126470752	F	II		rs536864890	0
cg11027456	HEATR2	Body	shelf	Body-shelf	0.130431	0.511158	7.35221	1.57722e-05	0.0152057	3.05968	0.570445	0.440014	-0.130431	7	799693	R	I	chr7:796345-796926	rs149033412	51
cg26763394		IGR	opensea	IGR-opensea	0.040537	0.107676	7.34999	1.58159e-05	0.0152084	3.05677	0.126102	0.0855646	-0.040537	3	45957664	F	II		rs1488373;rs78867025	25;32
cg23859173		IGR	opensea	IGR-opensea	0.0568347	0.622599	7.34879	1.58396e-05	0.0152084	3.05519	0.648433	0.591599	-0.0568347	12	76982640	F	II		rs537979330	0
cg01173986	DOCK7	Body	opensea	Body-opensea	0.0914957	0.821569	7.34764	1.58623e-05	0.0152084	3.05368	0.863158	0.771662	-0.0914957	1	63061968	R	II		rs150428533	30
cg00292432	TSPAN9	3'UTR	opensea	3'UTR-opensea	-0.064663	0.885929	-7.34308	1.59528e-05	0.0152084	3.04769	0.856536	0.921199	0.064663	12	3393872	R	II		rs73256393;rs535980280;rs549883339;rs569390937;rs538295999	50;23;22;7;2
cg21330949		IGR	opensea	IGR-opensea	-0.0446672	0.913122	-7.34302	1.5954e-05	0.0152084	3.0476	0.892819	0.937486	0.0446672	12	19557320	R	II		rs79540405;rs539926922	41;30
cg03495868	PTGFR	5'UTR	island	5'UTR-island	0.0699615	0.481097	7.34297	1.59549e-05	0.0152084	3.04755	0.512897	0.442936	-0.0699615	1	78956905	F	II	chr1:78956624-78957516	rs556213576	20
cg04851675	RCCD1	TSS200	island	TSS200-island	0.0442116	0.499685	7.34238	1.59668e-05	0.0152084	3.04676	0.519781	0.47557	-0.0442116	15	91498080	F	II	chr15:91497994-91498615	rs189310533;rs867468;rs2001216	44;47;50
cg09538135		IGR	island	IGR-island	0.0335359	0.470692	7.34231	1.5968e-05	0.0152084	3.04668	0.485936	0.4524	-0.0335359	21	38593663	F	II	chr21:38592987-38593674	rs577425138;rs533982647;rs553893766;rs573686088	0;1;7;8
cg18162091		IGR	shore	IGR-shore	-0.046209	0.812881	-7.34172	1.59797e-05	0.0152084	3.04591	0.791877	0.838086	0.046209	12	133012232	F	II	chr12:133010683-133010929	rs575912678	10
cg21793517	ARID1B	Body	opensea	Body-opensea	0.189339	0.815664	7.34013	1.60116e-05	0.0152084	3.0438	0.901728	0.712388	-0.189339	6	157323292	F	II		rs192330199;rs184278689	0;41
cg03690010	ADK	Body	opensea	Body-opensea	-0.0476588	0.805467	-7.3401	1.60122e-05	0.0152084	3.04377	0.783804	0.831462	0.0476588	10	76260468	F	II		rs573128909;rs560040578;rs189463868	1;8;34
cg20382625		IGR	opensea	IGR-opensea	0.0328448	0.203423	7.33821	1.60498e-05	0.0152084	3.04129	0.218353	0.185508	-0.0328448	20	42709874	R	II		rs6031359;rs6031361;rs149847912	48;43;1
cg10912126	IL15	5'UTR	opensea	5'UTR-opensea	0.0994687	0.870316	7.33771	1.606e-05	0.0152084	3.04062	0.915529	0.81606	-0.0994687	4	142626408	R	II		rs561706048	2
cg22855923	OLFML3	TSS1500	opensea	TSS1500-opensea	0.140289	0.827377	7.3372	1.60703e-05	0.0152084	3.03995	0.891144	0.750856	-0.140289	1	114521157	F	II		rs78905198;rs567872754;rs538909053;rs552619890;rs188738848;rs180770779	1;2;3;30;31;43
cg18848528	UGGT2	Body	opensea	Body-opensea	0.122623	0.845234	7.33443	1.61257e-05	0.0152409	3.03632	0.900971	0.778349	-0.122623	13	96578517	F	II		rs545882876;rs556219112	22;28
cg27447296	MRPL33	TSS1500	shore	TSS1500-shore	0.0592812	0.238255	7.33283	1.6158e-05	0.0152514	3.03421	0.265201	0.20592	-0.0592812	2	27994265	F	II	chr2:27994470-27994944	rs546614790	37
cg12566756		IGR	shore	IGR-shore	0.0406249	0.151741	7.33084	1.61981e-05	0.0152546	3.0316	0.170207	0.129582	-0.0406249	12	106975149	R	I	chr12:106975195-106975714
cg22962236		IGR	opensea	IGR-opensea	-0.0393463	0.869767	-7.32995	1.62162e-05	0.0152546	3.03042	0.851882	0.891228	0.0393463	10	132158329	R	II
cg01397450	THY1	Body	shore	Body-shore	-0.0422742	0.884181	-7.32952	1.62249e-05	0.0152546	3.02986	0.864966	0.90724	0.0422742	11	119290776	R	II	chr11:119292689-119292891	rs111763470	1
cg13833296		IGR	opensea	IGR-opensea	0.0620013	0.174661	7.32701	1.62758e-05	0.0152654	3.02656	0.202844	0.140842	-0.0620013	20	34864137	F	II		rs559393121;rs114026421	45;51
cg03157910	ITPR2	Body	opensea	Body-opensea	-0.05395	0.876045	-7.32687	1.62787e-05	0.0152654	3.02637	0.851522	0.905472	0.05395	12	26625769	R	II		rs549270864;rs551212675	3;2
cg06588457	ILF3	Body	opensea	Body-opensea	-0.0394899	0.930548	-7.32535	1.63096e-05	0.0152745	3.02437	0.912598	0.952088	0.0394899	19	10791697	F	II		rs201772863	21
cg21146833		IGR	opensea	IGR-opensea	0.0682524	0.90618	7.31933	1.64326e-05	0.0152851	3.01645	0.937204	0.868952	-0.0682524	15	40089066	F	II		rs562967491;rs531981330	1;10
cg15837197	OGDHL	Body	opensea	Body-opensea	-0.0496241	0.832287	-7.31816	1.64567e-05	0.0152851	3.0149	0.80973	0.859355	0.0496241	10	50956674	R	II		rs556088951;rs539709424	35;2
cg14799536		IGR	opensea	IGR-opensea	0.0512345	0.476864	7.31738	1.64729e-05	0.0152851	3.01387	0.500152	0.448918	-0.0512345	1	201500393	F	II		rs549310328;rs116070755;rs531368627	12;18;30
cg02963846	SNORD7	TSS200	opensea	TSS200-opensea	-0.0472991	0.944009	-7.31698	1.6481e-05	0.0152851	3.01335	0.92251	0.969809	0.0472991	17	33900674	F	II		rs145586192;rs532005639;rs114393730;rs561687613	1;14;21;45
cg09342016		IGR	shore	IGR-shore	0.0489794	0.129222	7.31605	1.65003e-05	0.0152851	3.01212	0.151485	0.102506	-0.0489794	14	23292648	F	II	chr14:23291689-23292278	rs573129988;rs538541554;rs558156728	7;24;25
cg10224937	HOXA10-AS	Body	shore	Body-shore	0.0270604	0.138188	7.31311	1.65609e-05	0.0152851	3.00825	0.150488	0.123428	-0.0270604	7	27208594	F	II	chr7:27208871-27209616	rs573071549;rs542131871;rs537786538	16;18;45
cg01348756	AEBP2	Body	opensea	Body-opensea	0.127709	0.895754	7.31302	1.65629e-05	0.0152851	3.00812	0.953803	0.826094	-0.127709	12	19599161	R	II		rs537852875;rs554907732	35;28
cg18026062	ODZ2	Body	opensea	Body-opensea	0.038364	0.0708159	7.31256	1.65725e-05	0.0152851	3.00752	0.0882541	0.0498901	-0.038364	5	167642863	F	II		rs138401209	29
cg13885953	LINC01310	Body	opensea	Body-opensea	0.0428309	0.458274	7.31103	1.66041e-05	0.0152851	3.00551	0.477742	0.434911	-0.0428309	22	49285247	R	II		rs550843438	1
cg27608728		IGR	shore	IGR-shore	0.0381773	0.0943885	7.3106	1.66131e-05	0.0152851	3.00494	0.111742	0.0735645	-0.0381773	19	10360873	F	II	chr19:10362771-10363384
cg10495393	CREB1	5'UTR	opensea	5'UTR-opensea	0.0550672	0.940103	7.31026	1.66202e-05	0.0152851	3.00449	0.965134	0.910067	-0.0550672	2	208402967	F	II		rs371830260;rs563167979;rs528984902	21;23;27
cg08023994	PLEKHM3	Body	opensea	Body-opensea	0.0309715	0.953357	7.31024	1.66206e-05	0.0152851	3.00446	0.967435	0.936464	-0.0309715	2	208834784	F	II		rs145328918;rs540934662	0;1
cg05658982	PTPRN	Body	shelf	Body-shelf	-0.0326371	0.869115	-7.30945	1.6637e-05	0.0152851	3.00342	0.85428	0.886917	0.0326371	2	220157271	F	II	chr2:220159438-220159977	rs181135990;rs574034945	0;1
cg08278453	FNIP2	Body	opensea	Body-opensea	0.152724	0.800988	7.30907	1.66448e-05	0.0152851	3.00292	0.870408	0.717684	-0.152724	4	159716047	R	II		rs552588273	46
cg12520969		IGR	opensea	IGR-opensea	0.0572944	0.166894	7.30872	1.66522e-05	0.0152851	3.00246	0.192937	0.135643	-0.0572944	1	157933053	R	II		rs188709965	2
cg26149747		IGR	opensea	IGR-opensea	0.114638	0.791549	7.30769	1.66736e-05	0.0152851	3.0011	0.843657	0.729019	-0.114638	4	119992532	F	II		rs151142618	0
cg19429281	ZNF702P	Body	island	Body-island	0.0327817	0.143687	7.30692	1.66897e-05	0.0152851	3.00009	0.158588	0.125806	-0.0327817	19	53496738	F	I	chr19:53496732-53497028	rs564040266;rs12463150	2;16
cg09260667		IGR	opensea	IGR-opensea	-0.0530303	0.876416	-7.30631	1.67024e-05	0.0152851	2.99929	0.852311	0.905341	0.0530303	16	50679494	R	II		rs542400418	37
cg12199011	BAZ2A	Body	shore	Body-shore	0.0456026	0.143049	7.30407	1.67493e-05	0.0152915	2.99633	0.163778	0.118175	-0.0456026	12	57026411	R	II	chr12:57028393-57028747	rs561019120	34
cg14343962	FBN1	Body	opensea	Body-opensea	0.104096	0.912545	7.30326	1.67664e-05	0.0152915	2.99525	0.959861	0.855765	-0.104096	15	48909214	R	II		rs189980672;rs145704123;rs182097677	47;5;1
cg24111332	TRPM2	Body	opensea	Body-opensea	0.0318947	0.117239	7.30294	1.6773e-05	0.0152915	2.99484	0.131737	0.0998418	-0.0318947	21	45780242	F	II		rs139060632;rs539263738;rs28636732	0;11;20
cg14361741	FXN	Body	shelf	Body-shelf	-0.0610277	0.888102	-7.30041	1.68262e-05	0.0153029	2.9915	0.860362	0.92139	0.0610277	9	71685390	F	II	chr9:71681913-71682311	rs547840411;rs569552635;rs537094875;rs78630091	1;6;9;42
cg00175844	EIF2C2	Body	opensea	Body-opensea	-0.0577489	0.887866	-7.30025	1.68296e-05	0.0153029	2.99129	0.861617	0.919365	0.0577489	8	141580128	F	II		rs141732636;rs544556056;rs562757628;rs186854731;rs545275295	6;17;25;42;48
cg19846410	OLFM2	Body	shelf	Body-shelf	-0.0360446	0.812048	-7.29845	1.68675e-05	0.0153029	2.98892	0.795664	0.831708	0.0360446	19	9967957	R	II	chr19:9964944-9965433	rs535936235;rs141742593;rs199847708	8;2;1
cg08178005		IGR	opensea	IGR-opensea	-0.0531264	0.908911	-7.29832	1.68704e-05	0.0153029	2.98874	0.884763	0.937889	0.0531264	14	69194587	F	II		rs529032536;rs536973134;rs10483821	0;9;20
cg23962081	DRGX	TSS200	island	TSS200-island	0.0547431	0.198056	7.29191	1.70062e-05	0.0153124	2.98028	0.222939	0.168196	-0.0547431	10	50604137	R	II	chr10:50602989-50606783	rs147619652;rs370413924	31;13
cg02074501	SPTBN1	5'UTR	opensea	5'UTR-opensea	0.162594	0.81176	7.29169	1.7011e-05	0.0153124	2.97999	0.885666	0.723072	-0.162594	2	54697642	R	II		rs559772705;rs528456557;rs542249987	48;32;1
cg20985092	SORL1	Body	opensea	Body-opensea	0.0918741	0.906272	7.29158	1.70133e-05	0.0153124	2.97984	0.948033	0.856159	-0.0918741	11	121499423	F	II		rs557072116	45
cg13722419	TANC1	3'UTR	opensea	3'UTR-opensea	0.0848033	0.910669	7.29047	1.70369e-05	0.0153124	2.97838	0.949216	0.864413	-0.0848033	2	160088036	F	II		rs149632941	1
cg14969125	SYN3	Body	opensea	Body-opensea	-0.0380964	0.896442	-7.28948	1.70582e-05	0.0153124	2.97707	0.879125	0.917221	0.0380964	22	32959103	R	II		rs572661509;rs144896952	44;22
cg04266202	MPO	Body	shelf	Body-shelf	-0.0549058	0.808154	-7.28942	1.70595e-05	0.0153124	2.97699	0.783197	0.838103	0.0549058	17	56352895	F	II	chr17:56355207-56355502	rs182011210;rs150146528;rs531757804	1;25;47
cg01620580	ZNF665	TSS200	island	TSS200-island	0.0540289	0.369082	7.28896	1.70694e-05	0.0153124	2.97638	0.393641	0.339612	-0.0540289	19	53696649	R	I	chr19:53696029-53696650	rs574438679;rs541843883	36;28
cg22772353		IGR	shelf	IGR-shelf	0.0621476	0.238903	7.28894	1.70697e-05	0.0153124	2.97636	0.267152	0.205004	-0.0621476	9	138070860	F	II	chr9:138068090-138068294	rs540114923;rs558126456	0;42
cg21523808	C9orf170	TSS1500	shore	TSS1500-shore	-0.0359406	0.767601	-7.28866	1.70758e-05	0.0153124	2.97598	0.751264	0.787205	0.0359406	9	89762903	R	II	chr9:89763336-89763767	rs71507719	11
cg16531275	SPIRE2	Body	opensea	Body-opensea	-0.0414367	0.583653	-7.28784	1.70932e-05	0.0153124	2.97491	0.564818	0.606255	0.0414367	16	89927907	F	II		rs573909346;rs541192501;rs73270348	0;28;29
cg06021189	TRIM27	Body	opensea	Body-opensea	-0.0371242	0.924995	-7.28677	1.71162e-05	0.015314	2.97349	0.908121	0.945245	0.0371242	6	28872284	F	II		rs143422492;rs368264821	13;41
cg24903589	PTPRS	Body	shore	Body-shore	0.028981	0.697957	7.28458	1.71632e-05	0.0153317	2.9706	0.71113	0.682149	-0.028981	19	5209018	R	II	chr19:5210564-5210864	rs533336293;rs549906830;rs569805650;rs535516517	20;9;2;1
cg02451864	BASP1	5'UTR	opensea	5'UTR-opensea	0.106816	0.896105	7.28356	1.71851e-05	0.0153317	2.96926	0.944658	0.837842	-0.106816	5	17239947	R	II		rs550070608	30
cg11433207		IGR	opensea	IGR-opensea	-0.0657842	0.0680185	-7.28067	1.72477e-05	0.0153317	2.96543	0.0381166	0.103901	0.0657842	15	61889588	R	II		rs555552099;rs80343383;rs142520218	48;2;1
cg16769488	XPO7	Body	opensea	Body-opensea	0.0884883	0.894248	7.2801	1.72598e-05	0.0153317	2.96468	0.93447	0.845982	-0.0884883	8	21828643	F	II		rs141777155;rs577761271;rs537960113	1;13;19
cg06024696	ZNF365	Body	opensea	Body-opensea	-0.0314781	0.947569	-7.27704	1.73264e-05	0.0153317	2.96063	0.933261	0.964739	0.0314781	10	64377688	R	II		rs546451749;rs561555202;rs138485841	16;3;2
cg26808328		IGR	shelf	IGR-shelf	-0.0408592	0.89823	-7.27585	1.73522e-05	0.0153317	2.95906	0.879657	0.920516	0.0408592	14	70321034	R	II	chr14:70316847-70317240	rs560700985;rs375257514;rs149672797	47;15;1
cg06114238	DIP2A	Body	opensea	Body-opensea	-0.047795	0.85396	-7.27573	1.73548e-05	0.0153317	2.9589	0.832235	0.88003	0.047795	21	47960237	R	II		rs543755137;rs561739420	32;2
cg08660235	C15orf41	Body	opensea	Body-opensea	0.0450686	0.945644	7.27517	1.73671e-05	0.0153317	2.95815	0.96613	0.921061	-0.0450686	15	37047587	R	II		rs183616365;rs553046242	16;9
cg10502231		IGR	opensea	IGR-opensea	0.109447	0.61156	7.27466	1.73781e-05	0.0153317	2.95748	0.661309	0.551862	-0.109447	1	224363449	R	I		rs563309494;rs530958157;rs549790828;rs571557450	51;50;39;38
cg12934382	GRM2	1stExon	island	1stExon-island	0.0285761	0.619143	7.27332	1.74073e-05	0.0153317	2.95571	0.632133	0.603556	-0.0285761	3	51741135	F	I	chr3:51740740-51741413	rs561596345;rs149387441;rs544422490	2;3;4
cg16508182		IGR	opensea	IGR-opensea	0.0849124	0.862132	7.27255	1.74241e-05	0.0153317	2.9547	0.900729	0.815816	-0.0849124	2	178058209	R	II		rs558557239;rs16865064	44;1
cg07300983	SRCIN1	Body	opensea	Body-opensea	0.0509952	0.118376	7.27144	1.74486e-05	0.0153317	2.95322	0.141556	0.0905608	-0.0509952	17	36695209	R	II		rs574350472;rs540053291	5;2
cg26140688	HUNK	TSS200	island	TSS200-island	0.0487569	0.303359	7.27136	1.74503e-05	0.0153317	2.95312	0.325522	0.276765	-0.0487569	21	33245471	R	I	chr21:33244910-33246609	rs542222932	12
cg15174972	AKAP9	Body	opensea	Body-opensea	0.119229	0.850307	7.27044	1.74703e-05	0.0153317	2.9519	0.904502	0.785273	-0.119229	7	91672657	F	II
cg01955828	ARPP19	Body	shelf	Body-shelf	0.0746312	0.904679	7.26863	1.75102e-05	0.0153317	2.9495	0.938602	0.863971	-0.0746312	15	52856982	R	II	chr15:52860752-52861410	rs73396718;rs111309481	50;24
cg26242514	LOC101928885	Body	opensea	Body-opensea	-0.0585125	0.77727	-7.26843	1.75146e-05	0.0153317	2.94924	0.750673	0.809186	0.0585125	5	68303028	R	II		rs530565131;rs375987808;rs538651466	9;2;1
cg06427502	NAP1L4	5'UTR	island	5'UTR-island	0.0568698	0.321012	7.26755	1.75339e-05	0.0153317	2.94807	0.346862	0.289992	-0.0568698	11	3012800	R	II	chr11:3012799-3014181	rs529063662	38
cg27306581	PCP4L1	Body	opensea	Body-opensea	-0.0259473	0.924997	-7.26737	1.75379e-05	0.0153317	2.94784	0.913203	0.939151	0.0259473	1	161247619	R	II		rs534941110;rs181140184	31;11
cg23166578	IL12RB1	TSS1500	opensea	TSS1500-opensea	-0.0370964	0.934659	-7.26728	1.75399e-05	0.0153317	2.94771	0.917797	0.954893	0.0370964	19	18198621	F	II		rs192582009;rs377078676;rs184508279	0;6;35
cg03757957		IGR	opensea	IGR-opensea	-0.0353111	0.909391	-7.26203	1.76559e-05	0.0154144	2.94077	0.893341	0.928652	0.0353111	19	9130162	R	II		rs376456169	5
cg23817347	PTPN1	TSS200	island	TSS200-island	0.0401755	0.162318	7.25813	1.77426e-05	0.0154713	2.9356	0.18058	0.140404	-0.0401755	20	49126808	F	I	chr20:49126617-49127435	rs369507020	0
cg10623230	ZBTB7C	5'UTR	opensea	5'UTR-opensea	0.120108	0.433906	7.25618	1.77862e-05	0.0154906	2.93302	0.4885	0.368392	-0.120108	18	45588391	F	II		rs532572233	4
cg07616376	LPIN2	5'UTR	opensea	5'UTR-opensea	-0.037616	0.900024	-7.25266	1.78651e-05	0.0155406	2.92835	0.882926	0.920542	0.037616	18	2980515	R	II		rs548965858	34
cg02064459	MEF2C	1stExon	opensea	1stExon-opensea	-0.0408524	0.91942	-7.24466	1.80457e-05	0.0156473	2.91775	0.900851	0.941703	0.0408524	5	88119740	R	II		rs561460338;rs528860962	11;2
cg11743591		IGR	opensea	IGR-opensea	-0.03623	0.939272	-7.2444	1.80516e-05	0.0156473	2.91741	0.922803	0.959033	0.03623	10	52053390	F	II		rs553869489;rs113678245;rs539451822;rs556590870	1;6;12;13
cg14136344		IGR	opensea	IGR-opensea	0.0432058	0.149678	7.24419	1.80565e-05	0.0156473	2.91712	0.169317	0.126111	-0.0432058	7	101245771	F	II		rs534832241;rs2108027	19;49
cg17866165	DLD	Body	opensea	Body-opensea	0.149674	0.834605	7.24217	1.81024e-05	0.0156473	2.91445	0.902639	0.752964	-0.149674	7	107545120	R	II		rs192565892;rs117348839;rs75116491	44;18;1
cg18629132		IGR	island	IGR-island	0.0765616	0.785621	7.24148	1.81182e-05	0.0156473	2.91352	0.820421	0.74386	-0.0765616	10	131592435	R	I	chr10:131592393-131592616	rs374514709;rs371301258	23;16
cg00582557		IGR	opensea	IGR-opensea	0.177075	0.791543	7.24036	1.81437e-05	0.0156473	2.91204	0.872032	0.694957	-0.177075	11	2197762	F	II		rs533633123;rs555367075;rs573575922;rs537805484	10;32;40;43
cg25942880	TRIM66	Body	opensea	Body-opensea	0.0546586	0.843862	7.23954	1.81625e-05	0.0156473	2.91095	0.868707	0.814048	-0.0546586	11	8662007	R	II		rs191435703;rs567913435;rs536978067;rs183065153	46;10;6;2
cg07423632		IGR	opensea	IGR-opensea	0.0281797	0.0950498	7.23874	1.81807e-05	0.0156473	2.90989	0.107859	0.0796791	-0.0281797	12	94407877	R	II
cg22979812	CDHR3	Body	opensea	Body-opensea	-0.0396874	0.750187	-7.23789	1.82002e-05	0.0156473	2.90876	0.732148	0.771835	0.0396874	7	105656525	R	II		rs556115039;rs547971736;rs545188607	35;28;2
cg02174680	RGS7	TSS200	island	TSS200-island	0.0644723	0.290968	7.23769	1.82048e-05	0.0156473	2.9085	0.320274	0.255802	-0.0644723	1	241520607	R	I	chr1:241520103-241520790
cg20010411	OR7E47P	Body	opensea	Body-opensea	0.037146	0.111735	7.23637	1.82351e-05	0.0156547	2.90674	0.12862	0.0914738	-0.037146	12	52484465	R	II		rs555735810	1
cg24684807		IGR	shore	IGR-shore	0.049291	0.170632	7.23525	1.82609e-05	0.0156582	2.90526	0.193037	0.143746	-0.049291	6	99273830	F	II	chr6:99275763-99276038	rs557677774	23
cg24685167	GPSM3	5'UTR	shore	5'UTR-shore	0.0296886	0.964172	7.23192	1.83376e-05	0.015687	2.90084	0.977667	0.947978	-0.0296886	6	32162755	F	II	chr6:32163292-32164383	rs547664010	24
cg10587854		IGR	opensea	IGR-opensea	0.0388171	0.0864781	7.2319	1.8338e-05	0.015687	2.90081	0.104122	0.0653052	-0.0388171	3	37011630	R	II		rs58129217;rs570034629	8;1
cg21124892	HOXB-AS1	TSS1500	island	TSS1500-island	0.0466047	0.387005	7.23029	1.83753e-05	0.0157003	2.89867	0.408189	0.361584	-0.0466047	17	46620895	F	II	chr17:46620367-46621373	rs202124109;rs150329872	2;7
cg18633141	SNCAIP	5'UTR	opensea	5'UTR-opensea	0.0427445	0.18726	7.22853	1.84161e-05	0.0157027	2.89634	0.206689	0.163944	-0.0427445	5	121707349	F	II		rs60093676	31
cg16307502	BBS10	Body	shore	Body-shore	0.0367587	0.162832	7.22829	1.84217e-05	0.0157027	2.89602	0.179541	0.142782	-0.0367587	12	76741864	R	I	chr12:76741909-76742286	rs142611713	27
cg05151496	TSGA10IP	TSS1500	opensea	TSS1500-opensea	-0.0483973	0.823404	-7.22494	1.84996e-05	0.0157463	2.89157	0.801405	0.849803	0.0483973	11	65711834	R	II
cg14308633		IGR	opensea	IGR-opensea	0.0549328	0.908507	7.22422	1.85165e-05	0.0157463	2.8906	0.933476	0.878543	-0.0549328	17	26309830	F	II		rs577327431	30
cg21124956	UPF1	TSS1500	shore	TSS1500-shore	-0.0477349	0.903275	-7.2228	1.85496e-05	0.0157559	2.88872	0.881577	0.929312	0.0477349	19	18941601	R	II	chr19:18942432-18943127	rs143973230;rs543139060	17;1
cg07241951	MIR876	TSS1500	opensea	TSS1500-opensea	0.0769983	0.841895	7.22159	1.8578e-05	0.0157614	2.88711	0.876895	0.799896	-0.0769983	9	28864834	F	II		rs551604443	1
cg12208256	CSMD1	TSS1500	island	TSS1500-island	-0.0306968	0.888011	-7.21787	1.86653e-05	0.0158103	2.88217	0.874058	0.904755	0.0306968	8	4852627	F	II	chr8:4848968-4852635	rs3886807	22
cg07592353	GABRA6	Body	opensea	Body-opensea	0.0325814	0.450506	7.21727	1.86794e-05	0.0158103	2.88137	0.465316	0.432734	-0.0325814	5	161113339	F	II		rs187766196;rs144795512;rs572588976	5;9;13
cg11932029	LOC102723377	TSS1500	opensea	TSS1500-opensea	0.0473594	0.22191	7.21565	1.87177e-05	0.015824	2.87921	0.243437	0.196077	-0.0473594	10	73273015	F	II		rs534797331;rs147409967;rs74420079	0;30;39
cg07157834	PM20D1	TSS1500	shore	TSS1500-shore	-0.0450996	0.648176	-7.21472	1.87396e-05	0.015824	2.87798	0.627676	0.672775	0.0450996	1	205819609	R	II	chr1:205818898-205819191
cg21293867	CCNG1	Body	shelf	Body-shelf	0.0877845	0.92064	7.21256	1.87908e-05	0.0158487	2.8751	0.960542	0.872757	-0.0877845	5	162868514	F	II	chr5:162864384-162865007	rs574084835	17
cg01101742	GABRB2	5'UTR	shore	5'UTR-shore	0.0594608	0.282296	7.20979	1.88567e-05	0.0158693	2.87141	0.309324	0.249863	-0.0594608	5	160974552	R	I	chr5:160974692-160975384	rs185428809	20
cg20877181	RAD9B	Body	shore	Body-shore	-0.0492747	0.898314	-7.2092	1.88707e-05	0.0158693	2.87063	0.875916	0.925191	0.0492747	12	110941087	F	II	chr12:110939456-110940173	rs567261416	28
cg07248874	NSMCE4A	TSS1500	shore	TSS1500-shore	0.0679864	0.93647	7.20876	1.88812e-05	0.0158693	2.87004	0.967373	0.899387	-0.0679864	10	123735343	R	II	chr10:123734027-123734865
cg07073705	MUC4	TSS1500	opensea	TSS1500-opensea	-0.0332663	0.93238	-7.20713	1.892e-05	0.0158834	2.86788	0.917259	0.950525	0.0332663	3	195540083	R	II
cg05367885		IGR	shore	IGR-shore	-0.058023	0.731313	-7.20395	1.89961e-05	0.0159267	2.86365	0.704938	0.762961	0.058023	8	26305656	R	II	chr8:26305853-26306825	rs572165294;rs541268353;rs182129983	21;14;2
cg08854306	FAM190A	TSS200	island	TSS200-island	0.0720016	0.196781	7.20155	1.9054e-05	0.0159267	2.86044	0.229509	0.157507	-0.0720016	4	91048557	F	I	chr4:91048411-91049682	rs554204056;rs572790391;rs541509920	21;22;25
cg13417000		IGR	opensea	IGR-opensea	-0.0369484	0.919116	-7.2004	1.90818e-05	0.0159267	2.85891	0.902321	0.93927	0.0369484	1	147287798	F	II		rs587748004;rs587645727;rs587713173	0;1;26
cg00603274	FADS2	Body	island	Body-island	0.0555109	0.379585	7.20011	1.90887e-05	0.0159267	2.85853	0.404818	0.349307	-0.0555109	11	61596626	R	II	chr11:61594996-61596710
cg10548708	ACAA1	Body	shelf	Body-shelf	0.0515326	0.149247	7.19986	1.90947e-05	0.0159267	2.85819	0.172671	0.121139	-0.0515326	3	38175456	F	II	chr3:38178002-38178750	rs148457692	22
cg11314141	OSBPL9	Body	opensea	Body-opensea	0.0920371	0.889384	7.19947	1.91041e-05	0.0159267	2.85767	0.931219	0.839182	-0.0920371	1	52190751	R	II		rs148088154	44
cg11958666		IGR	opensea	IGR-opensea	-0.0206423	0.0166491	-7.19829	1.91327e-05	0.0159322	2.8561	0.00726624	0.0279085	0.0206423	8	5019242	F	II		rs148219435;rs10098102;rs571419708;rs141950220	0;12;39;48
cg15454250	TEK	Body	opensea	Body-opensea	0.0981386	0.460821	7.19701	1.91637e-05	0.0159395	2.85439	0.505429	0.407291	-0.0981386	9	27155011	R	II		rs531510526;rs543688635	46;1
cg09638286	GPHN	Body	opensea	Body-opensea	0.0377065	0.35569	7.19572	1.91949e-05	0.0159471	2.85268	0.37283	0.335123	-0.0377065	14	67637569	R	II		rs72717324;rs559325329;rs577646645	42;33;2
cg03437436	RASSF10	1stExon	island	1stExon-island	0.0488642	0.592866	7.19073	1.93164e-05	0.0160296	2.84602	0.615077	0.566213	-0.0488642	11	13031793	F	II	chr11:13030330-13032584	rs574513866	8
cg05348982	MIR618	TSS1500	island	TSS1500-island	0.0343382	0.140937	7.18709	1.94056e-05	0.0160817	2.84117	0.156545	0.122207	-0.0343382	12	81331012	F	I	chr12:81330608-81331514
cg21379546	KIAA1908	Body	opensea	Body-opensea	-0.0277052	0.952093	-7.18635	1.94238e-05	0.0160817	2.84018	0.9395	0.967205	0.0277052	7	1624987	F	II		rs548346165;rs142743466;rs28452619	0;1;48
cg00231717		IGR	opensea	IGR-opensea	0.055246	0.904263	7.18358	1.94919e-05	0.0161025	2.83649	0.929375	0.874129	-0.055246	5	77165476	R	II		rs6860985;rs4235705;rs548294052	48;17;1
cg26811685	CPXM2	Body	shore	Body-shore	0.0602761	0.398964	7.18341	1.94963e-05	0.0161025	2.83626	0.426362	0.366086	-0.0602761	10	125617823	R	II	chr10:125617057-125617329	rs188740453;rs142296471	22;9
cg06796866	CALCA	TSS1500	shore	TSS1500-shore	0.0368086	0.146411	7.18261	1.95159e-05	0.0161025	2.8352	0.163142	0.126334	-0.0368086	11	14994644	R	II	chr11:14995128-14995908	rs548068890;rs924099	37;36
cg04171065	LRFN5	TSS1500	shore	TSS1500-shore	0.0595771	0.407538	7.17952	1.95924e-05	0.0161028	2.83107	0.434618	0.375041	-0.0595771	14	42075760	F	II	chr14:42075858-42076329	rs573894260	51
cg05021636	C1QTNF1	5'UTR	shelf	5'UTR-shelf	0.0246052	0.37679	7.17935	1.95965e-05	0.0161028	2.83085	0.387974	0.363368	-0.0246052	17	77023266	F	II	chr17:77020023-77020868	rs147771658	4
cg02052157	PPP2R2A	Body	opensea	Body-opensea	0.0641628	0.909419	7.17655	1.96662e-05	0.0161028	2.82711	0.938584	0.874421	-0.0641628	8	26211126	F	II
cg27160298	C1QTNF2	3'UTR	opensea	3'UTR-opensea	-0.0361163	0.880345	-7.17648	1.96679e-05	0.0161028	2.82702	0.863929	0.900045	0.0361163	5	159775230	F	II		rs17057657;rs543208475;rs184309873;rs560212387	0;16;31;47
cg17250335	GPR85	5'UTR	opensea	5'UTR-opensea	0.0734684	0.335738	7.17635	1.96713e-05	0.0161028	2.82683	0.369133	0.295664	-0.0734684	7	112726656	F	II		rs184757422	4
cg06333164	RAD51B	Body	opensea	Body-opensea	-0.0499508	0.87471	-7.17573	1.96866e-05	0.0161028	2.82602	0.852005	0.901956	0.0499508	14	68752237	R	II		rs115313106;rs566568058;rs533627353	43;41;2
cg04682933		IGR	shelf	IGR-shelf	0.0547797	0.783112	7.17543	1.96941e-05	0.0161028	2.82561	0.808012	0.753232	-0.0547797	9	129085318	F	II	chr9:129088646-129088994	rs537786771	0
cg01559586	CTXN3	TSS1500	opensea	TSS1500-opensea	0.0441189	0.247196	7.1754	1.9695e-05	0.0161028	2.82557	0.26725	0.223131	-0.0441189	5	126988196	R	II		rs374452162	35
cg17097022		IGR	opensea	IGR-opensea	-0.0230567	0.909419	-7.17212	1.97769e-05	0.0161515	2.82119	0.898939	0.921995	0.0230567	17	49377123	F	II		rs528659146;rs547922438;rs567827589;rs536704281	0;18;23;48
cg17609359	CNKSR3	Body	opensea	Body-opensea	0.131702	0.811745	7.16982	1.98347e-05	0.0161803	2.81812	0.87161	0.739907	-0.131702	6	154767470	F	II		rs115699909;rs145535546;rs186126604;rs76534449	0;31;40;49
cg18823007		IGR	island	IGR-island	0.0902521	0.431908	7.16861	1.9865e-05	0.0161868	2.81651	0.472932	0.38268	-0.0902521	14	103745432	F	I	chr14:103745232-103746271	rs551421168;rs565068990	24;25
cg12244665	FZD6	Body	opensea	Body-opensea	0.0591656	0.822588	7.16153	2.00443e-05	0.0162925	2.80703	0.849482	0.790316	-0.0591656	8	104325860	R	II		rs551154887;rs568980092;rs373792349	42;28;2
cg17536784	ZNF620	TSS200	island	TSS200-island	0.0306167	0.136198	7.16038	2.00736e-05	0.0162925	2.8055	0.150114	0.119497	-0.0306167	3	40547444	F	II	chr3:40547391-40547628
cg04004854		IGR	opensea	IGR-opensea	0.0515359	0.141237	7.15942	2.00978e-05	0.0162925	2.80422	0.164663	0.113127	-0.0515359	10	98047296	F	II		rs185796088;rs572920866	18;25
cg17865955	ITPR3	Body	island	Body-island	0.0314948	0.855137	7.15812	2.01312e-05	0.0162925	2.80247	0.869453	0.837958	-0.0314948	6	33601177	F	II	chr6:33601102-33601733
cg09183742	COL11A1	Body	opensea	Body-opensea	0.051087	0.206888	7.15797	2.0135e-05	0.0162925	2.80228	0.23011	0.179023	-0.051087	1	103572723	F	II		rs181487399;rs4908291;rs544778097;rs186122038;rs116081263;rs549201799	0;13;21;29;37;44
cg18616409	SNORD114-17	TSS1500	opensea	TSS1500-opensea	0.0987814	0.837326	7.15733	2.01512e-05	0.0162925	2.80143	0.882227	0.783445	-0.0987814	14	101439978	R	II		rs202113781;rs539625714;rs11844771	50;20;18
cg12664749		IGR	opensea	IGR-opensea	0.0795233	0.885215	7.15727	2.01529e-05	0.0162925	2.80134	0.921362	0.841839	-0.0795233	1	199717464	F	II		rs559540329	38
cg26557890	FAM78B	Body	opensea	Body-opensea	0.0375865	0.129386	7.15493	2.02127e-05	0.0162931	2.79822	0.146471	0.108884	-0.0375865	1	166050477	R	II		rs568098408;rs546408740;rs566512803	36;21;2
cg27283527		IGR	opensea	IGR-opensea	0.036869	0.169953	7.15335	2.02533e-05	0.0162931	2.7961	0.186712	0.149842	-0.036869	1	30670329	R	II		rs534234793;rs547763323;rs16833382;rs183798134	27;12;11;1
cg25718284		IGR	opensea	IGR-opensea	0.0394686	0.268961	7.15196	2.02891e-05	0.0162931	2.79424	0.286901	0.247433	-0.0394686	5	40437913	R	II		rs192217986	2
cg06058015	SERPINA6	TSS200	opensea	TSS200-opensea	0.0517205	0.136464	7.15082	2.03184e-05	0.0162931	2.79272	0.159974	0.108253	-0.0517205	14	94789757	R	II		rs188371806;rs115833113	45;17
cg08465240	FLVCR2	Body	opensea	Body-opensea	-0.0501663	0.775418	-7.14909	2.03632e-05	0.0162931	2.79039	0.752615	0.802781	0.0501663	14	76098128	F	II		rs546878638;rs148727373;rs188308717	0;3;48
cg17668274		IGR	opensea	IGR-opensea	-0.0302061	0.931164	-7.14815	2.03876e-05	0.0162931	2.78914	0.917433	0.94764	0.0302061	5	31162289	R	II		rs183794943	39
cg11114727	CXorf57	Body	opensea	Body-opensea	0.0723686	0.876814	7.14767	2.03999e-05	0.0162931	2.7885	0.909709	0.83734	-0.0723686	X	105881783	F	II		rs113641180	45
cg01900995		IGR	opensea	IGR-opensea	0.0699562	0.315315	7.14606	2.04416e-05	0.0162931	2.78634	0.347113	0.277157	-0.0699562	3	37225471	R	II		rs149636749	1
cg14325778		IGR	opensea	IGR-opensea	-0.0393591	0.900801	-7.14596	2.04444e-05	0.0162931	2.7862	0.882911	0.92227	0.0393591	10	43375484	R	II
cg17180237		IGR	shore	IGR-shore	-0.0394553	0.908745	-7.14579	2.04487e-05	0.0162931	2.78598	0.890811	0.930267	0.0394553	1	119545275	F	II	chr1:119543056-119543454	rs142781433	20
cg00995180		IGR	opensea	IGR-opensea	-0.0363767	0.899872	-7.14467	2.04778e-05	0.0162931	2.78448	0.883337	0.919713	0.0363767	14	57459172	F	II		rs533933250;rs78048117;rs567558415;rs2345840;rs114340878	5;6;38;43;48
cg14065008	PTPRK	Body	opensea	Body-opensea	0.0753018	0.909286	7.14423	2.04892e-05	0.0162931	2.78389	0.943514	0.868212	-0.0753018	6	128374435	F	II		rs146972668;rs190697049;rs183164333	7;16;36
cg26674054		IGR	opensea	IGR-opensea	-0.0284634	0.856639	-7.14383	2.04997e-05	0.0162931	2.78335	0.843701	0.872165	0.0284634	17	60257318	F	II		rs561470326	0
cg03199027	LGR6	Body	opensea	Body-opensea	-0.0550819	0.90333	-7.14303	2.05207e-05	0.0162931	2.78228	0.878293	0.933375	0.0550819	1	202245276	F	II		rs539164674;rs552610324;rs144863650;rs541456823;rs182442572;rs575425952	1;8;9;26;35;44
cg25237552	CORO1C	Body	opensea	Body-opensea	0.0612138	0.207755	7.14277	2.05274e-05	0.0162931	2.78193	0.23558	0.174366	-0.0612138	12	109043812	R	II		rs140559060;rs116874279	34;27
cg01314353		IGR	opensea	IGR-opensea	0.135328	0.808141	7.14273	2.05284e-05	0.0162931	2.78188	0.869654	0.734325	-0.135328	10	3247602	R	II
cg01478566		IGR	opensea	IGR-opensea	-0.0347294	0.942795	-7.14214	2.05439e-05	0.0162931	2.78108	0.927009	0.961739	0.0347294	10	64630758	R	II		rs568108479	13
cg12719018	TRIOBP	Body	opensea	Body-opensea	-0.0281982	0.961973	-7.14035	2.05906e-05	0.0162931	2.77869	0.949155	0.977354	0.0281982	22	38151138	R	II		rs34655947;rs151087957;rs141322457	39;29;20
cg22872729	TTR	TSS200	opensea	TSS200-opensea	0.0490945	0.134952	7.13937	2.06162e-05	0.0162931	2.77738	0.157268	0.108173	-0.0490945	18	29171662	F	II		rs577831603	40
cg27618252	PTPRK	Body	opensea	Body-opensea	0.0616627	0.898466	7.13841	2.06415e-05	0.0162931	2.77609	0.926494	0.864831	-0.0616627	6	128554002	R	II		rs112940784	47
cg14682298	CD44	Body	opensea	Body-opensea	0.133819	0.819687	7.13788	2.06554e-05	0.0162931	2.77538	0.880514	0.746695	-0.133819	11	35217959	F	II		rs544753878;rs564642985;rs76273995	11;12;33
cg17176029		IGR	shelf	IGR-shelf	-0.0391683	0.683812	-7.13782	2.06569e-05	0.0162931	2.7753	0.666008	0.705177	0.0391683	1	230775731	R	II	chr1:230778077-230778593	rs16852125;rs559222542;rs77823208	50;7;4
cg07078294		IGR	opensea	IGR-opensea	0.0429595	0.162465	7.13718	2.06737e-05	0.0162931	2.77444	0.181992	0.139033	-0.0429595	2	16122580	F	II		rs113663702;rs566154214;rs560552761	0;10;11
cg26714299	RBFOX3	5'UTR	opensea	5'UTR-opensea	0.0519482	0.239449	7.13612	2.07016e-05	0.0162931	2.77303	0.263062	0.211114	-0.0519482	17	77284396	F	II		rs147784798;rs186398438;rs538951938;rs557697161;rs575940072;rs80290884;rs555150045	0;1;4;8;22;33;34
cg24280255	GDAP1	Body	opensea	Body-opensea	-0.0440285	0.908689	-7.13548	2.07185e-05	0.0162931	2.77217	0.888676	0.932704	0.0440285	8	75270102	F	II
cg16863872	PWP2	TSS1500	island	TSS1500-island	0.0439318	0.158465	7.13221	2.08049e-05	0.0163042	2.76778	0.178434	0.134502	-0.0439318	21	45526972	R	I	chr21:45526956-45527813	rs534834965	42
cg04841442	ACSS2	5'UTR	shore	5'UTR-shore	0.0411273	0.116452	7.13161	2.08208e-05	0.0163042	2.76697	0.135147	0.0940192	-0.0411273	20	33463910	R	II	chr20:33464156-33464645
cg05660874	SPPL2B	Body	shelf	Body-shelf	0.0271545	0.905645	7.13085	2.08408e-05	0.0163042	2.76596	0.917988	0.890834	-0.0271545	19	2332485	F	II	chr19:2334495-2334771	rs565023835	0
cg00388442	PPAP2B	Body	opensea	Body-opensea	0.137211	0.663667	7.1297	2.08714e-05	0.0163042	2.76442	0.726035	0.588824	-0.137211	1	57036180	F	II		rs552661350	42
cg17658976	PTPRN2	Body	shore	Body-shore	0.0417852	0.132763	7.12913	2.08866e-05	0.0163042	2.76365	0.151756	0.109971	-0.0417852	7	158111178	F	II	chr7:158109334-158109594	rs181652714;rs79971883;rs531671664;rs186494000;rs565252231	0;14;26;38;43
cg19434904		IGR	opensea	IGR-opensea	-0.0373629	0.898841	-7.12791	2.0919e-05	0.0163042	2.76201	0.881858	0.919221	0.0373629	1	172900927	F	II		rs180773396	0
cg09248934	C3orf32	3'UTR	opensea	3'UTR-opensea	0.0600965	0.211058	7.12701	2.0943e-05	0.0163042	2.7608	0.238375	0.178278	-0.0600965	3	8661519	R	II		rs79981273;rs573033062;rs540556446;rs565157818;rs368994095	29;26;22;21;2
cg16391801	PPP2R3A	Body	opensea	Body-opensea	0.14743	0.869625	7.12637	2.09601e-05	0.0163042	2.75995	0.936639	0.789209	-0.14743	3	135794793	R	II		rs111445786;rs561445005	23;2
cg15801138	ERICH1-AS1	Body	opensea	Body-opensea	0.123185	0.664041	7.12589	2.09727e-05	0.0163042	2.75931	0.720034	0.596849	-0.123185	8	999694	F	II		rs73538173;rs534516617;rs564983347;rs186694017	14;20;33;50
cg06085726	PLEKHG5	Body	shelf	Body-shelf	-0.051189	0.844127	-7.12523	2.09904e-05	0.0163042	2.75842	0.820859	0.872048	0.051189	1	6561043	F	II	chr1:6557561-6557872	rs539775322;rs557866638;rs193243715;rs4908900;rs182477192	0;1;7;36;38
cg02426414	SHMT1	5'UTR	shore	5'UTR-shore	0.0583277	0.301921	7.12507	2.09948e-05	0.0163042	2.7582	0.328434	0.270106	-0.0583277	17	18265933	F	II	chr17:18266422-18267007
cg22688513	PRKAR2B	Body	opensea	Body-opensea	-0.055115	0.778015	-7.12394	2.1025e-05	0.0163042	2.75668	0.752963	0.808078	0.055115	7	106767093	F	II
cg10119288	ZCCHC14	3'UTR	shore	3'UTR-shore	0.065574	0.863656	7.12177	2.10829e-05	0.0163042	2.75378	0.893462	0.827888	-0.065574	16	87442996	R	I	chr16:87441387-87441671	rs537806919;rs143291282	35;10
cg02756803		IGR	opensea	IGR-opensea	0.0341269	0.369187	7.12128	2.10961e-05	0.0163042	2.75313	0.3847	0.350573	-0.0341269	6	28909903	R	II		rs185668194;rs138217984	10;3
cg07208690	SLC38A4	Body	opensea	Body-opensea	0.0606506	0.935026	7.12003	2.11299e-05	0.0163042	2.75144	0.962594	0.901944	-0.0606506	12	47166772	R	II		rs547688815	27
cg00190625	ALB	5'UTR	opensea	5'UTR-opensea	0.0821898	0.815925	7.11986	2.11344e-05	0.0163042	2.75121	0.853284	0.771094	-0.0821898	4	74269996	R	II		rs539083142	22
cg27604626	PTPRB	TSS200	island	TSS200-island	0.0341404	0.152415	7.11877	2.11637e-05	0.0163042	2.74975	0.167934	0.133793	-0.0341404	12	71003822	F	I	chr12:71003624-71004057	rs538067367;rs549678044;rs568369870;rs2304822	14;24;30;51
cg10326138		IGR	opensea	IGR-opensea	0.0719287	0.917924	7.11764	2.11943e-05	0.0163042	2.74823	0.950619	0.878691	-0.0719287	18	42178722	F	II		rs73483312;rs531518544;rs17781026;rs571421357	0;1;24;34
cg10169393		IGR	opensea	IGR-opensea	0.0991169	0.775777	7.11729	2.12037e-05	0.0163042	2.74776	0.82083	0.721713	-0.0991169	1	12615900	R	II		rs111734123;rs11121928	28;14
cg24465041	LINC01392	Body	opensea	Body-opensea	0.0573666	0.321065	7.11591	2.12409e-05	0.0163042	2.74591	0.347141	0.289774	-0.0573666	7	114849197	F	II		rs180779994;rs150788877;rs10272851;rs556015635	0;20;42;45
cg16038092	ADAMTS7	Body	opensea	Body-opensea	-0.044743	0.86856	-7.1158	2.12438e-05	0.0163042	2.74577	0.848222	0.892966	0.044743	15	79087784	R	II
cg04464684	IGFBP2	Body	opensea	Body-opensea	-0.036538	0.820833	-7.11568	2.12472e-05	0.0163042	2.7456	0.804225	0.840763	0.036538	2	217526277	F	II		rs539313074;rs554509886	1;3
cg22134413		IGR	opensea	IGR-opensea	0.0499324	0.21812	7.11545	2.12534e-05	0.0163042	2.7453	0.240817	0.190884	-0.0499324	5	150180641	R	II
cg12903224	FAR2	Body	opensea	Body-opensea	0.0554782	0.165616	7.1142	2.12872e-05	0.0163042	2.74362	0.190833	0.135355	-0.0554782	12	29470962	R	II		rs575912768;rs543248477	34;32
cg05869837	PLAC9	TSS1500	shore	TSS1500-shore	-0.0384146	0.856366	-7.11381	2.12978e-05	0.0163042	2.74309	0.838904	0.877319	0.0384146	10	81891308	R	II	chr10:81892222-81892640	rs2819886;rs144049009	47;2
cg00287699	CES5A	Body	opensea	Body-opensea	-0.0462021	0.876062	-7.10686	2.14875e-05	0.0164253	2.73375	0.855061	0.901263	0.0462021	16	55905767	R	II		rs577855139;rs539219013;rs117055708;rs566269786;rs141262535;rs555322337;rs78002815	38;22;16;15;14;10;1
cg16419345	ACOX1	TSS1500	shore	TSS1500-shore	0.0368463	0.0929781	7.10566	2.15203e-05	0.0164253	2.73214	0.109726	0.0728802	-0.0368463	17	73976089	R	II	chr17:73974971-73975731
cg25751164		IGR	opensea	IGR-opensea	0.139558	0.658194	7.10509	2.15361e-05	0.0164253	2.73137	0.721629	0.582071	-0.139558	10	116786342	R	II
cg08219589		IGR	opensea	IGR-opensea	0.103753	0.88456	7.10446	2.15533e-05	0.0164253	2.73053	0.93172	0.827967	-0.103753	12	32616213	F	II		rs552605018	47
cg01823161		IGR	opensea	IGR-opensea	-0.0371631	0.930711	-7.10386	2.15699e-05	0.0164253	2.72971	0.913818	0.950981	0.0371631	5	64422261	R	II
cg05740879	KCNQ1OT1	TSS1500	island	TSS1500-island	0.0688229	0.48161	7.09971	2.16842e-05	0.0164949	2.72415	0.512893	0.44407	-0.0688229	11	2721866	R	II	chr11:2720410-2722087	rs550411178;rs568704569;rs533093490;rs192954455	27;10;6;3
cg13989888	MCTP1	Body	opensea	Body-opensea	0.1282	0.605286	7.09754	2.17444e-05	0.0165084	2.72122	0.663559	0.535359	-0.1282	5	94120872	R	II		rs181012369	6
cg25048027	TFDP2	TSS1500	opensea	TSS1500-opensea	0.0996058	0.8621	7.09674	2.17665e-05	0.0165084	2.72015	0.907376	0.80777	-0.0996058	3	141748038	F	II
cg03461236	ATP2B4	ExonBnd	opensea	ExonBnd-opensea	-0.0309005	0.885088	-7.09653	2.17724e-05	0.0165084	2.71987	0.871042	0.901943	0.0309005	1	203702356	R	II		rs572359038;rs141349663	4;1
cg14294245	MIR6876	TSS1500	opensea	TSS1500-opensea	0.156027	0.802158	7.0944	2.18316e-05	0.0165084	2.717	0.873079	0.717052	-0.156027	8	25202502	F	II		rs58757786;rs534795303	0;1
cg26319873		IGR	opensea	IGR-opensea	-0.055836	0.833485	-7.09273	2.18783e-05	0.0165084	2.71475	0.808105	0.863941	0.055836	16	77590132	F	II		rs576629582;rs541834070;rs555773997;rs572649570;rs137931681	0;15;26;30;46
cg10208416	KCNK13	Body	opensea	Body-opensea	-0.030647	0.718474	-7.09266	2.18803e-05	0.0165084	2.71465	0.704543	0.73519	0.030647	14	90553973	R	II		rs528858095;rs186078748	25;1
cg11730290	SYNE2	Body	opensea	Body-opensea	-0.0383346	0.88403	-7.08973	2.19624e-05	0.0165084	2.7107	0.866606	0.90494	0.0383346	14	64584894	F	II		rs577987744;rs540227544;rs554047224	6;19;27
cg12670477	IGSF22	Body	shore	Body-shore	-0.0295992	0.939263	-7.08927	2.19751e-05	0.0165084	2.71009	0.925809	0.955408	0.0295992	11	18727774	F	II	chr11:18727320-18727727	rs528269837;rs540079330;rs547966023;rs532086932;rs550114810;rs74800097;rs529697586	0;7;13;23;34;35;39
cg26840849	CTDSPL2	Body	opensea	Body-opensea	0.048797	0.928499	7.08874	2.19902e-05	0.0165084	2.70937	0.950679	0.901882	-0.048797	15	44810923	F	II
cg25630134	TTC30A	TSS1500	shore	TSS1500-shore	0.054257	0.367349	7.08792	2.20133e-05	0.0165084	2.70827	0.392011	0.337754	-0.054257	2	178483992	F	II	chr2:178483233-178483783	rs183264304	44
cg18682423	SLC46A3	TSS200	island	TSS200-island	0.0847116	0.392339	7.08772	2.20188e-05	0.0165084	2.708	0.430844	0.346133	-0.0847116	13	29293279	R	I	chr13:29292670-29293329
cg08082693	YTHDF1	Body	opensea	Body-opensea	-0.0390229	0.945387	-7.08733	2.20298e-05	0.0165084	2.70748	0.927649	0.966672	0.0390229	20	61835532	F	II		rs6089860;rs138251710;rs536889173	24;34;37
cg17725153	RASAL2	Body	opensea	Body-opensea	0.0818871	0.812816	7.08651	2.20528e-05	0.0165084	2.70638	0.850037	0.76815	-0.0818871	1	178137794	R	II		rs534209608	16
cg00000363		IGR	shore	IGR-shore	0.0540537	0.224726	7.08599	2.20675e-05	0.0165084	2.70567	0.249296	0.195242	-0.0540537	1	230560793	F	II	chr1:230561103-230562702
cg24613375	MCF2L	Body	shore	Body-shore	-0.0648311	0.723047	-7.08535	2.20854e-05	0.0165084	2.70482	0.693579	0.75841	0.0648311	13	113700470	F	II	chr13:113701833-113702280	rs112032701;rs567515386	10;14
cg27532676	CUGBP2	Body	opensea	Body-opensea	0.0413846	0.214112	7.08532	2.20864e-05	0.0165084	2.70477	0.232923	0.191538	-0.0413846	10	11085864	R	II		rs17149300;rs182122437	30;17
cg07757183		IGR	opensea	IGR-opensea	0.150704	0.448408	7.08511	2.20922e-05	0.0165084	2.70449	0.516909	0.366206	-0.150704	8	756943	F	II		rs575726757;rs544655409	22;50
cg11165402	TTYH3	Body	opensea	Body-opensea	0.0364158	0.85796	7.08156	2.21929e-05	0.0165084	2.6997	0.874513	0.838097	-0.0364158	7	2677933	F	II		rs568534523;rs537632613	18;48
cg10127490	COLQ	1stExon	opensea	1stExon-opensea	-0.0386672	0.887887	-7.08092	2.22108e-05	0.0165084	2.69885	0.870311	0.908978	0.0386672	3	15563072	F	II		rs142115188;rs189427175	0;38
cg21394258	UNC5CL	Body	opensea	Body-opensea	-0.0446526	0.749191	-7.08071	2.22169e-05	0.0165084	2.69856	0.728894	0.773547	0.0446526	6	41001766	R	II		rs144108906;rs148670174;rs559417671;rs528390639;rs548542779	38;37;36;28;18
cg00720041	RAD51B	Body	opensea	Body-opensea	-0.0369952	0.809351	-7.08059	2.22204e-05	0.0165084	2.6984	0.792535	0.82953	0.0369952	14	68748384	F	II		rs146050992	48
cg06262380	NMRK1	Body	opensea	Body-opensea	-0.0386855	0.915621	-7.07941	2.2254e-05	0.0165084	2.6968	0.898037	0.936723	0.0386855	9	77682292	F	II		rs546621774;rs566532243;rs62569647	28;43;46
cg15859475	KIAA0430	3'UTR	opensea	3'UTR-opensea	0.0604762	0.896802	7.07912	2.22621e-05	0.0165084	2.69642	0.924292	0.863815	-0.0604762	16	15688843	R	II		rs536559625	17
cg23429510		IGR	shore	IGR-shore	-0.0377543	0.932369	-7.07882	2.22707e-05	0.0165084	2.69601	0.915208	0.952963	0.0377543	2	176936942	F	II	chr2:176936246-176936809
cg18268027	ITPR1	Body	opensea	Body-opensea	0.0780013	0.713782	7.07869	2.22742e-05	0.0165084	2.69585	0.749237	0.671236	-0.0780013	3	4818913	F	II
cg24172200	LARP1B	Body	opensea	Body-opensea	0.064839	0.838669	7.07686	2.23264e-05	0.0165301	2.69338	0.868141	0.803302	-0.064839	4	129099717	R	II		rs147888193	10
cg24980579	ARHGAP24	TSS1500	opensea	TSS1500-opensea	-0.0607149	0.0393929	-7.07478	2.23859e-05	0.0165571	2.69057	0.0117952	0.0725101	0.0607149	4	86748789	R	II		rs571665270;rs542218246	39;10
cg21081175	MYO5B	Body	opensea	Body-opensea	0.0345978	0.065514	7.07216	2.24611e-05	0.0165804	2.68704	0.0812403	0.0466425	-0.0345978	18	47624167	F	II
cg23905308	PER2	5'UTR	island	5'UTR-island	0.0476116	0.283527	7.07208	2.24634e-05	0.0165804	2.68693	0.305168	0.257557	-0.0476116	2	239196947	F	I	chr2:239196923-239197900	rs541044873;rs183579533;rs115232299	23;35;50
cg13303925	CARD10	Body	shore	Body-shore	-0.0496806	0.889533	-7.06806	2.25792e-05	0.0165978	2.68151	0.866951	0.916632	0.0496806	22	37910823	F	II	chr22:37911979-37912258
cg03921059	LINC00598	Body	opensea	Body-opensea	-0.0421376	0.584882	-7.06763	2.25917e-05	0.0165978	2.68093	0.565729	0.607867	0.0421376	13	41046916	F	II		rs533328945	9
cg11923703		IGR	opensea	IGR-opensea	0.0751869	0.706864	7.0669	2.26127e-05	0.0165978	2.67995	0.74104	0.665853	-0.0751869	6	122093694	F	II		rs571018080	16
cg06058541	COIL	TSS1500	shore	TSS1500-shore	0.0557346	0.182396	7.06602	2.26383e-05	0.0165978	2.67876	0.20773	0.151995	-0.0557346	17	55038696	R	II	chr17:55038057-55038530	rs530331658;rs114066462	48;22
cg01131985	FAM118A	Body	opensea	Body-opensea	0.0270728	0.871679	7.06588	2.26423e-05	0.0165978	2.67857	0.883985	0.856912	-0.0270728	22	45721650	F	II		rs538857853;rs551985331	1;14
cg01553434	RIMS1	Body	opensea	Body-opensea	0.0700342	0.918903	7.0648	2.26738e-05	0.0165978	2.6771	0.950737	0.880703	-0.0700342	6	73075887	F	II		rs560298342;rs527467560;rs10943007	0;10;43
cg16346954		IGR	opensea	IGR-opensea	0.0790592	0.904603	7.06344	2.27133e-05	0.0165978	2.67527	0.940539	0.86148	-0.0790592	4	154371810	F	II		rs11942261	43
cg04503748	IQCG	Body	opensea	Body-opensea	0.054042	0.883507	7.06314	2.27219e-05	0.0165978	2.67487	0.908071	0.854029	-0.054042	3	197665977	F	II		rs182155535	1
cg12691994	RASSF5	Body	opensea	Body-opensea	-0.0346368	0.940433	-7.06283	2.27309e-05	0.0165978	2.67445	0.924689	0.959326	0.0346368	1	206748850	F	II
cg12922093	DFNA5	5'UTR	opensea	5'UTR-opensea	-0.0413438	0.792156	-7.06206	2.27532e-05	0.0165978	2.67342	0.773363	0.814707	0.0413438	7	24767644	F	II		rs548489726;rs182756890;rs560579974;rs58375234	1;11;27;46
cg02314771	UBR2	Body	opensea	Body-opensea	0.0675397	0.892619	7.06194	2.2757e-05	0.0165978	2.67324	0.923319	0.855779	-0.0675397	6	42631055	R	I		rs150004894;rs148417150	48;2
cg12764441	RERE	Body	opensea	Body-opensea	0.0742093	0.922886	7.05849	2.28578e-05	0.0165978	2.66859	0.956618	0.882408	-0.0742093	1	8662670	R	II		rs192064020	47
cg04608811	MXRA7	3'UTR	shelf	3'UTR-shelf	-0.0353836	0.922999	-7.05748	2.28873e-05	0.0165978	2.66723	0.906916	0.942299	0.0353836	17	74671934	F	II	chr17:74667824-74668090	rs569550786	2
cg20815154		IGR	opensea	IGR-opensea	0.058263	0.0632197	7.05723	2.28945e-05	0.0165978	2.6669	0.0897029	0.0314399	-0.058263	1	174083513	R	II		rs17350991;rs144810513	47;3
cg27161795	MIPOL1	Body	opensea	Body-opensea	0.0791437	0.752669	7.05696	2.29024e-05	0.0165978	2.66653	0.788643	0.7095	-0.0791437	14	37809785	F	I		rs12891735	0
cg06505089	ABLIM2	TSS1500	opensea	TSS1500-opensea	-0.0314952	0.830319	-7.05634	2.29206e-05	0.0165978	2.66569	0.816003	0.847498	0.0314952	4	8074363	F	II		rs183113958;rs555759718;rs573936373	7;44;46
cg16622906	PCDHB6	TSS200	shore	TSS200-shore	0.0516596	0.879623	7.05593	2.29326e-05	0.0165978	2.66514	0.903104	0.851445	-0.0516596	5	140529775	R	I	chr5:140531157-140532017
cg04113418	PPFIA3	Body	island	Body-island	0.0429924	0.584298	7.05562	2.29419e-05	0.0165978	2.66472	0.60384	0.560847	-0.0429924	19	49646093	R	II	chr19:49646092-49646308	rs201024957;rs554978417;rs200577939	50;48;46
cg08599294	DNAJC3	TSS200	island	TSS200-island	0.0449623	0.282257	7.05532	2.29506e-05	0.0165978	2.66431	0.302695	0.257732	-0.0449623	13	96329351	F	I	chr13:96328868-96329946	rs545846133;rs562762546	5;47
cg08140601	TRIM45	TSS1500	shore	TSS1500-shore	-0.0602791	0.768288	-7.05498	2.29608e-05	0.0165978	2.66385	0.740888	0.801167	0.0602791	1	117665235	R	II	chr1:117664180-117665148	rs543351358	49
cg04290595		IGR	shelf	IGR-shelf	0.100151	0.884521	7.05434	2.29794e-05	0.0165978	2.66299	0.930044	0.829893	-0.100151	7	44890322	R	II	chr7:44887267-44888070	rs577743800;rs538624836	44;42
cg24809872	ATP11B	TSS1500	shore	TSS1500-shore	0.041821	0.172212	7.05387	2.29933e-05	0.0165978	2.66236	0.191222	0.149401	-0.041821	3	182510663	R	II	chr3:182510866-182512282	rs539275764	38
cg23473546	LINC00536	Body	opensea	Body-opensea	-0.0233713	0.91759	-7.05268	2.30285e-05	0.0166066	2.66074	0.906966	0.930338	0.0233713	8	117240469	R	II		rs191334288	25
cg26891236	CHN2	Body	opensea	Body-opensea	-0.04806	0.801257	-7.05118	2.30728e-05	0.0166219	2.65872	0.779411	0.827471	0.04806	7	29495985	F	II		rs10648378	47
cg23856150	ANKRD44	ExonBnd	opensea	ExonBnd-opensea	0.0465001	0.148839	7.05015	2.31032e-05	0.0166231	2.65733	0.169976	0.123476	-0.0465001	2	197954675	R	II		rs376647443;rs116733165	48;1
cg16283208		IGR	opensea	IGR-opensea	0.0437804	0.415501	7.04884	2.31422e-05	0.0166231	2.65555	0.435401	0.391621	-0.0437804	11	59323398	F	I		rs200096245;rs531259608	33;41
cg19503288	ITK	Body	opensea	Body-opensea	-0.0326415	0.861993	-7.04853	2.31514e-05	0.0166231	2.65513	0.847155	0.879797	0.0326415	5	156670903	R	II		rs575875062;rs541620250;rs145477916	49;25;9
cg27224642	MAP4K3	TSS1500	shore	TSS1500-shore	0.0360542	0.0726386	7.04801	2.31666e-05	0.0166231	2.65444	0.0890269	0.0529727	-0.0360542	2	39665105	F	I	chr2:39663897-39664667	rs542305199;rs554301567	46;47
cg15113803	RHO	TSS1500	opensea	TSS1500-opensea	0.0574539	0.270954	7.04576	2.32336e-05	0.0166539	2.65139	0.297069	0.239616	-0.0574539	3	129247119	F	II		rs536582170;rs191819667	0;6
cg03431350	SLC26A2	Body	opensea	Body-opensea	-0.0423111	0.908517	-7.04502	2.32557e-05	0.0166539	2.65039	0.889285	0.931596	0.0423111	5	149357521	F	II
cg18562525	NEURL4	1stExon	island	1stExon-island	0.0450556	0.161417	7.04143	2.33632e-05	0.0167143	2.64553	0.181897	0.136841	-0.0450556	17	7232547	F	I	chr17:7232330-7233151	rs569752802	31
cg02977812	NRP1	Body	opensea	Body-opensea	0.0412454	0.175004	7.0398	2.34119e-05	0.0167206	2.64334	0.193752	0.152506	-0.0412454	10	33537894	F	II		rs113873122;rs148157219;rs568410402	0;16;31
cg19447354	RYR3	Body	opensea	Body-opensea	0.0455031	0.222006	7.03946	2.34223e-05	0.0167206	2.64287	0.24269	0.197186	-0.0455031	15	34023053	F	II		rs114754766;rs373945127;rs189559524	1;8;32
cg09012001	IFFO2	Body	opensea	Body-opensea	-0.0297816	0.924855	-7.03791	2.34688e-05	0.0167206	2.64078	0.911318	0.941099	0.0297816	1	19250279	R	II		rs148403951;rs115681915;rs142436365	51;7;2
cg16971641	KRTAP10-3	TSS1500	opensea	TSS1500-opensea	-0.0355918	0.872267	-7.03786	2.34702e-05	0.0167206	2.64071	0.856089	0.891681	0.0355918	21	45979620	R	II		rs587729396;rs587607922;rs187849967;rs587743011	18;17;12;2
cg10406027	ZC3H7A	TSS1500	opensea	TSS1500-opensea	0.0762579	0.252845	7.03574	2.35343e-05	0.0167206	2.63784	0.287507	0.211249	-0.0762579	16	11876912	R	II		rs536630479;rs149975539	51;5
cg15221416	RBM18	Body	opensea	Body-opensea	0.0523442	0.947088	7.03559	2.35388e-05	0.0167206	2.63764	0.970881	0.918537	-0.0523442	9	125021726	R	II
cg03885646	SSR3	TSS1500	shore	TSS1500-shore	0.0505862	0.15329	7.03519	2.3551e-05	0.0167206	2.63709	0.176284	0.125698	-0.0505862	3	156273458	R	II	chr3:156272636-156273099	rs140086618;rs558133886;rs182806565;rs374320325	29;26;23;19
cg09452922	DLG2	5'UTR	shelf	5'UTR-shelf	0.0528422	0.865803	7.03497	2.35576e-05	0.0167206	2.6368	0.889822	0.83698	-0.0528422	11	85335518	F	II	chr11:85339343-85339629	rs569413482;rs142572693	22;42
cg03933490	HNF4A	Body	opensea	Body-opensea	-0.0573979	0.900742	-7.03191	2.36503e-05	0.0167509	2.63266	0.874652	0.93205	0.0573979	20	43053214	F	II		rs550374513	9
cg16494576	ZFR2	Body	opensea	Body-opensea	-0.0449072	0.843884	-7.03136	2.36669e-05	0.0167509	2.63192	0.823471	0.868378	0.0449072	19	3862689	R	II		rs551740738;rs571460271	39;3
cg25703122	LOC285205	TSS1500	opensea	TSS1500-opensea	-0.0321245	0.853682	-7.03127	2.36699e-05	0.0167509	2.63179	0.83908	0.871204	0.0321245	3	107601098	F	II		rs78811801;rs561703694	26;44
cg01566584	TRMU	Body	shore	Body-shore	0.0702105	0.1765	7.02764	2.37804e-05	0.0168126	2.62688	0.208414	0.138204	-0.0702105	22	46732778	F	II	chr22:46731379-46732337	rs148508364	18
cg01523772	ASPSCR1	Body	shelf	Body-shelf	-0.0447489	0.886384	-7.02641	2.38179e-05	0.0168226	2.62521	0.866044	0.910793	0.0447489	17	79955171	R	II	chr17:79958088-79958369	rs564982908;rs576814770	8;2
cg10693248		IGR	opensea	IGR-opensea	-0.0307359	0.818871	-7.02556	2.3844e-05	0.0168246	2.62406	0.8049	0.835636	0.0307359	9	138480271	R	II		rs111617400;rs553700930	41;2
cg08926121	AKAP6	5'UTR	opensea	5'UTR-opensea	0.0668672	0.933919	7.02049	2.40001e-05	0.0168889	2.61718	0.964313	0.897446	-0.0668672	14	32845321	F	II		rs547665546;rs202219008;rs559944947;rs530308248	15;17;18;39
cg26526503	C7orf53	TSS200	opensea	TSS200-opensea	-0.0446512	0.911024	-7.02042	2.40021e-05	0.0168889	2.6171	0.890728	0.93538	0.0446512	7	112120730	F	II		rs188869593;rs567735235;rs529138143	11;18;43
cg21135330	EHBP1	Body	opensea	Body-opensea	0.0452781	0.876263	7.02031	2.40054e-05	0.0168889	2.61695	0.896844	0.851566	-0.0452781	2	63235649	F	II		rs560227083	41
cg11606295	CCSER1	Body	opensea	Body-opensea	0.0752611	0.893241	7.0185	2.40614e-05	0.0168973	2.61449	0.927451	0.85219	-0.0752611	4	91779850	R	II
cg16457478	ITGA2	Body	opensea	Body-opensea	0.0589434	0.213025	7.0177	2.40862e-05	0.0168973	2.61341	0.239817	0.180874	-0.0589434	5	52331872	R	II		rs537839558;rs549620848	49;12
cg20906335		IGR	opensea	IGR-opensea	0.198223	0.692623	7.01723	2.41008e-05	0.0168973	2.61277	0.782725	0.584502	-0.198223	6	113425496	R	II		rs73537135	2
cg13890015	PRDM6	Body	shore	Body-shore	-0.0577135	0.84173	-7.01689	2.41111e-05	0.0168973	2.61232	0.815497	0.87321	0.0577135	5	122433790	R	II	chr5:122433878-122435551	rs537117839	25
cg14338114	ZBTB20	5'UTR	opensea	5'UTR-opensea	-0.0385782	0.742374	-7.01591	2.41417e-05	0.0169023	2.61098	0.724839	0.763417	0.0385782	3	114215340	R	II		rs114763816;rs571872477	44;30
cg11147252		IGR	opensea	IGR-opensea	0.0787665	0.864401	7.01141	2.42818e-05	0.0169723	2.60488	0.900204	0.821438	-0.0787665	15	49985422	F	II		rs144884813	1
cg14639562	CENPP	Body	opensea	Body-opensea	0.0978613	0.901767	7.00993	2.43283e-05	0.0169723	2.60287	0.94625	0.848388	-0.0978613	9	95218675	F	II		rs549868322;rs187458284	22;34
cg06763549		IGR	opensea	IGR-opensea	0.0383268	0.183614	7.00969	2.43356e-05	0.0169723	2.60255	0.201035	0.162708	-0.0383268	1	31118863	F	II		rs191934834;rs150991586;rs114838149	0;1;17
cg11047325	SOCS3	Body	island	Body-island	-0.0310982	0.935198	-7.00938	2.43453e-05	0.0169723	2.60213	0.921062	0.952161	0.0310982	17	76354934	R	II	chr17:76354818-76357038	rs12059;rs532706916	47;41
cg06468908	COL25A1	1stExon	island	1stExon-island	0.0484397	0.422656	7.00863	2.43688e-05	0.0169723	2.60111	0.444674	0.396234	-0.0484397	4	110223713	R	II	chr4:110222970-110224257
cg07873172	JPH3	Body	shore	Body-shore	-0.0434548	0.907964	-7.00798	2.43894e-05	0.0169723	2.60022	0.888212	0.931667	0.0434548	16	87712631	R	II	chr16:87714600-87715315	rs58670560;rs566858035;rs75482827;rs547931617;rs145985386;rs527355228	47;39;31;21;9;7
cg01904886		IGR	opensea	IGR-opensea	0.104928	0.374273	7.00744	2.44064e-05	0.0169723	2.59949	0.421968	0.31704	-0.104928	12	66034196	F	II		rs530490779	42
cg25749254	KLF6	Body	island	Body-island	0.049733	0.116998	7.00553	2.44664e-05	0.016991	2.5969	0.139603	0.0898704	-0.049733	10	3823907	R	II	chr10:3823789-3824017	rs111949823;rs113758255;rs112847236	15;6;3
cg14292551	KCNJ13	5'UTR	opensea	5'UTR-opensea	0.0583336	0.93137	7.00404	2.45133e-05	0.016991	2.59488	0.957885	0.899551	-0.0583336	2	233636411	F	II		rs1973675;rs545099460	39;45
cg05403127	LINC00703	TSS1500	opensea	TSS1500-opensea	0.164106	0.797908	7.00364	2.45258e-05	0.016991	2.59434	0.872502	0.708396	-0.164106	10	4425587	F	II		rs77152722	34
cg01851883	PCDHB5	1stExon	shore	1stExon-shore	-0.0338052	0.924729	-7.00359	2.45275e-05	0.016991	2.59427	0.909363	0.943168	0.0338052	5	140515569	R	II	chr5:140516311-140517300
cg04730413	CHST15	TSS1500	shore	TSS1500-shore	0.0700707	0.25591	6.99909	2.46701e-05	0.0170733	2.58816	0.28776	0.217689	-0.0700707	10	125853937	F	II	chr10:125851151-125853233
cg08111618		IGR	opensea	IGR-opensea	0.0395822	0.189342	6.9979	2.47078e-05	0.017083	2.58655	0.207334	0.167751	-0.0395822	2	36015525	F	II		rs187338716;rs3914800	43;46
cg07471614		IGR	opensea	IGR-opensea	0.037135	0.319322	6.99339	2.48519e-05	0.0171324	2.58042	0.336202	0.299067	-0.037135	8	125855152	F	II		rs528833736;rs548687486	1;43
cg03732007	PRKCZ	5'UTR	opensea	5'UTR-opensea	-0.0434785	0.759346	-6.99252	2.48799e-05	0.0171324	2.57923	0.739583	0.783062	0.0434785	1	2071316	R	II		rs112658514;rs565901936	37;11
cg24392083	DGKH	TSS1500	shore	TSS1500-shore	-0.048116	0.779542	-6.99239	2.48842e-05	0.0171324	2.57905	0.757671	0.805787	0.048116	13	42613607	F	II	chr13:42614178-42615650
cg24620508	GRIK1	Body	shore	Body-shore	0.0383528	0.159589	6.9916	2.49094e-05	0.0171324	2.57798	0.177022	0.138669	-0.0383528	21	31310605	F	II	chr21:31311386-31312106
cg13294560	TEC	5'UTR	opensea	5'UTR-opensea	0.0392649	0.928183	6.99134	2.49178e-05	0.0171324	2.57763	0.94603	0.906765	-0.0392649	4	48231019	F	II		rs62309356;rs184343741	1;31
cg13251788	LATS1	Body	opensea	Body-opensea	0.056475	0.926893	6.98964	2.49725e-05	0.0171324	2.57532	0.952564	0.896089	-0.056475	6	150001878	R	II
cg02890642		IGR	shelf	IGR-shelf	0.12212	0.8538	6.98925	2.49849e-05	0.0171324	2.57479	0.909309	0.787189	-0.12212	1	184017798	R	II	chr1:184020781-184021054
cg27442581		IGR	opensea	IGR-opensea	-0.0463725	0.617344	-6.98777	2.50328e-05	0.0171324	2.57277	0.596266	0.642638	0.0463725	1	20818451	F	II
cg16499536	NR2C2	Body	opensea	Body-opensea	-0.0384636	0.951726	-6.98727	2.5049e-05	0.0171324	2.57209	0.934242	0.972706	0.0384636	3	15066613	R	II		rs11720847;rs549340171;rs141933439;rs534543989	27;6;2;1
cg05134730	RNU6-71P	Body	opensea	Body-opensea	0.099424	0.85011	6.98713	2.50533e-05	0.0171324	2.57191	0.895302	0.795878	-0.099424	6	56489995	F	II		rs200735287	40
cg12420459	LILRB4	TSS200	opensea	TSS200-opensea	-0.0380048	0.901693	-6.98697	2.50584e-05	0.0171324	2.5717	0.884418	0.922423	0.0380048	19	55174171	F	II		rs573583996;rs4806522;rs1654668	1;9;42
cg08129292	SCARNA9L	TSS1500	shelf	TSS1500-shelf	0.0484684	0.928979	6.98679	2.50642e-05	0.0171324	2.57145	0.95101	0.902541	-0.0484684	X	20155820	F	II	chrX:20159421-20160283
cg14848289	FXYD6	5'UTR	opensea	5'UTR-opensea	0.0441603	0.145184	6.98569	2.51e-05	0.0171406	2.56995	0.165256	0.121096	-0.0441603	11	117732291	F	II		rs190498054;rs79995046	0;38
cg09304371	STAT4	TSS1500	opensea	TSS1500-opensea	-0.0377148	0.900404	-6.98264	2.51988e-05	0.017158	2.56581	0.883261	0.920976	0.0377148	2	192017308	R	II		rs139095449	49
cg02623936	RBPJ	Body	opensea	Body-opensea	0.161433	0.877622	6.9819	2.52229e-05	0.017158	2.5648	0.951001	0.789568	-0.161433	4	26334842	F	II		rs11726927	0
cg17784897	CPXM2	TSS1500	shore	TSS1500-shore	-0.0594418	0.879192	-6.98173	2.52285e-05	0.017158	2.56457	0.852173	0.911615	0.0594418	10	125652323	R	II	chr10:125650820-125651373	rs573476148	14
cg20368764	DNAL1	3'UTR	opensea	3'UTR-opensea	0.0641878	0.870035	6.98107	2.52501e-05	0.017158	2.56366	0.899211	0.835024	-0.0641878	14	74162900	R	II		rs114581244	1
cg23854860	HOXA10-AS	Body	shore	Body-shore	0.0514186	0.217606	6.98072	2.52613e-05	0.017158	2.5632	0.240978	0.18956	-0.0514186	7	27208590	F	II	chr7:27208871-27209616	rs573071549;rs542131871;rs537786538	20;22;49
cg11734367		IGR	opensea	IGR-opensea	-0.0278878	0.965441	-6.97937	2.53054e-05	0.017158	2.56136	0.952765	0.980653	0.0278878	1	8213978	R	II		rs558802578;rs577145125;rs540747934	26;25;8
cg13028700	PAX6	5'UTR	island	5'UTR-island	0.0256525	0.0632789	6.97931	2.53073e-05	0.017158	2.56128	0.0749391	0.0492866	-0.0256525	11	31836254	R	I	chr11:31831620-31839038	rs12361739;rs550811856;rs568882960	47;43;31
cg21513686	LRRC66	TSS1500	opensea	TSS1500-opensea	0.0895874	0.912059	6.97882	2.53233e-05	0.017158	2.56061	0.952781	0.863193	-0.0895874	4	52884431	R	II		rs577327939	34
cg01000850	TRAF3IP3	1stExon	opensea	1stExon-opensea	-0.0486278	0.903635	-6.97832	2.53397e-05	0.017158	2.55993	0.881531	0.930159	0.0486278	1	209941843	F	II
cg10549096	KIAA0319L	Body	opensea	Body-opensea	0.0943843	0.852143	6.97579	2.54227e-05	0.0171743	2.55648	0.895045	0.80066	-0.0943843	1	35937573	R	II		rs571625409	30
cg02039580	DPP4	Body	opensea	Body-opensea	-0.043078	0.914627	-6.97477	2.5456e-05	0.0171743	2.5551	0.895046	0.938124	0.043078	2	162878125	F	II		rs139185754;rs536183992	24;49
cg10531918		IGR	shore	IGR-shore	0.0507482	0.379027	6.97359	2.54949e-05	0.0171743	2.55349	0.402094	0.351346	-0.0507482	3	53189890	R	II	chr3:53190509-53190764	rs547288093	1
cg11347165		IGR	opensea	IGR-opensea	0.0532101	0.155979	6.97354	2.54965e-05	0.0171743	2.55343	0.180165	0.126955	-0.0532101	1	17631644	R	II		rs77909333;rs552575502	24;1
cg06970772	PRDM16	Body	shelf	Body-shelf	0.0372056	0.134297	6.97354	2.54966e-05	0.0171743	2.55342	0.151208	0.114003	-0.0372056	1	3272662	F	II	chr1:3275029-3275284	rs564242582;rs577395040;rs75608231;rs563231517	0;7;31;36
cg12351310	NDUFS4	Body	opensea	Body-opensea	0.0827979	0.427585	6.97324	2.55066e-05	0.0171743	2.55301	0.465221	0.382423	-0.0827979	5	52937992	F	II
cg07470512	NECAB3	Body	island	Body-island	0.0680696	0.421871	6.9707	2.55903e-05	0.0172036	2.54956	0.452812	0.384742	-0.0680696	20	32255052	R	II	chr20:32254811-32255989	rs182954708;rs4911356;rs572614403	44;20;5
cg16640450	SASH1	Body	opensea	Body-opensea	0.0946355	0.898148	6.97022	2.56061e-05	0.0172036	2.54891	0.941164	0.846529	-0.0946355	6	148823251	R	II
cg24845753	MED14	Body	opensea	Body-opensea	0.0664907	0.878428	6.96975	2.56217e-05	0.0172036	2.54826	0.908651	0.842161	-0.0664907	X	40518764	F	II
cg17836579		IGR	opensea	IGR-opensea	0.102598	0.905458	6.96883	2.56521e-05	0.017208	2.54701	0.952093	0.849496	-0.102598	5	95310237	F	II		rs537250735	19
cg23400921	SHROOM3	Body	opensea	Body-opensea	0.0919428	0.900838	6.96468	2.57903e-05	0.0172386	2.54135	0.94263	0.850688	-0.0919428	4	77532391	R	II		rs555630579;rs139846669;rs534934804	39;23;1
cg07058784	C1orf21	Body	opensea	Body-opensea	0.0832257	0.892799	6.96412	2.58089e-05	0.0172386	2.54059	0.930629	0.847403	-0.0832257	1	184461419	R	II
cg04645817	ABHD2	Body	opensea	Body-opensea	0.070318	0.866438	6.96407	2.58106e-05	0.0172386	2.54052	0.898401	0.828083	-0.070318	15	89693656	R	II
cg00064408		IGR	opensea	IGR-opensea	-0.0476463	0.85869	-6.96348	2.58303e-05	0.0172386	2.53972	0.837032	0.884679	0.0476463	2	121752035	R	II		rs554529953;rs566368145;rs77421177	17;15;11
cg17898884	ADARB2	Body	opensea	Body-opensea	-0.0416591	0.802074	-6.96324	2.58382e-05	0.0172386	2.5394	0.783138	0.824798	0.0416591	10	1725190	F	II		rs117099560;rs146622323	2;40
cg15307268	GPR176	TSS1500	island	TSS1500-island	0.0433017	0.149779	6.96282	2.58524e-05	0.0172386	2.53882	0.169461	0.12616	-0.0433017	15	40213409	R	II	chr15:40211961-40213444	rs373600799	27
cg10226855	ACTA2-AS1	TSS1500	opensea	TSS1500-opensea	0.0355871	0.953556	6.96244	2.58651e-05	0.0172386	2.5383	0.969732	0.934145	-0.0355871	10	90691632	F	II		rs533846638;rs74478575;rs573827574	10;28;33
cg16179089	CAND1.11	Body	opensea	Body-opensea	-0.0442908	0.851024	-6.96088	2.59173e-05	0.0172569	2.53617	0.830892	0.875182	0.0442908	11	10340872	F	II		rs148858652;rs186037486;rs537653231	1;14;33
cg03022040		IGR	opensea	IGR-opensea	-0.0333702	0.879195	-6.95968	2.59575e-05	0.0172569	2.53454	0.864026	0.897397	0.0333702	17	41761883	R	II
cg03542686	CAPZB	Body	opensea	Body-opensea	-0.0337271	0.937173	-6.95938	2.59674e-05	0.0172569	2.53414	0.921843	0.95557	0.0337271	1	19794335	R	II
cg04504060	RBM25	Body	opensea	Body-opensea	-0.0294185	0.932245	-6.95876	2.59882e-05	0.0172569	2.53329	0.918873	0.948292	0.0294185	14	73563652	F	II		rs372596323	10
cg20454400		IGR	shore	IGR-shore	-0.0498375	0.792793	-6.95726	2.60388e-05	0.0172745	2.53124	0.77014	0.819978	0.0498375	17	46720386	F	II	chr17:46719360-46720234
cg21489992		IGR	shelf	IGR-shelf	-0.0326225	0.92069	-6.95393	2.61511e-05	0.0173319	2.52671	0.905861	0.938484	0.0326225	3	196725121	R	II	chr3:196728958-196730878	rs529577460	44
cg17223391		IGR	opensea	IGR-opensea	-0.0574617	0.0578659	-6.95272	2.61922e-05	0.0173319	2.52505	0.031747	0.0892087	0.0574617	12	67419503	F	II		rs180939569	30
cg12936746	HHIP	TSS200	island	TSS200-island	0.0479716	0.389101	6.95242	2.62022e-05	0.0173319	2.52465	0.410906	0.362934	-0.0479716	4	145566975	F	I	chr4:145566242-145567413	rs142334932;rs566558980;rs535691319;rs549197163;rs569177036	14;27;29;34;46
cg01150129	FOXK2	3'UTR	shelf	3'UTR-shelf	-0.0547349	0.791361	-6.95125	2.62421e-05	0.0173319	2.52304	0.766482	0.821217	0.0547349	17	80562098	F	II	chr17:80559025-80559450	rs185209015;rs188971401;rs548893168	0;1;4
cg20294319	LRCH1	Body	opensea	Body-opensea	0.0919428	0.714959	6.95115	2.62455e-05	0.0173319	2.52291	0.756751	0.664808	-0.0919428	13	47253842	R	II		rs528975213;rs544332481;rs562449678	45;44;1
cg05869737	APPBP2	Body	opensea	Body-opensea	0.0416314	0.177529	6.94901	2.63182e-05	0.0173422	2.51999	0.196452	0.154821	-0.0416314	17	58583631	F	II		rs545124688;rs75230044;rs182209373;rs550800735	1;12;16;45
cg07280845	C17orf51	3'UTR	opensea	3'UTR-opensea	0.126451	0.799538	6.94869	2.63293e-05	0.0173422	2.51955	0.857015	0.730565	-0.126451	17	21432361	F	II		rs147399458;rs532692506	1;47
cg23815422	SEC23B	TSS1500	shore	TSS1500-shore	0.0663059	0.242432	6.94765	2.63645e-05	0.0173422	2.51814	0.272571	0.206266	-0.0663059	20	18487804	R	II	chr20:18488084-18488804	rs575405171;rs3762199;rs554946866	18;14;2
cg15368872	KLRK1	3'UTR	opensea	3'UTR-opensea	0.0356414	0.0722243	6.94753	2.63686e-05	0.0173422	2.51798	0.0884249	0.0527835	-0.0356414	12	10525233	F	II		rs138620313;rs532712009	11;29
cg04895225		IGR	opensea	IGR-opensea	0.0353147	0.177368	6.94716	2.63815e-05	0.0173422	2.51746	0.19342	0.158105	-0.0353147	11	85862822	R	II		rs537893037	2
cg17639046	HS3ST3B1	TSS1500	shore	TSS1500-shore	0.0703397	0.237057	6.94646	2.64053e-05	0.0173422	2.51651	0.269029	0.19869	-0.0703397	17	14204027	R	II	chr17:14204168-14207702	rs563341622	49
cg17227156	BRUNOL4	TSS200	island	TSS200-island	0.0385477	0.125607	6.9442	2.64826e-05	0.0173584	2.51343	0.143129	0.104581	-0.0385477	18	35146001	R	II	chr18:35144907-35147628
cg01074409		IGR	island	IGR-island	-0.0322647	0.92725	-6.94397	2.64907e-05	0.0173584	2.51311	0.912584	0.944849	0.0322647	8	25905436	R	II	chr8:25900562-25905842
cg26487422	RBM33	Body	opensea	Body-opensea	0.061501	0.94018	6.94333	2.65124e-05	0.0173584	2.51224	0.968135	0.906634	-0.061501	7	155549270	R	II		rs556870570;rs188341272	26;1
cg18948234	RASA3	Body	shore	Body-shore	-0.0402773	0.835049	-6.94279	2.6531e-05	0.0173584	2.5115	0.816741	0.857019	0.0402773	13	114785088	R	II	chr13:114786335-114786537
cg07823639	SCUBE2	Body	opensea	Body-opensea	0.031351	0.247022	6.94223	2.65504e-05	0.0173584	2.51074	0.261273	0.229921	-0.031351	11	9048816	R	II		rs112866828;rs542044098;rs151206328	34;2;1
cg14494812	TOB1	1stExon	shore	1stExon-shore	-0.0354982	0.847892	-6.94113	2.65883e-05	0.0173675	2.50923	0.831756	0.867254	0.0354982	17	48941039	R	II	chr17:48942949-48944943	rs151200909;rs199964464;rs140363538;rs202080090	31;11;5;1
cg03321231	RPH3AL	Body	island	Body-island	0.0647642	0.601585	6.93896	2.66629e-05	0.0173903	2.50628	0.631023	0.566259	-0.0647642	17	157219	F	II	chr17:156962-157220	rs563452768;rs193023807;rs145661739;rs112339795;rs528390317	0;19;33;41;48
cg04962185		IGR	opensea	IGR-opensea	0.0987976	0.853677	6.93811	2.66923e-05	0.0173903	2.50512	0.898585	0.799787	-0.0987976	14	100444913	R	II		rs193116764;rs184291170	19;2
cg02066545	RBFOX1	5'UTR	opensea	5'UTR-opensea	0.037206	0.0890388	6.93802	2.66955e-05	0.0173903	2.50499	0.105951	0.0687446	-0.037206	16	6131034	F	II		rs558469720;rs57195796	0;18
cg11119879	EYS	TSS1500	opensea	TSS1500-opensea	0.170082	0.794871	6.93617	2.67597e-05	0.0174073	2.50246	0.872181	0.702099	-0.170082	6	66290220	F	II		rs571299245	0
cg05371885	DUSP22	3'UTR	opensea	3'UTR-opensea	0.0897448	0.838201	6.93587	2.67699e-05	0.0174073	2.50206	0.878994	0.789249	-0.0897448	6	351210	R	II		rs533529371;rs547349236;rs570689007	37;20;9
cg24674230		IGR	opensea	IGR-opensea	-0.0366354	0.923147	-6.93126	2.69305e-05	0.0174838	2.49575	0.906494	0.94313	0.0366354	16	85453293	R	II		rs538453993;rs183656167;rs114483652;rs539994052	31;15;12;1
cg27539580	THAP4	Body	opensea	Body-opensea	0.139394	0.824089	6.93044	2.69592e-05	0.0174838	2.49463	0.88745	0.748056	-0.139394	2	242561904	F	II		rs546388592;rs564805889	0;1
cg00020590	RAPGEF4	Body	opensea	Body-opensea	0.148759	0.813453	6.93041	2.69603e-05	0.0174838	2.49459	0.881071	0.732312	-0.148759	2	173891947	R	II		rs199677599	39
cg02580209	IFT140	Body	opensea	Body-opensea	0.0642532	0.83075	6.92704	2.70784e-05	0.0175073	2.48998	0.859956	0.795703	-0.0642532	16	1630832	F	II		rs527374193;rs115098003;rs377655640	31;48;49
cg03702340	POLK	5'UTR	opensea	5'UTR-opensea	0.115014	0.815103	6.92628	2.71051e-05	0.0175073	2.48894	0.867382	0.752368	-0.115014	5	74841950	R	II		rs5744585;rs530828584;rs5744586;rs567658805	47;41;14;1
cg08596773	SRRM4	Body	opensea	Body-opensea	0.051099	0.137693	6.92624	2.71065e-05	0.0175073	2.48888	0.16092	0.109821	-0.051099	12	119510333	F	II
cg12263535	RNASEH1	Body	opensea	Body-opensea	0.054077	0.916913	6.92595	2.71165e-05	0.0175073	2.4885	0.941493	0.887416	-0.054077	2	3596935	F	II
cg23858474	COL16A1	Body	opensea	Body-opensea	-0.0413134	0.756381	-6.92514	2.71452e-05	0.0175073	2.48738	0.737602	0.778916	0.0413134	1	32153535	F	II		rs530760918;rs572853653	1;37
cg23377893	CAPSL	Body	opensea	Body-opensea	-0.03528	0.880525	-6.92338	2.7207e-05	0.0175073	2.48498	0.864488	0.899768	0.03528	5	35908566	F	II		rs543162138;rs562902557;rs115727000	9;40;44
cg02670310		IGR	opensea	IGR-opensea	-0.0666147	0.847867	-6.92302	2.722e-05	0.0175073	2.48448	0.817588	0.884203	0.0666147	15	89054523	R	II		rs548893271;rs567205725	47;31
cg11934688	PTPRG	Body	opensea	Body-opensea	0.0904896	0.760057	6.92237	2.72429e-05	0.0175073	2.48359	0.801189	0.710699	-0.0904896	3	61623299	R	I		rs185065199;rs191050463	26;1
cg17966268		IGR	opensea	IGR-opensea	0.0550487	0.915335	6.92205	2.72543e-05	0.0175073	2.48315	0.940357	0.885308	-0.0550487	10	30049623	R	II		rs111288491;rs537276718	16;2
cg05301589	SHROOM3	Body	opensea	Body-opensea	-0.0290232	0.692745	-6.92172	2.72658e-05	0.0175073	2.48271	0.679552	0.708576	0.0290232	4	77415739	F	II		rs567773904	1
cg21481324	CCDC136	TSS200	island	TSS200-island	0.0262954	0.058273	6.92137	2.72782e-05	0.0175073	2.48223	0.0702254	0.04393	-0.0262954	7	128431853	F	II	chr7:128430707-128432003
cg20336631	MED31	Body	shore	Body-shore	0.0657646	0.149594	6.9211	2.72879e-05	0.0175073	2.48185	0.179487	0.113722	-0.0657646	17	6554177	F	II	chr17:6554832-6555585	rs563765184;rs529410257;rs549370880;rs73975694	24;33;34;35
cg02630590		IGR	opensea	IGR-opensea	-0.0386533	0.876534	-6.91812	2.73937e-05	0.017539	2.47778	0.858965	0.897618	0.0386533	16	69446338	F	II		rs565256067;rs532336331;rs544233141;rs191575941	1;24;43;44
cg19589073		IGR	opensea	IGR-opensea	0.092158	0.808903	6.91666	2.74455e-05	0.017539	2.47578	0.850793	0.758635	-0.092158	12	93114381	F	II		rs547620050;rs561112500;rs527525767;rs542168868;rs117496515	11;28;36;50;51
cg02867991	GNPNAT1	Body	opensea	Body-opensea	0.0806402	0.748886	6.91585	2.74743e-05	0.017539	2.47468	0.785541	0.704901	-0.0806402	14	53246343	F	II		rs568102148;rs566738624	18;37
cg13721134	CA3	TSS1500	shore	TSS1500-shore	-0.0512495	0.802226	-6.91571	2.74793e-05	0.017539	2.47449	0.77893	0.83018	0.0512495	8	86350390	F	II	chr8:86350765-86351196
cg17744825	AAA1	TSS200	opensea	TSS200-opensea	-0.0526506	0.788105	-6.91532	2.74932e-05	0.017539	2.47395	0.764173	0.816823	0.0526506	7	34874018	R	II		rs116249859	1
cg06624310		IGR	opensea	IGR-opensea	0.0564789	0.149184	6.91416	2.7535e-05	0.017539	2.47235	0.174856	0.118377	-0.0564789	2	239628974	F	II		rs538534376	22
cg05498615	NEMF	Body	opensea	Body-opensea	0.0376331	0.16167	6.91387	2.75452e-05	0.017539	2.47196	0.178776	0.141143	-0.0376331	14	50263130	R	II		rs190192317;rs182415891;rs537755376;rs116795254	49;48;2;1
cg17895363	GLRX2	Body	shelf	Body-shelf	0.139048	0.822502	6.9134	2.75619e-05	0.017539	2.47132	0.885706	0.746657	-0.139048	1	193070292	R	II	chr1:193074174-193074778	rs35923929;rs113145293;rs566116135;rs535022976	37;12;10;1
cg20439656		IGR	island	IGR-island	0.0446374	0.123858	6.91289	2.75802e-05	0.017539	2.47062	0.144148	0.0995101	-0.0446374	18	76190811	R	II	chr18:76190598-76190862	rs371723122;rs539639147;rs557729809	40;35;6
cg26872588	C1orf198	Body	opensea	Body-opensea	-0.0505738	0.937737	-6.91288	2.75805e-05	0.017539	2.47061	0.914749	0.965323	0.0505738	1	230992820	F	II		rs564516322;rs571755688;rs564199948	1;19;35
cg07610825	VPS50	Body	opensea	Body-opensea	0.137045	0.793398	6.91099	2.76484e-05	0.0175456	2.46802	0.855691	0.718646	-0.137045	7	92961780	F	II		rs375371071;rs186187770	0;2
cg21291665		IGR	opensea	IGR-opensea	-0.0282183	0.916199	-6.91025	2.76748e-05	0.0175456	2.46701	0.903372	0.93159	0.0282183	11	125808212	R	II
cg08016257	TMEM140	5'UTR	opensea	5'UTR-opensea	0.05999	0.185971	6.91008	2.76811e-05	0.0175456	2.46678	0.213239	0.153249	-0.05999	7	134833166	R	II		rs192897208;rs147792753	33;1
cg24546349		IGR	opensea	IGR-opensea	-0.0352807	0.793615	-6.9091	2.77165e-05	0.0175456	2.46543	0.777578	0.812859	0.0352807	10	58346379	F	II		rs559345175	15
cg21568745	GLI2	Body	shore	Body-shore	-0.0444652	0.874135	-6.90849	2.77385e-05	0.0175456	2.46459	0.853923	0.898389	0.0444652	2	121743581	R	II	chr2:121742106-121742396	rs566017615;rs72957222	36;35
cg18745629	IL17RD	Body	opensea	Body-opensea	-0.0267591	0.91731	-6.90809	2.77529e-05	0.0175456	2.46405	0.905147	0.931906	0.0267591	3	57163527	R	II		rs181030191;rs372385095	34;27
cg00062703	PAG1	TSS1500	shore	TSS1500-shore	0.0351763	0.15558	6.90786	2.77613e-05	0.0175456	2.46373	0.17157	0.136393	-0.0351763	8	82024646	R	II	chr8:82023855-82024483	rs531624865	34
cg10726581		IGR	shelf	IGR-shelf	-0.0477335	0.795933	-6.90596	2.78299e-05	0.0175736	2.46112	0.774236	0.82197	0.0477335	1	20883933	R	II	chr1:20878894-20880592	rs11811035;rs548661168	31;2
cg18109838	MEF2C	5'UTR	shore	5'UTR-shore	0.0455602	0.640089	6.90304	2.79357e-05	0.0176186	2.45713	0.660798	0.615238	-0.0455602	5	88185987	F	II	chr5:88185224-88185589
cg11862917	SSBP3	Body	opensea	Body-opensea	0.0437857	0.190869	6.90264	2.79501e-05	0.0176186	2.45658	0.210771	0.166986	-0.0437857	1	54715550	R	II
cg07943780		IGR	shore	IGR-shore	-0.0328285	0.871048	-6.90043	2.80305e-05	0.0176385	2.45355	0.856126	0.888955	0.0328285	8	41502612	F	II	chr8:41503916-41504266	rs140155364;rs188651751	0;33
cg15729738	ZNF354B	Body	opensea	Body-opensea	0.0663601	0.92636	6.90024	2.80375e-05	0.0176385	2.45329	0.956524	0.890163	-0.0663601	5	178292234	R	II		rs568223971	27
cg25193319		IGR	shelf	IGR-shelf	-0.0422128	0.874468	-6.89917	2.80764e-05	0.0176385	2.45183	0.85528	0.897493	0.0422128	15	41060014	F	II	chr15:41055396-41056787	rs111540567	23
cg06930464	BAT2L2	Body	opensea	Body-opensea	-0.0294365	0.931907	-6.89909	2.80794e-05	0.0176385	2.45172	0.918526	0.947963	0.0294365	1	171510692	R	II		rs142373462;rs527894050;rs143393069	34;7;2
cg25351599	NCRNA00051	TSS1500	opensea	TSS1500-opensea	-0.0358438	0.837537	-6.89697	2.81568e-05	0.017662	2.44881	0.821245	0.857089	0.0358438	8	143279492	F	II		rs146339830;rs531819201;rs192043956	6;7;33
cg17790159	COL11A2	Body	shelf	Body-shelf	0.0356007	0.151202	6.89663	2.81693e-05	0.017662	2.44835	0.167384	0.131784	-0.0356007	6	33133083	R	II	chr6:33129291-33129718	rs79131379;rs111317948	45;16
cg26285612		IGR	opensea	IGR-opensea	-0.0401562	0.735126	-6.89606	2.81904e-05	0.017662	2.44756	0.716873	0.75703	0.0401562	1	242136156	F	II
cg00147160	CNKSR1	Body	opensea	Body-opensea	0.0483056	0.328834	6.89368	2.82777e-05	0.0176858	2.4443	0.350791	0.302486	-0.0483056	1	26503991	F	II		rs61177191;rs17356937;rs202245584	28;45;47
cg05461529	LINC01016	TSS1500	opensea	TSS1500-opensea	0.0486894	0.140386	6.89338	2.82887e-05	0.0176858	2.44389	0.162518	0.113829	-0.0486894	6	33865066	F	II		rs577147766	1
cg22951195	SMIM2-IT1	TSS1500	opensea	TSS1500-opensea	-0.0247849	0.852344	-6.89303	2.83018e-05	0.0176858	2.4434	0.841078	0.865863	0.0247849	13	44733218	F	II		rs533732593;rs555628625	14;38
cg20108671	SCAPER	TSS1500	opensea	TSS1500-opensea	0.0522113	0.930199	6.89157	2.83556e-05	0.0176918	2.4414	0.953931	0.90172	-0.0522113	15	77154813	R	II		rs114705075	29
cg00104643	FRK	Body	opensea	Body-opensea	0.0802924	0.886228	6.89094	2.83789e-05	0.0176918	2.44053	0.922724	0.842432	-0.0802924	6	116379140	F	II		rs185824468;rs190491118	41;51
cg14519125	TRAIP	1stExon	island	1stExon-island	0.0252251	0.0813634	6.89077	2.83851e-05	0.0176918	2.4403	0.0928293	0.0676043	-0.0252251	3	49893811	R	II	chr3:49893810-49894216	rs145916976	22
cg01389693	UGT2A2	TSS200	opensea	TSS200-opensea	0.127999	0.546069	6.8887	2.84617e-05	0.0177001	2.43746	0.60425	0.476251	-0.127999	4	70505439	F	II		rs141102718;rs147019568;rs138215018;rs183487130	1;13;18;26
cg20005536	AGBL4	Body	opensea	Body-opensea	0.0530942	0.134899	6.88799	2.8488e-05	0.0177001	2.43649	0.159033	0.105939	-0.0530942	1	49255621	R	II		rs553435441;rs182693803	6;5
cg24740611	KIAA0368	Body	opensea	Body-opensea	0.0359216	0.964768	6.88777	2.84962e-05	0.0177001	2.43619	0.981096	0.945175	-0.0359216	9	114134319	R	II		rs575550432	23
cg15348550	DHTKD1	3'UTR	opensea	3'UTR-opensea	0.0852916	0.89611	6.88713	2.85199e-05	0.0177001	2.43531	0.934879	0.849587	-0.0852916	10	12163898	R	II		rs115013003;rs182682870	35;23
cg08339192	SIGLEC14	TSS200	opensea	TSS200-opensea	0.0378458	0.346871	6.8871	2.85211e-05	0.0177001	2.43526	0.364074	0.326228	-0.0378458	19	52150230	F	II		rs555585753;rs573909419;rs541318375	5;6;47
cg18646254		IGR	opensea	IGR-opensea	0.055059	0.904574	6.88636	2.85485e-05	0.0177019	2.43425	0.929601	0.874542	-0.055059	4	137725167	R	II		rs576184316	21
cg03698489	PLCG2	3'UTR	opensea	3'UTR-opensea	0.0727154	0.684268	6.88146	2.87314e-05	0.0177703	2.42752	0.717321	0.644605	-0.0727154	16	81994335	R	II		rs541078293;rs186848705;rs13333641	13;11;2
cg02395479		IGR	opensea	IGR-opensea	0.0564345	0.192632	6.87811	2.88569e-05	0.0177703	2.42293	0.218284	0.161849	-0.0564345	3	53106725	R	II		rs558303103;rs578126250;rs534427288	32;10;7
cg19172665	FREM3	1stExon	shelf	1stExon-shelf	0.0354582	0.335288	6.87762	2.88756e-05	0.0177703	2.42224	0.351405	0.315947	-0.0354582	4	144618119	R	II	chr4:144620822-144622218	rs144193409;rs185641600	49;2
cg07432969	GPR35	1stExon	shore	1stExon-shore	-0.0341582	0.905718	-6.87552	2.89548e-05	0.0177703	2.41936	0.890191	0.92435	0.0341582	2	241569557	F	II	chr2:241569691-241570138	rs201529824;rs144901021;rs35155396;rs13387859	1;15;28;38
cg00233307	MAP4K1	TSS1500	shore	TSS1500-shore	0.0553969	0.152618	6.87344	2.90333e-05	0.0177703	2.4165	0.177798	0.122401	-0.0553969	19	39109076	R	II	chr19:39109432-39109862	rs554219786	31
cg06605685	SLC38A8	Body	opensea	Body-opensea	-0.0329473	0.881149	-6.87338	2.90353e-05	0.0177703	2.41643	0.866173	0.89912	0.0329473	16	84071056	R	II		rs144212285;rs116679359;rs2326162;rs578048946	41;31;9;2
cg13541696		IGR	opensea	IGR-opensea	0.0374462	0.0755399	6.87335	2.90365e-05	0.0177703	2.41639	0.092561	0.0551147	-0.0374462	14	46360709	F	II		rs141987690;rs549350361	37;44
cg20619104	AFAP1	Body	shore	Body-shore	0.102915	0.885433	6.87335	2.90367e-05	0.0177703	2.41638	0.932212	0.829297	-0.102915	4	7803013	F	II	chr4:7802191-7802440	rs527364366;rs145663900	8;14
cg14878844	DMD	Body	opensea	Body-opensea	0.0550403	0.184499	6.87291	2.90533e-05	0.0177703	2.41578	0.209518	0.154477	-0.0550403	X	31239293	R	II
cg21758934		IGR	opensea	IGR-opensea	-0.0945548	0.2318	-6.8725	2.9069e-05	0.0177703	2.41521	0.188821	0.283375	0.0945548	10	93373693	R	II		rs147631679	46
cg27320521	WWC3	Body	opensea	Body-opensea	0.128476	0.854102	6.87204	2.90864e-05	0.0177703	2.41458	0.9125	0.784024	-0.128476	X	10053443	R	II
cg09247736	TCP10L	TSS1500	opensea	TSS1500-opensea	-0.0361803	0.926544	-6.87099	2.9126e-05	0.0177703	2.41314	0.910098	0.946279	0.0361803	21	33958060	R	II		rs542064610;rs563434420;rs185758463;rs545928759	45;9;7;6
cg13551613	MEOX2	Body	opensea	Body-opensea	-0.0459726	0.811218	-6.87067	2.91382e-05	0.0177703	2.4127	0.790321	0.836294	0.0459726	7	15707149	F	II		rs537369172;rs758296;rs187722043	1;10;51
cg08177332		IGR	opensea	IGR-opensea	0.0445161	0.167126	6.87063	2.91398e-05	0.0177703	2.41264	0.187361	0.142845	-0.0445161	3	98343882	F	II
cg19988316	LDLRAD3	Body	opensea	Body-opensea	0.0438491	0.940239	6.87063	2.91399e-05	0.0177703	2.41264	0.96017	0.916321	-0.0438491	11	36052181	R	II		rs4547071;rs527711125;rs143937958	45;44;32
cg15716642	ZNF550	TSS1500	shore	TSS1500-shore	0.0398095	0.321794	6.87062	2.91403e-05	0.0177703	2.41263	0.339889	0.30008	-0.0398095	19	58071595	R	II	chr19:58070553-58071273
cg09603520	E2F3	Body	opensea	Body-opensea	-0.0320339	0.919692	-6.86931	2.919e-05	0.0177703	2.41083	0.905131	0.937165	0.0320339	6	20432163	R	II		rs145918706	12
cg15570989	TPGS2	TSS1500	shore	TSS1500-shore	0.0551091	0.27356	6.86924	2.91928e-05	0.0177703	2.41073	0.29861	0.243501	-0.0551091	18	34409728	F	II	chr18:34408558-34409289
cg08955889	ANKRD11	Body	shore	Body-shore	-0.0285027	0.912505	-6.86843	2.92237e-05	0.0177703	2.40961	0.899549	0.928051	0.0285027	16	89352896	R	II	chr16:89352528-89352825	rs531588138;rs549908953;rs568191210;rs191457575	41;32;23;7
cg04685253	PRR12	Body	shore	Body-shore	0.0357251	0.675039	6.86744	2.92612e-05	0.0177703	2.40826	0.691278	0.655553	-0.0357251	19	50117948	F	II	chr19:50119223-50119476	rs528541664;rs540584809	0;1
cg17178888	CCNJL	TSS1500	island	TSS1500-island	0.0591668	0.451484	6.86728	2.92673e-05	0.0177703	2.40804	0.478378	0.419211	-0.0591668	5	159739851	F	I	chr5:159738781-159739913
cg15230182		IGR	opensea	IGR-opensea	-0.0545631	0.811759	-6.86675	2.92877e-05	0.0177703	2.40731	0.786958	0.841521	0.0545631	16	57650534	R	II		rs79506458;rs571693123;rs539110071	46;25;3
cg15993805		IGR	opensea	IGR-opensea	0.0761823	0.198051	6.86548	2.93363e-05	0.0177703	2.40556	0.23268	0.156497	-0.0761823	13	76593662	F	II		rs188162994;rs7985909;rs569751264	9;33;47
cg15698299	ALAS1	5'UTR	shore	5'UTR-shore	0.0427204	0.172896	6.86479	2.93626e-05	0.0177703	2.40462	0.192315	0.149594	-0.0427204	3	52233019	F	II	chr3:52231942-52232541	rs78520106;rs148819009;rs568005929	32;39;50
cg04193065		IGR	opensea	IGR-opensea	0.0528403	0.184825	6.86479	2.93627e-05	0.0177703	2.40461	0.208843	0.156003	-0.0528403	15	31528995	F	II		rs542245453;rs562647017	5;14
cg21573947	MAGI1	Body	opensea	Body-opensea	0.0901678	0.913661	6.8638	2.94007e-05	0.0177703	2.40325	0.954646	0.864478	-0.0901678	3	65619088	F	II
cg16854444	EBLN3	Body	shore	Body-shore	0.0514266	0.896573	6.86223	2.9461e-05	0.0177703	2.40109	0.919948	0.868522	-0.0514266	9	37081363	F	II	chr9:37079450-37080393
cg15258274	LRRC36	TSS1500	opensea	TSS1500-opensea	0.0700664	0.232528	6.86211	2.94655e-05	0.0177703	2.40093	0.264376	0.19431	-0.0700664	16	67380244	R	II		rs115937003;rs147306022;rs561481982;rs529032150;rs547617812	51;44;28;2;1
cg00956473		IGR	opensea	IGR-opensea	-0.0349242	0.878234	-6.86184	2.94759e-05	0.0177703	2.40056	0.862359	0.897283	0.0349242	8	102150072	R	II
cg26295541	NRP1	Body	opensea	Body-opensea	-0.0431397	0.917624	-6.8612	2.95008e-05	0.0177703	2.39967	0.898015	0.941155	0.0431397	10	33500231	F	II
cg25771941		IGR	opensea	IGR-opensea	0.0373591	0.897511	6.86089	2.95126e-05	0.0177703	2.39925	0.914492	0.877133	-0.0373591	14	57116274	F	II		rs559972404;rs142932442;rs145093240	10;35;39
cg00389484	EPB41L1	5'UTR	opensea	5'UTR-opensea	-0.0339384	0.917507	-6.86048	2.95285e-05	0.0177703	2.39868	0.902081	0.936019	0.0339384	20	34712494	R	II		rs114540131;rs553038206	47;12
cg10298479		IGR	island	IGR-island	0.0418261	0.538253	6.85972	2.95575e-05	0.0177703	2.39764	0.557265	0.515439	-0.0418261	7	156796929	R	II	chr7:156795355-156799394	rs540286194;rs371679018	35;23
cg03973622	MSI2	Body	opensea	Body-opensea	0.050687	0.128211	6.85938	2.95708e-05	0.0177703	2.39717	0.151251	0.100564	-0.050687	17	55520759	R	II		rs572452425	5
cg00794853	AKAP12	Body	opensea	Body-opensea	0.118191	0.884877	6.85937	2.9571e-05	0.0177703	2.39716	0.938601	0.820409	-0.118191	6	151620280	R	II		rs527482743;rs180883613	28;25
cg20950646		IGR	opensea	IGR-opensea	-0.0778173	0.787177	-6.85933	2.95726e-05	0.0177703	2.3971	0.751806	0.829623	0.0778173	7	157083480	F	II
cg24345715		IGR	opensea	IGR-opensea	0.0455059	0.154767	6.85923	2.95767e-05	0.0177703	2.39696	0.175452	0.129946	-0.0455059	19	13898673	F	I		rs188739188	6
cg25034558		IGR	opensea	IGR-opensea	-0.0396906	0.933118	-6.85867	2.95982e-05	0.0177703	2.39619	0.915077	0.954768	0.0396906	1	225928577	F	II		rs536750414;rs188165230;rs542414573	0;17;39
cg09470983	TFRC	5'UTR	shelf	5'UTR-shelf	0.0897096	0.603048	6.85794	2.96264e-05	0.0177703	2.39519	0.643825	0.554116	-0.0897096	3	195805948	F	I	chr3:195808278-195809219	rs181848424;rs138963064;rs142867778	0;5;7
cg06591620	ZNF148	TSS1500	shore	TSS1500-shore	0.0591164	0.135163	6.85445	2.97619e-05	0.0177703	2.39038	0.162034	0.102918	-0.0591164	3	125094614	R	II	chr3:125093668-125094365
cg16858146	TAF3	Body	shelf	Body-shelf	0.0561017	0.906542	6.85437	2.97649e-05	0.0177703	2.39027	0.932043	0.875941	-0.0561017	10	7864607	R	II	chr10:7860261-7861107	rs151238183;rs72782704	41;1
cg07334644		IGR	opensea	IGR-opensea	-0.0472871	0.372041	-6.85436	2.97651e-05	0.0177703	2.39027	0.350547	0.397834	0.0472871	1	14009082	F	II		rs182395531;rs531161260;rs112407923	14;36;39
cg06007387	CDKL1	Body	opensea	Body-opensea	-0.0240215	0.947199	-6.85385	2.97849e-05	0.0177703	2.38956	0.93628	0.960301	0.0240215	14	50802227	R	II		rs553316407;rs11570854;rs541421302	41;31;19
cg13093727	NAT9	3'UTR	opensea	3'UTR-opensea	-0.036574	0.845448	-6.85371	2.97907e-05	0.0177703	2.38936	0.828823	0.865397	0.036574	17	72767907	F	II		rs201721232	33
cg09177518	KCNT2	TSS1500	island	TSS1500-island	0.064443	0.26564	6.85366	2.97925e-05	0.0177703	2.3893	0.294932	0.230489	-0.064443	1	196578010	F	II	chr1:196577708-196578011	rs535615565	30
cg13454675		IGR	shore	IGR-shore	0.0933683	0.592539	6.85268	2.98306e-05	0.0177703	2.38795	0.63498	0.541611	-0.0933683	19	34970496	F	II	chr19:34972054-34973645	rs145738089;rs11084767	31;48
cg02254286	ZFAT	Body	opensea	Body-opensea	-0.0317947	0.941635	-6.85261	2.98335e-05	0.0177703	2.38785	0.927183	0.958978	0.0317947	8	135616290	F	II		rs551295866	1
cg24293231	NDRG2	TSS200	shore	TSS200-shore	0.0470274	0.226062	6.8518	2.98649e-05	0.0177703	2.38674	0.247438	0.200411	-0.0470274	14	21539200	R	II	chr14:21538006-21538665	rs534105031;rs547952032;rs538579269	45;43;24
cg27355113	CLNK	Body	opensea	Body-opensea	-0.0422447	0.850019	-6.85061	2.99115e-05	0.0177703	2.38509	0.830817	0.873061	0.0422447	4	10594795	R	II		rs555078203;rs567336672;rs189604441;rs12163882;rs181876735	51;24;11;10;2
cg22218735	PTTG1IP	TSS1500	island	TSS1500-island	0.0635487	0.436609	6.85056	2.99136e-05	0.0177703	2.38502	0.465495	0.401946	-0.0635487	21	46294615	R	II	chr21:46292709-46294744	rs7279563;rs185190545;rs574386629;rs541406270;rs73908335	49;46;40;16;4
cg08036502	LOC283731	Body	island	Body-island	0.0269764	0.0912694	6.85011	2.99309e-05	0.0177703	2.38441	0.103531	0.076555	-0.0269764	15	74420511	F	I	chr15:74419870-74423044	rs551141366;rs566464127	9;39
cg06511729		IGR	opensea	IGR-opensea	0.0742437	0.214279	6.84888	2.9979e-05	0.0177703	2.38272	0.248026	0.173782	-0.0742437	6	148932600	F	II		rs554590510	16
cg04452534	MAP3K1	Body	opensea	Body-opensea	0.110024	0.863451	6.84882	2.99815e-05	0.0177703	2.38263	0.913462	0.803438	-0.110024	5	56133370	R	II		rs548838768;rs183966576;rs530017525	46;37;1
cg12990509		IGR	opensea	IGR-opensea	-0.0439983	0.0511379	-6.84861	2.99896e-05	0.0177703	2.38235	0.0311387	0.075137	0.0439983	7	36843571	F	II		rs562346950;rs531380330;rs369615173;rs6943308	1;2;10;19
cg05783518		IGR	opensea	IGR-opensea	-0.0363414	0.849935	-6.84697	3.00542e-05	0.017794	2.38008	0.833416	0.869758	0.0363414	17	6962359	F	II		rs183667255;rs543617028;rs563390628;rs529015356;rs140433402;rs559133469	0;1;14;15;26;33
cg00467600		IGR	island	IGR-island	0.0324307	0.315483	6.84537	3.01171e-05	0.0177999	2.37788	0.330224	0.297794	-0.0324307	12	28128567	F	II	chr12:28127890-28128575
cg01487386	KCNS1	Body	shore	Body-shore	0.057819	0.948226	6.84524	3.0122e-05	0.0177999	2.3777	0.974507	0.916688	-0.057819	20	43725966	F	II	chr20:43726297-43727372	rs567587872;rs536626998	3;39
cg23050697		IGR	opensea	IGR-opensea	-0.0431154	0.885271	-6.84417	3.01644e-05	0.0177999	2.37622	0.865673	0.908788	0.0431154	10	75729617	F	II		rs147849913;rs535640586	27;49
cg14469360		IGR	opensea	IGR-opensea	-0.0442549	0.912023	-6.84413	3.01659e-05	0.0177999	2.37617	0.891907	0.936162	0.0442549	9	94938327	R	II		rs565427601;rs532353722	42;41
cg24067803	SHANK2	Body	opensea	Body-opensea	-0.0410814	0.927769	-6.84358	3.01877e-05	0.0177999	2.37541	0.909095	0.950177	0.0410814	11	70653378	F	II		rs567383925;rs534572653	6;9
cg18235239	SLIT3	Body	opensea	Body-opensea	0.0359689	0.183755	6.8395	3.03493e-05	0.0178806	2.36978	0.200104	0.164135	-0.0359689	5	168123687	F	II		rs142929231	16
cg04734094		IGR	opensea	IGR-opensea	0.0580113	0.170422	6.83877	3.03783e-05	0.0178831	2.36877	0.196791	0.13878	-0.0580113	5	139156072	F	II		rs183638962;rs535147275;rs546600071	1;24;39
cg11612702		IGR	opensea	IGR-opensea	-0.02772	0.927641	-6.83682	3.04558e-05	0.0178968	2.36609	0.915041	0.942761	0.02772	19	35485361	F	II		rs187735930;rs542894621	38;50
cg22084647	ME3	Body	opensea	Body-opensea	0.0764732	0.913893	6.83677	3.04578e-05	0.0178968	2.36602	0.948654	0.87218	-0.0764732	11	86282250	R	II
cg05632277	STAG1	Body	opensea	Body-opensea	0.068197	0.909324	6.83631	3.0476e-05	0.0178968	2.36539	0.940323	0.872126	-0.068197	3	136149487	F	II
cg03185552		IGR	shore	IGR-shore	0.0385888	0.394072	6.83504	3.05269e-05	0.0179121	2.36363	0.411612	0.373024	-0.0385888	17	81060259	R	II	chr17:81061938-81062324
cg16449987	GALNTL6	Body	opensea	Body-opensea	0.0373746	0.950496	6.83309	3.06047e-05	0.017917	2.36095	0.967485	0.93011	-0.0373746	4	173930570	R	II		rs116652686;rs142134787;rs183616794;rs146724885	42;10;5;2
cg24350296	TNFRSF19	TSS1500	opensea	TSS1500-opensea	0.0342822	0.0953804	6.83275	3.06185e-05	0.017917	2.36047	0.110963	0.076681	-0.0342822	13	24144486	F	II		rs146430384	32
cg09033214	TSNARE1	Body	opensea	Body-opensea	0.0391688	0.14499	6.83262	3.06236e-05	0.017917	2.3603	0.162794	0.123625	-0.0391688	8	143368291	F	II		rs146296125;rs545242571	41;43
cg05698916	KLF3	5'UTR	opensea	5'UTR-opensea	0.107807	0.808413	6.83234	3.06347e-05	0.017917	2.35991	0.857416	0.749609	-0.107807	4	38670619	R	II
cg04679620	YEATS2	Body	opensea	Body-opensea	0.0420559	0.430432	6.83058	3.07053e-05	0.0179306	2.35749	0.449548	0.407492	-0.0420559	3	183463242	R	II		rs553687119;rs571765874	46;1
cg16000300	C6orf138	Body	shelf	Body-shelf	0.0753988	0.872427	6.8303	3.07169e-05	0.0179306	2.35709	0.906699	0.8313	-0.0753988	6	48033856	F	II	chr6:48036137-48036410	rs575746411;rs3846901;rs369348985;rs372940585	9;18;24;42
cg24677580	LOC100128317	Body	opensea	Body-opensea	0.0964322	0.89108	6.82991	3.07325e-05	0.0179306	2.35655	0.934912	0.83848	-0.0964322	7	81214000	F	II
cg01050885	NPY	TSS1500	shore	TSS1500-shore	0.0554648	0.234744	6.82881	3.07768e-05	0.0179379	2.35504	0.259956	0.204491	-0.0554648	7	24323128	F	II	chr7:24323558-24325080
cg26987376		IGR	shore	IGR-shore	0.0499298	0.412343	6.82791	3.08129e-05	0.0179379	2.3538	0.435039	0.385109	-0.0499298	12	54388841	F	II	chr12:54389113-54389520
cg18116554	HTR3D	Body	opensea	Body-opensea	-0.0521693	0.794471	-6.82761	3.08251e-05	0.0179379	2.35338	0.770758	0.822927	0.0521693	3	183755844	F	II		rs149999721;rs145250740	0;43
cg22813711	LOC339524	TSS1500	shelf	TSS1500-shelf	0.0404936	0.176352	6.82712	3.08451e-05	0.0179379	2.3527	0.194759	0.154265	-0.0404936	1	87595171	F	II	chr1:87597543-87598515	rs144753995;rs546131663	36;42
cg12740527		IGR	island	IGR-island	0.0404702	0.546572	6.82651	3.08694e-05	0.0179379	2.35187	0.564967	0.524497	-0.0404702	11	8289974	F	I	chr11:8289532-8290322
cg13887610		IGR	opensea	IGR-opensea	0.0467602	0.174309	6.82346	3.09933e-05	0.0179573	2.34765	0.195564	0.148804	-0.0467602	3	184117342	F	II		rs529347029	28
cg20452895	TIAM1	5'UTR	shelf	5'UTR-shelf	0.0347399	0.934093	6.82331	3.09993e-05	0.0179573	2.34744	0.949884	0.915144	-0.0347399	21	32712179	F	II	chr21:32716044-32716485	rs577779483;rs73902314;rs554266249	0;24;38
cg26299944		IGR	opensea	IGR-opensea	-0.04047	0.885214	-6.82235	3.10384e-05	0.0179573	2.34611	0.866818	0.907288	0.04047	1	10929814	R	II
cg22864340		IGR	shore	IGR-shore	-0.0330201	0.931315	-6.82202	3.10515e-05	0.0179573	2.34567	0.916306	0.949326	0.0330201	1	1096765	F	II	chr1:1098043-1100584	rs144753103;rs148252214	5;19
cg04561852	DNAH12	ExonBnd	opensea	ExonBnd-opensea	0.059899	0.937707	6.82167	3.10659e-05	0.0179573	2.34518	0.964934	0.905035	-0.059899	3	57457209	R	II		rs535397879	2
cg05992515	ZP4	TSS1500	opensea	TSS1500-opensea	0.0630876	0.923289	6.8215	3.10729e-05	0.0179573	2.34494	0.951965	0.888877	-0.0630876	1	238054502	R	II		rs150276170;rs138924922	46;23
cg27270832		IGR	shelf	IGR-shelf	0.0740186	0.794765	6.82116	3.10868e-05	0.0179573	2.34447	0.828409	0.754391	-0.0740186	18	44523070	F	I	chr18:44526866-44527137	rs114456967;rs181842072;rs74624853	16;18;28
cg07926275	CACNA1H	Body	shore	Body-shore	0.0867429	0.730029	6.82078	3.11021e-05	0.0179573	2.34396	0.769457	0.682714	-0.0867429	16	1228210	F	I	chr16:1230112-1230317	rs569233181;rs538385069;rs149214150	1;25;41
cg25230305	AP2S1	3'UTR	opensea	3'UTR-opensea	-0.051947	0.932574	-6.81904	3.11732e-05	0.017984	2.34155	0.908962	0.960909	0.051947	19	47341466	R	II		rs142218524;rs151258195;rs186474446;rs117577810	51;48;3;1
cg13029758	CDC16	Body	opensea	Body-opensea	0.0511325	0.927183	6.81801	3.12153e-05	0.0179939	2.34012	0.950425	0.899292	-0.0511325	13	115010306	R	II		rs376925220;rs148424600	7;5
cg13975599		IGR	opensea	IGR-opensea	-0.0316256	0.73119	-6.81622	3.12888e-05	0.0180219	2.33765	0.716815	0.74844	0.0316256	14	90974270	F	II		rs139430061;rs551837320;rs149632247;rs528239417	0;1;27;41
cg26153688		IGR	shelf	IGR-shelf	-0.0250028	0.921261	-6.81472	3.13504e-05	0.0180332	2.33557	0.909896	0.934899	0.0250028	1	90457055	F	II	chr1:90460399-90461237	rs544022109;rs529496638	15;22
cg03669298	GATA3	Body	shore	Body-shore	0.0583098	0.323558	6.81434	3.1366e-05	0.0180332	2.33505	0.350062	0.291752	-0.0583098	10	8102210	F	II	chr10:8100384-8100768	rs185650472	48
cg16725944	POLE	Body	opensea	Body-opensea	0.0600625	0.18523	6.81391	3.13834e-05	0.0180332	2.33446	0.212531	0.152469	-0.0600625	12	133215533	F	II		rs558562416;rs575430398	20;37
cg03084652	SORCS2	Body	opensea	Body-opensea	-0.0415932	0.918414	-6.81252	3.1441e-05	0.0180518	2.33253	0.899508	0.941101	0.0415932	4	7638050	F	II		rs112274067;rs541622943;rs563147937;rs76764781	1;10;33;40
cg08824909	MIR147B	TSS200	shelf	TSS200-shelf	0.093678	0.844843	6.81075	3.15139e-05	0.0180793	2.33009	0.887424	0.793746	-0.093678	15	45725223	R	II	chr15:45722561-45722939	rs149677351;rs575648951;rs146986038;rs189209655	50;48;11;1
cg09401639		IGR	opensea	IGR-opensea	-0.0316216	0.872092	-6.80781	3.16358e-05	0.0181335	2.32602	0.857719	0.88934	0.0316216	14	22983139	F	II		rs555746603	1
cg23966736	LIMCH1	TSS200	opensea	TSS200-opensea	-0.0425207	0.923791	-6.80726	3.16587e-05	0.0181335	2.32526	0.904463	0.946984	0.0425207	4	41614783	F	II		rs7659186	20
cg08251029	TNNC1	TSS1500	island	TSS1500-island	0.0497355	0.219579	6.80311	3.18314e-05	0.018218	2.31952	0.242186	0.192451	-0.0497355	3	52489432	R	I	chr3:52489417-52490008	rs559570068	9
cg26967167	LRFN5	5'UTR	shore	5'UTR-shore	0.0799809	0.418308	6.80216	3.18711e-05	0.0182262	2.31821	0.454663	0.374682	-0.0799809	14	42077061	R	II	chr14:42075858-42076329
cg11650552	LIG3	TSS1500	shore	TSS1500-shore	0.118011	0.896366	6.79805	3.20438e-05	0.0182892	2.31252	0.950007	0.831996	-0.118011	17	33306425	F	II	chr17:33307352-33308246
cg05462437	SLC8A3	5'UTR	opensea	5'UTR-opensea	0.0501642	0.275828	6.79764	3.2061e-05	0.0182892	2.31195	0.29863	0.248465	-0.0501642	14	70528945	F	II		rs560418187;rs35539654	0;6
cg02097667	ZSWIM6	Body	opensea	Body-opensea	0.0733686	0.904529	6.7975	3.2067e-05	0.0182892	2.31175	0.937878	0.864509	-0.0733686	5	60751658	F	II		rs116741246	43
cg23168603		IGR	opensea	IGR-opensea	0.0292558	0.0976694	6.79712	3.20826e-05	0.0182892	2.31124	0.110967	0.0817117	-0.0292558	2	6905051	R	II		rs147392660;rs544293855;rs184075752	45;13;2
cg23717517	LRMP	5'UTR	opensea	5'UTR-opensea	0.0549487	0.122449	6.79575	3.21404e-05	0.0182923	2.30934	0.147425	0.0924765	-0.0549487	12	25207864	R	II		rs546616299;rs568339123;rs535481550;rs151267225;rs569389294	46;24;17;14;2
cg04975834	IP6K3	Body	opensea	Body-opensea	-0.0433977	0.872334	-6.79535	3.21575e-05	0.0182923	2.30878	0.852608	0.896006	0.0433977	6	33693226	F	II		rs537814047;rs200188837;rs144789373;rs199783262;rs140055559	8;21;38;40;50
cg13550411	AGL	5'UTR	shore	5'UTR-shore	0.187978	0.764222	6.79519	3.21641e-05	0.0182923	2.30856	0.849666	0.661688	-0.187978	1	100317498	R	II	chr1:100315420-100316009	rs3835491;rs554996689	28;25
cg09523449		IGR	shore	IGR-shore	0.0482188	0.174984	6.79372	3.22264e-05	0.018303	2.30653	0.196902	0.148683	-0.0482188	17	59495044	R	II	chr17:59493992-59494386	rs572533510	2
cg16876162		IGR	opensea	IGR-opensea	0.055745	0.341534	6.79299	3.22572e-05	0.018303	2.30552	0.366873	0.311128	-0.055745	3	182834217	F	II		rs113865226;rs9821801;rs544721625;rs563458765	2;18;31;34
cg09375268		IGR	opensea	IGR-opensea	-0.0350428	0.902455	-6.7927	3.22694e-05	0.018303	2.30512	0.886527	0.92157	0.0350428	1	219883876	R	II		rs535584435;rs113508548;rs77678447;rs115068470;rs554409214;rs577487720;rs142946891	48;39;29;28;9;2;1
cg23895963		IGR	opensea	IGR-opensea	-0.0405728	0.717224	-6.7921	3.2295e-05	0.018303	2.30428	0.698782	0.739355	0.0405728	12	117471115	F	II		rs554145735	13
cg18423935	STXBP5L	TSS1500	shore	TSS1500-shore	-0.066406	0.775064	-6.79164	3.23148e-05	0.018303	2.30364	0.744879	0.811285	0.066406	3	120626667	F	II	chr3:120626880-120627579	rs72964782	36
cg24885794	SGCE	TSS1500	island	TSS1500-island	0.0402368	0.198218	6.79115	3.23353e-05	0.018303	2.30297	0.216508	0.176271	-0.0402368	7	94286086	R	II	chr7:94284858-94286527
cg23110540	SIX4	TSS1500	shore	TSS1500-shore	-0.0376428	0.929647	-6.78803	3.24685e-05	0.018364	2.29864	0.912537	0.950179	0.0376428	14	61191848	F	II	chr14:61188116-61190772	rs188245331	29
cg16652917	BDKRB2	5'UTR	opensea	5'UTR-opensea	0.0493133	0.364216	6.78645	3.25359e-05	0.0183877	2.29645	0.386631	0.337318	-0.0493133	14	96677486	R	II		rs142274473;rs542901795	18;6
cg16877097	ANO6	Body	opensea	Body-opensea	0.0604354	0.439991	6.78481	3.26061e-05	0.0184004	2.29418	0.467462	0.407026	-0.0604354	12	45678469	R	II
cg27506280		IGR	shore	IGR-shore	-0.0472672	0.82956	-6.78424	3.26307e-05	0.0184004	2.29339	0.808075	0.855343	0.0472672	7	155588489	F	II	chr7:155589263-155589883	rs188367527	0
cg17998394	PAK6	TSS200	island	TSS200-island	0.0359383	0.434816	6.78397	3.2642e-05	0.0184004	2.29302	0.451152	0.415213	-0.0359383	15	40545374	R	II	chr15:40544352-40545512	rs541638225;rs559798590	39;9
cg00905304	XRN1	TSS1500	shore	TSS1500-shore	0.163546	0.705423	6.78294	3.26862e-05	0.0184004	2.29159	0.779762	0.616216	-0.163546	3	142167641	F	II	chr3:142166202-142167026	rs145732809;rs138670779	12;42
cg22617213	ATPAF1	TSS1500	island	TSS1500-island	0.054388	0.287666	6.78266	3.26985e-05	0.0184004	2.2912	0.312388	0.258	-0.054388	1	47134329	F	II	chr1:47133674-47134395	rs545595639;rs566281111	2;13
cg18262750		IGR	opensea	IGR-opensea	0.0356565	0.207111	6.78236	3.27115e-05	0.0184004	2.29078	0.223318	0.187662	-0.0356565	10	71425993	R	II		rs543735362;rs2812514	48;15
cg03569640	TBX5	5'UTR	island	5'UTR-island	-0.0444355	0.875058	-6.78159	3.27445e-05	0.0184046	2.28972	0.85486	0.899296	0.0444355	12	114840872	R	II	chr12:114840853-114841063	rs544841417;rs553558361	47;28
cg01900216		IGR	opensea	IGR-opensea	-0.0277937	0.941652	-6.78009	3.28093e-05	0.0184152	2.28763	0.929019	0.956813	0.0277937	1	214382277	R	II		rs144561070	14
cg05451167	RIC1	Body	opensea	Body-opensea	0.0421954	0.926971	6.77997	3.28144e-05	0.0184152	2.28747	0.946151	0.903956	-0.0421954	9	5770167	F	II		rs146938833;rs551954937	11;30
cg13939777		IGR	shore	IGR-shore	-0.0453601	0.894495	-6.77598	3.29872e-05	0.0184978	2.28193	0.873877	0.919237	0.0453601	11	17716395	R	II	chr11:17717505-17717767	rs369749478;rs7478812;rs549082727;rs567215422	50;16;10;9
cg11222856	SGK269	TSS1500	opensea	TSS1500-opensea	0.0618806	0.925868	6.77432	3.3059e-05	0.0185237	2.27964	0.953995	0.892115	-0.0618806	15	77577533	R	II		rs534306892	22
cg14102556		IGR	shelf	IGR-shelf	0.0821269	0.837045	6.77132	3.31903e-05	0.0185828	2.27547	0.874376	0.792249	-0.0821269	5	171436197	R	II	chr5:171433004-171434082	rs553833361;rs555419580;rs569281921	42;12;8
cg02825246	TARID	Body	opensea	Body-opensea	-0.0292327	0.929334	-6.76932	3.32775e-05	0.0185991	2.2727	0.916046	0.945279	0.0292327	6	134062906	R	II		rs550013242;rs146825887;rs68054668	45;33;24
cg21427932	CX3CR1	TSS1500	opensea	TSS1500-opensea	-0.0346891	0.931334	-6.76878	3.33011e-05	0.0185991	2.27195	0.915566	0.950255	0.0346891	3	39323359	F	II		rs532873729;rs13433773;rs190842431	0;1;34
cg23772205	EN2	TSS1500	island	TSS1500-island	0.0639918	0.417736	6.76831	3.33218e-05	0.0185991	2.2713	0.446823	0.382831	-0.0639918	7	155249941	R	II	chr7:155246390-155251955	rs538739538;rs553884140	42;26
cg12550074		IGR	opensea	IGR-opensea	-0.0313567	0.855228	-6.76786	3.33415e-05	0.0185991	2.27067	0.840975	0.872332	0.0313567	7	51698710	R	II		rs554054265;rs143557919;rs535914802;rs555742149	39;34;22;2
cg00657447	INVS	5'UTR	opensea	5'UTR-opensea	0.054424	0.493768	6.76771	3.33484e-05	0.0185991	2.27046	0.518506	0.464082	-0.054424	9	102866787	F	II		rs181463817;rs560713261	0;11
cg23469522		IGR	opensea	IGR-opensea	-0.0421153	0.856117	-6.76655	3.33994e-05	0.0186009	2.26884	0.836974	0.879089	0.0421153	11	75087579	F	II		rs188519531;rs558641492;rs575365290	0;19;30
cg16958524	KTELC1	TSS1500	shore	TSS1500-shore	0.0407239	0.173241	6.76646	3.34032e-05	0.0186009	2.26872	0.191752	0.151028	-0.0407239	3	119187511	F	II	chr3:119187747-119188308
cg02605760	NSUN5	TSS1500	shore	TSS1500-shore	0.123623	0.562497	6.76446	3.34911e-05	0.0186308	2.26595	0.618689	0.495066	-0.123623	7	72723152	R	I	chr7:72722327-72722967	rs59433151;rs373822752;rs554281448	50;28;20
cg01715799	AKNAD1	Body	opensea	Body-opensea	0.0588546	0.360624	6.76393	3.35148e-05	0.0186308	2.26521	0.387376	0.328521	-0.0588546	1	109371213	R	II		rs150846434;rs369103323;rs184922276	17;2;1
cg20447153	KIAA0195	Body	opensea	Body-opensea	-0.0493214	0.881153	-6.76284	3.35629e-05	0.0186308	2.2637	0.858734	0.908055	0.0493214	17	73487899	F	II		rs372955052;rs149518381;rs145991908	0;1;35
cg03633686	MIR4524A	TSS1500	opensea	TSS1500-opensea	-0.0386828	0.798152	-6.7623	3.35866e-05	0.0186308	2.26295	0.780569	0.819252	0.0386828	17	67096197	R	II		rs16973567;rs559941839;rs370591352	46;7;2
cg21629528	MEST	5'UTR	island	5'UTR-island	0.0532348	0.415574	6.76192	3.36037e-05	0.0186308	2.26242	0.439772	0.386537	-0.0532348	7	130131921	R	I	chr7:130130739-130133111	rs532977066;rs116603785	28;6
cg07813851	CAMTA1	Body	opensea	Body-opensea	-0.0515092	0.891341	-6.76173	3.36118e-05	0.0186308	2.26216	0.867928	0.919437	0.0515092	1	7466976	F	II		rs555326616	1
cg06650255		IGR	shore	IGR-shore	-0.027424	0.948649	-6.75906	3.37304e-05	0.0186786	2.25845	0.936184	0.963608	0.027424	5	139078529	F	II	chr5:139076542-139077179	rs149950077;rs537495079	0;1
cg18813270	HS1BP3-IT1	TSS1500	opensea	TSS1500-opensea	0.0559875	0.307633	6.75794	3.37802e-05	0.0186786	2.2569	0.333082	0.277094	-0.0559875	2	20793165	F	II		rs554298024;rs375363366;rs114790324	1;2;35
cg19798735	IMMP2L	Body	opensea	Body-opensea	0.0850343	0.808246	6.75761	3.3795e-05	0.0186786	2.25643	0.846898	0.761864	-0.0850343	7	110730805	F	II		rs551262979;rs190781208;rs533318297	0;36;40
cg16097949		IGR	opensea	IGR-opensea	0.0817596	0.907251	6.75689	3.3827e-05	0.0186786	2.25544	0.944414	0.862655	-0.0817596	21	26957194	F	II		rs371314046	1
cg22027985	RRM1	TSS1500	shore	TSS1500-shore	0.0520264	0.374606	6.75671	3.38352e-05	0.0186786	2.25518	0.398255	0.346228	-0.0520264	11	4115532	R	II	chr11:4115689-4116489	rs11030918	47
cg25062251		IGR	island	IGR-island	0.0251431	0.580918	6.7563	3.38537e-05	0.0186786	2.25461	0.592347	0.567204	-0.0251431	14	101992840	F	II	chr14:101992722-101992932	rs146797696;rs569944722	18;24
cg06619047	ABAT	5'UTR	shelf	5'UTR-shelf	0.0635469	0.809722	6.75328	3.39884e-05	0.0187387	2.25042	0.838607	0.77506	-0.0635469	16	8772199	F	II	chr16:8768256-8768619	rs576884296;rs188121612	0;15
cg16063925		IGR	shelf	IGR-shelf	-0.0566829	0.857239	-6.75202	3.40452e-05	0.0187556	2.24866	0.831474	0.888157	0.0566829	7	5120418	F	II	chr7:5122886-5123164	rs140842171;rs577764733	0;1
cg13273653	PAK3	5'UTR	shore	5'UTR-shore	0.0614075	0.238452	6.74956	3.4156e-05	0.0187856	2.24524	0.266365	0.204957	-0.0614075	X	110339032	R	II	chrX:110339364-110339679
cg14966117		IGR	shelf	IGR-shelf	0.0517165	0.199893	6.74943	3.41616e-05	0.0187856	2.24506	0.2234	0.171684	-0.0517165	5	137371950	R	II	chr5:137368105-137368722	rs142398292;rs561971039	30;2
cg09404689	SDK1	Body	shelf	Body-shelf	-0.0274874	0.922946	-6.7485	3.42035e-05	0.0187856	2.24377	0.910451	0.937939	0.0274874	7	4307490	F	II	chr7:4303079-4305062	rs532371372;rs552109785;rs187207536	0;5;12
cg17852138	CCDC42B	Body	shelf	Body-shelf	-0.0361597	0.880016	-6.74764	3.42427e-05	0.0187856	2.24257	0.86358	0.89974	0.0361597	12	113594695	R	II	chr12:113590806-113591304	rs570853116;rs534717575;rs553014817	43;13;2
cg14920334	GALNT8	1stExon	opensea	1stExon-opensea	0.0443819	0.0916196	6.74736	3.42552e-05	0.0187856	2.24218	0.111793	0.0674113	-0.0443819	12	4829827	F	II		rs199804344;rs530622053	20;45
cg03061485	KLHL29	Body	opensea	Body-opensea	-0.0614572	0.795428	-6.74734	3.42559e-05	0.0187856	2.24216	0.767493	0.82895	0.0614572	2	23859348	F	II		rs192413939;rs570119871	0;37
cg09814342	NRXN3	Body	opensea	Body-opensea	-0.0540809	0.762483	-6.7459	3.43212e-05	0.0188071	2.24015	0.737901	0.791982	0.0540809	14	79164528	R	II		rs566890356;rs17108071;rs552273788;rs116651652	35;32;26;1
cg10663765		IGR	island	IGR-island	0.0382114	0.433804	6.7453	3.43484e-05	0.0188077	2.23932	0.451173	0.412962	-0.0382114	3	194014592	F	I	chr3:194014480-194014983	rs5855529	47
cg06034029	ADGRD1	Body	opensea	Body-opensea	-0.0240426	0.823868	-6.74399	3.44081e-05	0.0188261	2.23749	0.812939	0.836982	0.0240426	12	131597100	R	II		rs111251634;rs537974666;rs547863314;rs568092611	29;25;23;1
cg02449354		IGR	shore	IGR-shore	0.0501373	0.152149	6.74283	3.44608e-05	0.0188407	2.23587	0.174939	0.124801	-0.0501373	17	54673834	F	II	chr17:54674158-54674366	rs537572306;rs555920319	29;30
cg02467678	LATS1	Body	opensea	Body-opensea	0.088259	0.893037	6.74028	3.4577e-05	0.0188898	2.23233	0.933154	0.844895	-0.088259	6	150023289	R	II		rs531004412	39
cg01921537		IGR	opensea	IGR-opensea	-0.035053	0.94055	-6.73937	3.46184e-05	0.0188982	2.23106	0.924617	0.95967	0.035053	17	59570629	F	II		rs183130809;rs549329217	11;28
cg18225523	SLC2A12	Body	opensea	Body-opensea	0.127039	0.804429	6.73747	3.47054e-05	0.0189077	2.22842	0.862174	0.735135	-0.127039	6	134326036	F	II		rs143107627;rs531315400;rs541436001	38;42;43
cg08079203	FGGY	Body	opensea	Body-opensea	0.0620804	0.170523	6.73742	3.47079e-05	0.0189077	2.22834	0.198741	0.136661	-0.0620804	1	60062475	R	II		rs76013918;rs559634672;rs574720226;rs542219321	49;7;5;1
cg03486986		IGR	shore	IGR-shore	0.0473578	0.295685	6.73724	3.47161e-05	0.0189077	2.22809	0.317212	0.269854	-0.0473578	13	112986285	R	I	chr13:112984966-112985733	rs574361980	13
cg20482298		IGR	opensea	IGR-opensea	-0.0432452	0.825408	-6.7367	3.47407e-05	0.0189077	2.22735	0.805751	0.848996	0.0432452	14	101913036	F	II		rs189913777;rs570838071	35;37
cg22521992	ARIH1	Body	opensea	Body-opensea	0.0499134	0.917393	6.73557	3.47927e-05	0.0189217	2.22577	0.940081	0.890167	-0.0499134	15	72824997	R	II		rs71397249;rs545231858;rs113180370;rs553679255	38;13;4;2
cg03263706	DPP6	Body	opensea	Body-opensea	0.0391518	0.109433	6.7327	3.49247e-05	0.0189587	2.22178	0.12723	0.0880778	-0.0391518	7	154121869	R	II
cg07003030	FOXA2	5'UTR	island	5'UTR-island	0.0478657	0.152689	6.73264	3.49278e-05	0.0189587	2.22169	0.174446	0.12658	-0.0478657	20	22565995	F	I	chr20:22562736-22566104	rs559960427;rs370688536;rs546374465;rs532824108;rs531983388;rs72470552	2;4;5;27;35;42
cg09713270	SNX3	Body	opensea	Body-opensea	0.141046	0.805638	6.73238	3.49397e-05	0.0189587	2.22133	0.86975	0.728703	-0.141046	6	108572698	F	II		rs568816079	15
cg04940054	LINC00939	TSS1500	opensea	TSS1500-opensea	0.0344066	0.241729	6.73119	3.49946e-05	0.0189743	2.21967	0.257368	0.222962	-0.0344066	12	126468899	F	II		rs562715675;rs530067525;rs75652289	4;5;45
cg10457472	MBNL2	TSS200	opensea	TSS200-opensea	-0.0195556	0.0224468	-6.7289	3.51006e-05	0.0190105	2.21649	0.0135579	0.0331135	0.0195556	13	97874507	R	II
cg20850984	KCNQ1	Body	opensea	Body-opensea	-0.0379359	0.840708	-6.72861	3.51142e-05	0.0190105	2.21608	0.823464	0.8614	0.0379359	11	2569120	R	II		rs2283157;rs538900375	48;1
cg09138207	MAML2	Body	opensea	Body-opensea	0.0628634	0.457486	6.72685	3.5196e-05	0.0190387	2.21362	0.48606	0.423197	-0.0628634	11	95962058	R	II		rs564591650;rs532089115;rs522495;rs562365811;rs138317556	30;23;18;13;1
cg10006161	TAAR9	TSS1500	opensea	TSS1500-opensea	0.143742	0.829409	6.72561	3.52537e-05	0.0190387	2.2119	0.894747	0.751005	-0.143742	6	132858761	R	II		rs532167861	1
cg19141355	PHF14	Body	opensea	Body-opensea	0.072372	0.92267	6.72498	3.52829e-05	0.0190387	2.21103	0.955567	0.883195	-0.072372	7	11150473	F	II
cg09220050	TMEM189	TSS1500	island	TSS1500-island	0.0512861	0.205439	6.72497	3.52834e-05	0.0190387	2.21101	0.228751	0.177465	-0.0512861	20	48770642	R	I	chr20:48769945-48770709	rs140580919	43
cg22551718		IGR	opensea	IGR-opensea	0.0311098	0.0689834	6.72366	3.53449e-05	0.0190387	2.20918	0.0831242	0.0520144	-0.0311098	8	33397536	F	II		rs114468672;rs148786438	0;6
cg19090861	CD248	TSS1500	shore	TSS1500-shore	-0.0465893	0.897591	-6.7234	3.53568e-05	0.0190387	2.20882	0.876414	0.923003	0.0465893	11	66085958	F	II	chr11:66083955-66084535	rs528323141;rs541929987;rs115457071;rs530420496;rs144515298;rs570220369	0;1;9;27;29;35
cg04522821	ZNF331	TSS200	island	TSS200-island	0.075	0.353504	6.72301	3.53752e-05	0.0190387	2.20827	0.387594	0.312594	-0.075	19	54041329	R	II	chr19:54040812-54041857	rs546454487;rs151226749;rs73051520;rs116537769	34;22;8;4
cg06071660		IGR	shelf	IGR-shelf	-0.0423625	0.894026	-6.72262	3.53936e-05	0.0190387	2.20773	0.874771	0.917133	0.0423625	16	88940941	F	II	chr16:88943427-88943669	rs199983497	2
cg16178526	FITM2	TSS200	island	TSS200-island	0.0398088	0.147899	6.7224	3.54039e-05	0.0190387	2.20742	0.165994	0.126185	-0.0398088	20	42940042	F	II	chr20:42939450-42940043	rs181852232	32
cg22697332	RHOJ	TSS200	opensea	TSS200-opensea	0.0482616	0.159093	6.7212	3.54602e-05	0.0190523	2.20574	0.18103	0.132768	-0.0482616	14	63671015	R	II		rs564749304	25
cg13797191	SEMA4F	Body	opensea	Body-opensea	-0.0301504	0.874915	-6.72005	3.5514e-05	0.0190523	2.20415	0.86121	0.891361	0.0301504	2	74903475	R	II		rs549284547;rs376032463	16;8
cg16373817	PALLD	Body	opensea	Body-opensea	0.198276	0.800037	6.71965	3.55328e-05	0.0190523	2.20359	0.890163	0.691887	-0.198276	4	169480345	R	II		rs535350714;rs75808128;rs112575187	16;2;1
cg21847220		IGR	opensea	IGR-opensea	-0.0386333	0.781246	-6.71941	3.55441e-05	0.0190523	2.20325	0.763686	0.802319	0.0386333	10	65530575	F	II
cg16328558		IGR	shelf	IGR-shelf	0.0673532	0.346984	6.71874	3.55755e-05	0.0190523	2.20232	0.377599	0.310246	-0.0673532	1	45766469	F	II	chr1:45769213-45769917	rs139764869;rs538430173	0;1
cg07202353	EHD4	Body	shore	Body-shore	0.0374181	0.13872	6.71848	3.55878e-05	0.0190523	2.20196	0.155728	0.11831	-0.0374181	15	42210119	R	II	chr15:42211419-42211701	rs575971664	19
cg06847168		IGR	shore	IGR-shore	0.0630731	0.194223	6.71663	3.5675e-05	0.0190847	2.19938	0.222893	0.15982	-0.0630731	16	34256290	F	II	chr16:34256748-34257750	rs538121993;rs556448115;rs574644170	16;35;45
cg25305636		IGR	opensea	IGR-opensea	-0.0376107	0.524889	-6.71608	3.57012e-05	0.0190847	2.19861	0.507793	0.545404	0.0376107	11	29372320	R	II		rs563272447;rs530664255;rs534707607	50;30;2
cg00210470	AIF1	TSS1500	opensea	TSS1500-opensea	-0.0343816	0.785457	-6.71444	3.57789e-05	0.0190894	2.19631	0.769829	0.804211	0.0343816	6	31581498	F	II		rs139488702;rs567673334;rs142881117	1;8;47
cg19966106	OR2L8	TSS1500	opensea	TSS1500-opensea	-0.0474284	0.871326	-6.71432	3.57844e-05	0.0190894	2.19615	0.849767	0.897196	0.0474284	1	248111065	F	II		rs2225891;rs141156142	13;37
cg03058602	SKIV2L	Body	shelf	Body-shelf	-0.0469561	0.873953	-6.71421	3.57894e-05	0.0190894	2.196	0.852609	0.899565	0.0469561	6	31930566	F	II	chr6:31926489-31926940	rs141521384;rs559629113;rs150540870	0;6;30
cg00563352	LOC285692	Body	opensea	Body-opensea	-0.0788565	0.177988	-6.71321	3.58372e-05	0.0190984	2.1946	0.142144	0.221	0.0788565	5	9765708	F	II		rs187855606;rs539554368	0;49
cg04347852	LETM1	Body	shore	Body-shore	-0.0314162	0.952382	-6.71257	3.58673e-05	0.0190984	2.19371	0.938102	0.969518	0.0314162	4	1841266	F	II	chr4:1843080-1843352	rs535818289	11
cg17042453	C21orf33	TSS1500	shore	TSS1500-shore	-0.0324836	0.840551	-6.71084	3.59496e-05	0.0190984	2.1913	0.825786	0.85827	0.0324836	21	45552202	F	II	chr21:45553021-45554037	rs117541423	12
cg08842543		IGR	opensea	IGR-opensea	0.0445156	0.965192	6.7107	3.59564e-05	0.0190984	2.1911	0.985426	0.940911	-0.0445156	7	17060994	F	II		rs35610731;rs562215432;rs141337172;rs545542641;rs192334376	11;14;22;26;45
cg08235551		IGR	island	IGR-island	-0.0412499	0.793143	-6.70972	3.60031e-05	0.0190984	2.18973	0.774393	0.815642	0.0412499	22	49798682	R	II	chr22:49798570-49798784	rs77144589;rs562456280	31;1
cg12189551	C14orf39	TSS200	island	TSS200-island	0.0555026	0.161856	6.70947	3.60149e-05	0.0190984	2.18938	0.187084	0.131581	-0.0555026	14	60952945	F	II	chr14:60951976-60952946
cg04228581	ASH1L	Body	opensea	Body-opensea	0.0982045	0.875695	6.70897	3.60387e-05	0.0190984	2.18869	0.920333	0.822128	-0.0982045	1	155469220	F	II		rs531144127	0
cg09184429	KCNQ2	Body	island	Body-island	0.0475201	0.204246	6.70861	3.60562e-05	0.0190984	2.18818	0.225846	0.178326	-0.0475201	20	62103400	F	II	chr20:62102541-62103995	rs533497875;rs551884791;rs560358330	18;36;37
cg01775987		IGR	opensea	IGR-opensea	-0.0485106	0.888212	-6.70825	3.60734e-05	0.0190984	2.18767	0.866161	0.914672	0.0485106	1	10934614	R	II
cg05709798		IGR	opensea	IGR-opensea	0.0511582	0.267839	6.70783	3.60935e-05	0.0190984	2.18709	0.291093	0.239934	-0.0511582	8	102021980	F	II		rs182025143	0
cg14066369		IGR	opensea	IGR-opensea	-0.0547012	0.840237	-6.70774	3.60976e-05	0.0190984	2.18697	0.815373	0.870074	0.0547012	7	142411	R	II		rs577619910;rs538622124;rs117230658	30;26;1
cg27526649		IGR	shore	IGR-shore	-0.053663	0.78621	-6.70417	3.62688e-05	0.0191732	2.18198	0.761818	0.815481	0.053663	1	208132004	R	II	chr1:208132327-208133117	rs556850533	28
cg02418881		IGR	opensea	IGR-opensea	0.048554	0.199254	6.70259	3.63446e-05	0.0191732	2.17978	0.221324	0.17277	-0.048554	17	43261413	F	II		rs576089121;rs536674500	0;16
cg07980223	FLI1	Body	opensea	Body-opensea	0.039631	0.161122	6.70251	3.63488e-05	0.0191732	2.17966	0.179137	0.139506	-0.039631	11	128672370	F	II		rs544996466;rs563450001	0;23
cg22561013	CUGBP2	Body	opensea	Body-opensea	0.0684581	0.180073	6.70183	3.63816e-05	0.0191732	2.17871	0.21119	0.142732	-0.0684581	10	11369045	R	II		rs560428954	16
cg20897731		IGR	opensea	IGR-opensea	-0.0447743	0.768333	-6.70162	3.63916e-05	0.0191732	2.17842	0.747981	0.792756	0.0447743	1	162955130	R	II		rs542556187;rs144888436;rs527884942	44;38;18
cg14831798	CDYL	Body	opensea	Body-opensea	-0.0313483	0.913642	-6.70148	3.63983e-05	0.0191732	2.17822	0.899393	0.930741	0.0313483	6	4706427	F	II		rs142095704;rs573173061	1;44
cg21293117	C17orf77	TSS200	opensea	TSS200-opensea	0.0450173	0.154577	6.70049	3.64463e-05	0.0191844	2.17684	0.175039	0.130022	-0.0450173	17	72581010	F	II		rs551115646;rs570889129;rs7213068;rs367921986;rs566743147	0;4;28;29;33
cg05083647	NFASC	5'UTR	opensea	5'UTR-opensea	0.051119	0.139393	6.69739	3.65961e-05	0.0192135	2.17251	0.162629	0.11151	-0.051119	1	204897364	R	II		rs576994461;rs75623084;rs149061056	51;32;2
cg13808145		IGR	shore	IGR-shore	-0.0397979	0.635402	-6.69695	3.66176e-05	0.0192135	2.17189	0.617312	0.65711	0.0397979	11	115024483	F	II	chr11:115024607-115024944	rs539228395;rs547466980	0;18
cg23295886	LOC100192426	TSS1500	island	TSS1500-island	0.0467939	0.382584	6.69633	3.66476e-05	0.0192135	2.17103	0.403854	0.35706	-0.0467939	18	8367314	F	II	chr18:8367273-8367599	rs559411220	22
cg11693508	STARD3	TSS200	island	TSS200-island	0.101062	0.26232	6.69628	3.66504e-05	0.0192135	2.17095	0.308257	0.207195	-0.101062	17	37793320	R	I	chr17:37793265-37793722
cg13181928	SLC16A11	TSS200	island	TSS200-island	0.046735	0.268107	6.69611	3.66583e-05	0.0192135	2.17072	0.289351	0.242616	-0.046735	17	6947323	F	II	chr17:6945389-6947521	rs571836661;rs531139092	22;25
cg24117468	P4HA2	5'UTR	shore	5'UTR-shore	0.0422537	0.135817	6.69566	3.66801e-05	0.0192135	2.1701	0.155024	0.11277	-0.0422537	5	131562848	F	II	chr5:131563094-131563954	rs187677587;rs202074863	20;26
cg19556343	NCAM2	TSS1500	island	TSS1500-island	-0.0525996	0.898495	-6.69474	3.67249e-05	0.0192135	2.16881	0.874586	0.927186	0.0525996	21	22370046	R	II	chr21:22369423-22370582
cg02918789	ABCC5	5'UTR	shore	5'UTR-shore	0.125406	0.823462	6.69366	3.6778e-05	0.0192135	2.16729	0.880465	0.755059	-0.125406	3	183733212	F	II	chr3:183735183-183736103	rs548502225;rs563507603;rs73048485	6;13;43
cg22506563	LDLRAD4	5'UTR	opensea	5'UTR-opensea	0.0423875	0.172994	6.69358	3.67816e-05	0.0192135	2.16718	0.192261	0.149874	-0.0423875	18	13378319	R	II		rs549055187;rs567544543;rs537710416	8;6;2
cg08720806	PKNOX2	5'UTR	opensea	5'UTR-opensea	0.0402666	0.1561	6.69281	3.68191e-05	0.0192135	2.16611	0.174403	0.134136	-0.0402666	11	125142671	F	II		rs569672611;rs528968500	0;45
cg17340304	RPTOR	Body	opensea	Body-opensea	0.0623359	0.877759	6.69161	3.68782e-05	0.0192135	2.16442	0.906094	0.843758	-0.0623359	17	78803940	R	II		rs114757739	18
cg18581115	SEC1P	Body	opensea	Body-opensea	0.0609455	0.291216	6.69155	3.68807e-05	0.0192135	2.16435	0.318919	0.257973	-0.0609455	19	49160437	F	II
cg23719213		IGR	opensea	IGR-opensea	0.0318114	0.111655	6.69148	3.68843e-05	0.0192135	2.16425	0.126115	0.0943036	-0.0318114	9	96675978	R	II
cg09889828		IGR	shore	IGR-shore	0.0303646	0.355173	6.69132	3.6892e-05	0.0192135	2.16403	0.368975	0.33861	-0.0303646	11	124733327	R	II	chr11:124735069-124736465
cg17399727	COL7A1	Body	opensea	Body-opensea	0.028918	0.836249	6.69072	3.69217e-05	0.0192135	2.16318	0.849394	0.820476	-0.028918	3	48622078	R	II		rs191878752	1
cg14271454	VPS37B	TSS1500	shore	TSS1500-shore	-0.0545476	0.837816	-6.69059	3.69279e-05	0.0192135	2.163	0.813021	0.867569	0.0545476	12	123380996	F	II	chr12:123380333-123380894	rs578228790	8
cg26202489		IGR	opensea	IGR-opensea	0.0655291	0.638834	6.68944	3.69842e-05	0.0192289	2.1614	0.66862	0.603091	-0.0655291	3	178002155	R	II		rs556776788	45
cg25206705	ABR	Body	island	Body-island	0.0550363	0.165732	6.68603	3.71522e-05	0.0192843	2.15662	0.190748	0.135712	-0.0550363	17	1082774	F	I	chr17:1082376-1083833	rs552401628	36
cg02726715	TFDP2	Body	opensea	Body-opensea	0.0870941	0.69446	6.68595	3.71558e-05	0.0192843	2.15652	0.734048	0.646954	-0.0870941	3	141682743	F	II		rs61756224	7
cg22740835	DDR2	5'UTR	opensea	5'UTR-opensea	-0.0316361	0.930275	-6.68365	3.72698e-05	0.0192843	2.15329	0.915895	0.947531	0.0316361	1	162602559	F	II		rs189356213	9
cg16740231	MED23	Body	opensea	Body-opensea	0.0825335	0.909997	6.68345	3.72796e-05	0.0192843	2.15301	0.947512	0.864978	-0.0825335	6	131917753	R	II
cg14531665	SPIN1	Body	opensea	Body-opensea	-0.042688	0.939171	-6.68335	3.72846e-05	0.0192843	2.15287	0.919767	0.962455	0.042688	9	91058614	F	II		rs77172582;rs576102956;rs535173215	7;42;48
cg00602649	LOC101929596	Body	opensea	Body-opensea	-0.0397857	0.773266	-6.68207	3.73479e-05	0.0192843	2.15108	0.755182	0.794967	0.0397857	2	38696872	F	II		rs539011761;rs557120701;rs575680681;rs536712479	8;9;26;27
cg04372061		IGR	opensea	IGR-opensea	-0.0427538	0.927436	-6.68195	3.73538e-05	0.0192843	2.15092	0.908003	0.950757	0.0427538	3	12927877	F	II		rs542798297;rs559598474	20;42
cg23918109		IGR	opensea	IGR-opensea	0.0636341	0.283564	6.68094	3.74041e-05	0.0192843	2.1495	0.312488	0.248854	-0.0636341	1	116618644	F	II		rs187039477	0
cg04310849	SNORD115-15	Body	opensea	Body-opensea	0.0294025	0.474908	6.68094	3.74042e-05	0.0192843	2.14949	0.488272	0.45887	-0.0294025	15	25454919	F	II		rs191112105;rs147654220;rs574645328	3;9;12
cg15094634	TRIM58	TSS1500	shore	TSS1500-shore	-0.0370489	0.930387	-6.68072	3.74149e-05	0.0192843	2.14919	0.913547	0.950596	0.0370489	1	248019757	F	II	chr1:248020330-248021252	rs74380472;rs564029414;rs4925742	9;37;51
cg18307223		IGR	opensea	IGR-opensea	0.0382033	0.523134	6.68017	3.74423e-05	0.0192843	2.14842	0.540499	0.502296	-0.0382033	2	27035554	R	II		rs577774845;rs147989154;rs560467072;rs527545478	51;6;2;1
cg02243535	RTN4RL1	Body	opensea	Body-opensea	-0.0492218	0.890877	-6.68012	3.74448e-05	0.0192843	2.14835	0.868504	0.917725	0.0492218	17	1921109	R	II		rs372931515	2
cg23027425	B4GALNT4	3'UTR	shore	3'UTR-shore	-0.0426714	0.827112	-6.67879	3.75112e-05	0.0192843	2.14648	0.807716	0.850387	0.0426714	11	381866	R	II	chr11:379295-380768	rs373849929;rs563084177	51;2
cg15901647	IGSF21	Body	opensea	Body-opensea	0.0744875	0.180369	6.67858	3.75217e-05	0.0192843	2.14619	0.214226	0.139739	-0.0744875	1	18687127	F	II
cg20895609	HMGCS1	3'UTR	opensea	3'UTR-opensea	0.112166	0.85128	6.67806	3.75472e-05	0.0192843	2.14547	0.902264	0.790099	-0.112166	5	43289455	F	II		rs566937312;rs115155684	33;47
cg24641829		IGR	opensea	IGR-opensea	0.111018	0.712646	6.67782	3.75593e-05	0.0192843	2.14513	0.763109	0.652091	-0.111018	4	126662821	F	II		rs77791666;rs535792303	0;25
cg11129060	CBFA2T2	Body	opensea	Body-opensea	0.14123	0.826763	6.67772	3.75644e-05	0.0192843	2.14499	0.890958	0.749728	-0.14123	20	32205882	R	II
cg17458659	SDK1	Body	opensea	Body-opensea	-0.0377825	0.841088	-6.67707	3.75968e-05	0.0192843	2.14408	0.823914	0.861696	0.0377825	7	3827679	R	II		rs577215020	38
cg25761793		IGR	island	IGR-island	0.0675171	0.326015	6.67682	3.76093e-05	0.0192843	2.14373	0.356705	0.289187	-0.0675171	1	63782639	R	I	chr1:63782394-63790471	rs557304166	16
cg06583380		IGR	opensea	IGR-opensea	0.0955653	0.896257	6.67597	3.7652e-05	0.0192843	2.14254	0.939696	0.844131	-0.0955653	X	40804336	F	II
cg24722950		IGR	opensea	IGR-opensea	0.0452367	0.433594	6.67596	3.76522e-05	0.0192843	2.14253	0.454156	0.408919	-0.0452367	14	62035475	R	I		rs138069457;rs201386257	48;2
cg08663634		IGR	shore	IGR-shore	-0.0359544	0.893569	-6.67538	3.76815e-05	0.0192856	2.14171	0.877226	0.913181	0.0359544	13	112064940	F	II	chr13:112063569-112064022	rs574732367	38
cg14609458	PRRG4	TSS1500	island	TSS1500-island	0.041278	0.137434	6.67329	3.77863e-05	0.0193255	2.13878	0.156196	0.114918	-0.041278	11	32851177	F	II	chr11:32851160-32851951	rs11032013;rs61889485	12;15
cg26146900	C21orf33	TSS1500	shore	TSS1500-shore	-0.050756	0.632786	-6.67255	3.78232e-05	0.0193306	2.13776	0.609715	0.660471	0.050756	21	45552556	F	II	chr21:45553021-45554037	rs568674308;rs77445674;rs149250739;rs553905204;rs199685717	0;4;13;21;47
cg08637669	ERCC6L2	Body	opensea	Body-opensea	0.119177	0.854386	6.67103	3.78998e-05	0.0193472	2.13562	0.908557	0.789381	-0.119177	9	98733826	F	II
cg12282516	SPEN	Body	shelf	Body-shelf	0.154054	0.617313	6.67084	3.79093e-05	0.0193472	2.13536	0.687337	0.533283	-0.154054	1	16179129	R	II	chr1:16173889-16175396	rs72882570	23
cg04059188	CYB5R3	TSS1500	shore	TSS1500-shore	0.061057	0.351529	6.66994	3.79549e-05	0.019356	2.13409	0.379283	0.318226	-0.061057	22	43045723	F	I	chr22:43045009-43045679
cg26919580	TFAP2C	Body	shore	Body-shore	-0.0450605	0.809437	-6.66907	3.7999e-05	0.019356	2.13287	0.788955	0.834015	0.0450605	20	55208532	F	II	chr20:55200279-55206789
cg00103236		IGR	opensea	IGR-opensea	0.0560149	0.316366	6.66867	3.80192e-05	0.019356	2.13231	0.341827	0.285812	-0.0560149	12	111346572	R	II		rs78547902;rs553795619	51;5
cg24868841		IGR	opensea	IGR-opensea	0.0718166	0.890416	6.66773	3.80666e-05	0.019356	2.13099	0.92306	0.851244	-0.0718166	4	153635098	R	II		rs112155882	9
cg10392741		IGR	opensea	IGR-opensea	-0.0339101	0.784377	-6.66765	3.80706e-05	0.019356	2.13088	0.768963	0.802874	0.0339101	18	7175194	F	II		rs529069246;rs16951353	11;19
cg23520229	ARHGAP22	Body	shelf	Body-shelf	-0.0262631	0.879178	-6.66646	3.81311e-05	0.019356	2.12921	0.86724	0.893504	0.0262631	10	49670552	F	II	chr10:49674243-49674776	rs186736753;rs547335593	1;8
cg22236276		IGR	opensea	IGR-opensea	0.0417161	0.409816	6.66645	3.81315e-05	0.019356	2.1292	0.428778	0.387062	-0.0417161	2	234821686	F	II		rs182872841	41
cg22082185	OR10A3	TSS1500	opensea	TSS1500-opensea	-0.0526079	0.739357	-6.66607	3.81508e-05	0.019356	2.12867	0.715444	0.768052	0.0526079	11	7961505	F	II		rs188112801;rs182216724;rs374728299	0;1;30
cg23067281	RIN3	TSS200	island	TSS200-island	0.0499734	0.287888	6.66511	3.81993e-05	0.019356	2.12733	0.310604	0.26063	-0.0499734	14	92980103	R	II	chr14:92979726-92981228
cg05064936		IGR	opensea	IGR-opensea	-0.0328069	0.899467	-6.66448	3.82315e-05	0.019356	2.12644	0.884555	0.917362	0.0328069	17	45764416	R	II		rs530817591	36
cg23788058	CHD7	Body	opensea	Body-opensea	0.062799	0.859193	6.66407	3.82526e-05	0.019356	2.12586	0.887738	0.824939	-0.062799	8	61660360	R	II		rs62524954	51
cg25437919	MEST	Body	opensea	Body-opensea	-0.0214252	0.909678	-6.66379	3.82669e-05	0.019356	2.12547	0.899939	0.921364	0.0214252	7	130137900	F	II		rs201473325;rs146122107	1;28
cg13593132	GRIN2B	5'UTR	opensea	5'UTR-opensea	0.0356842	0.155608	6.6635	3.82813e-05	0.019356	2.12507	0.171828	0.136144	-0.0356842	12	14066421	F	II		rs137903115;rs117172760;rs549886378;rs11055685	0;17;31;35
cg13199090	POU5F2	TSS200	opensea	TSS200-opensea	-0.0273553	0.927692	-6.663	3.83069e-05	0.019356	2.12436	0.915257	0.942613	0.0273553	5	93077399	F	II		rs561933867	7
cg11681913		IGR	opensea	IGR-opensea	0.110433	0.839829	6.66235	3.83402e-05	0.019356	2.12345	0.890025	0.779592	-0.110433	10	123496922	F	II		rs566894788	49
cg05300132	EXD2	TSS1500	opensea	TSS1500-opensea	-0.0329445	0.902342	-6.66204	3.83559e-05	0.019356	2.12302	0.887368	0.920312	0.0329445	14	69676275	F	II		rs182466488;rs570508901	4;21
cg19480937	RFTN1	Body	opensea	Body-opensea	-0.0262481	0.888673	-6.66008	3.84559e-05	0.0193887	2.12027	0.876742	0.90299	0.0262481	3	16467544	R	II		rs189000668;rs551235796	37;7
cg04282079		IGR	opensea	IGR-opensea	-0.0402907	0.836816	-6.65972	3.84744e-05	0.0193887	2.11976	0.818502	0.858793	0.0402907	8	134965994	R	II
cg13190003		IGR	opensea	IGR-opensea	-0.0271912	0.8737	-6.65822	3.85514e-05	0.0194105	2.11766	0.86134	0.888531	0.0271912	1	173193738	R	II
cg02384423	ST14	Body	opensea	Body-opensea	0.0539395	0.204982	6.65693	3.86176e-05	0.0194105	2.11585	0.2295	0.17556	-0.0539395	11	130040610	R	II		rs553708972;rs73046965;rs545875703	37;3;1
cg03960055	TNIP3	Body	opensea	Body-opensea	0.0366513	0.45421	6.65633	3.86485e-05	0.0194105	2.11501	0.47087	0.434219	-0.0366513	4	122071313	R	II		rs150144797	2
cg07223990	FAM155A	1stExon	shore	1stExon-shore	0.0392597	0.421859	6.65631	3.86495e-05	0.0194105	2.11498	0.439705	0.400445	-0.0392597	13	108518179	R	I	chr13:108518334-108518633	rs202062814	29
cg14047630	TCERG1L	Body	opensea	Body-opensea	0.0548778	0.169415	6.65619	3.86556e-05	0.0194105	2.11481	0.19436	0.139482	-0.0548778	10	132944831	R	II		rs573187068;rs200282379;rs545027320;rs565387205;rs113496032;rs141406580;rs192271138	44;43;26;25;24;4;1
cg18568606		IGR	shelf	IGR-shelf	0.0861892	0.888726	6.65573	3.86792e-05	0.0194105	2.11417	0.927903	0.841714	-0.0861892	6	79624214	F	II	chr6:79620330-79620717	rs78144865	25
cg21138542		IGR	shore	IGR-shore	0.037098	0.19003	6.65359	3.87897e-05	0.0194372	2.11116	0.206892	0.169794	-0.037098	6	170581502	F	II	chr6:170580889-170581113	rs115614638;rs191527211	1;27
cg15139588	ZNF793	5'UTR	island	5'UTR-island	0.0643477	0.481069	6.65335	3.88023e-05	0.0194372	2.11082	0.510318	0.445971	-0.0643477	19	37997867	R	I	chr19:37997790-37998125	rs548661629;rs533628625;rs552005002;rs528109294	51;36;27;7
cg05984403		IGR	opensea	IGR-opensea	-0.0374325	0.0622954	-6.65288	3.88264e-05	0.0194372	2.11017	0.0452806	0.0827131	0.0374325	10	85631050	F	II
cg03694841	RANBP3	Body	opensea	Body-opensea	-0.0276401	0.904826	-6.65261	3.88403e-05	0.0194372	2.10979	0.892262	0.919902	0.0276401	19	5962581	F	II		rs533822936;rs139677875	25;29
cg11718443	LTBP2	Body	island	Body-island	-0.0439486	0.873648	-6.65081	3.89336e-05	0.01944	2.10726	0.853672	0.89762	0.0439486	14	75052737	R	II	chr14:75052567-75052820	rs567638489;rs536292397;rs553629191;rs146027819;rs573206649	42;27;15;7;2
cg25723614	KCNIP2	Body	shore	Body-shore	0.0524305	0.803788	6.6506	3.89445e-05	0.01944	2.10697	0.82762	0.77519	-0.0524305	10	103602939	R	II	chr10:103603166-103603642	rs570356414;rs186239791	7;1
cg08195538	STARD8	5'UTR	island	5'UTR-island	0.0747154	0.189771	6.65059	3.89449e-05	0.01944	2.10696	0.223733	0.149017	-0.0747154	X	67914130	R	II	chrX:67913299-67914134
cg07832143	HRNBP3	5'UTR	opensea	5'UTR-opensea	-0.0323866	0.932342	-6.65043	3.89536e-05	0.01944	2.10672	0.917621	0.950007	0.0323866	17	77435199	R	II		rs551466827;rs12452636	17;16
cg26734930		IGR	opensea	IGR-opensea	0.0351164	0.311943	6.64935	3.90092e-05	0.0194401	2.10522	0.327905	0.292788	-0.0351164	8	120656427	F	II		rs575651516	27
cg24561931	CTSF	Body	shore	Body-shore	-0.0244185	0.927564	-6.64884	3.90358e-05	0.0194401	2.1045	0.916465	0.940883	0.0244185	11	66333806	F	II	chr11:66335575-66336151	rs143313688;rs190243917;rs146697999;rs180808563	1;14;38;49
cg07401745	NDUFS4	Body	opensea	Body-opensea	0.10257	0.898047	6.64845	3.90563e-05	0.0194401	2.10395	0.944669	0.8421	-0.10257	5	52872072	R	II		rs532634376;rs182468945;rs559683847;rs187993359	51;44;11;1
cg05880782	AARSD1	ExonBnd	opensea	ExonBnd-opensea	-0.0375486	0.896332	-6.64834	3.90618e-05	0.0194401	2.1038	0.879265	0.916814	0.0375486	17	41108560	R	II		rs140763120;rs150118480	21;1
cg27138673	NFASC	5'UTR	opensea	5'UTR-opensea	0.0566107	0.218437	6.64677	3.91437e-05	0.0194486	2.10159	0.244169	0.187558	-0.0566107	1	204898423	F	II		rs561748721;rs191109185;rs544359802	0;1;35
cg27104437	GRK5	Body	opensea	Body-opensea	0.0914002	0.540132	6.64605	3.91812e-05	0.0194486	2.10058	0.581678	0.490277	-0.0914002	10	121095507	R	II		rs7098836;rs140384792;rs575862802;rs538448887;rs558246219	49;16;14;4;1
cg04627551	WBP2NL	ExonBnd	opensea	ExonBnd-opensea	0.108916	0.867635	6.64587	3.91907e-05	0.0194486	2.10033	0.917143	0.808226	-0.108916	22	42415661	R	II		rs367974503	44
cg27175093		IGR	shore	IGR-shore	-0.0343762	0.877009	-6.6456	3.92049e-05	0.0194486	2.09994	0.861384	0.89576	0.0343762	14	57265910	R	II	chr14:57264638-57265561	rs370896804;rs556180339	31;5
cg16909962	RAB4A	TSS200	island	TSS200-island	0.0593165	0.466726	6.64543	3.92136e-05	0.0194486	2.09971	0.493688	0.434371	-0.0593165	1	229406711	F	I	chr1:229406646-229407129	rs555273800;rs375229281;rs537685543	19;42;48
cg02276665	CTNNA1	TSS1500	shore	TSS1500-shore	0.0761547	0.591751	6.64381	3.92984e-05	0.0194714	2.09743	0.626367	0.550212	-0.0761547	5	138088442	F	II	chr5:138088659-138089836	rs116311541	42
cg12981757		IGR	opensea	IGR-opensea	0.0512935	0.166617	6.64318	3.93318e-05	0.0194714	2.09654	0.189932	0.138639	-0.0512935	4	38719509	R	II		rs527920706;rs547993002;rs114686579;rs146684566	42;39;8;1
cg14041778	ZSCAN20	TSS200	island	TSS200-island	0.0801767	0.451806	6.64211	3.93875e-05	0.0194714	2.09505	0.48825	0.408073	-0.0801767	1	33938210	R	II	chr1:33938025-33938328	rs543778352	14
cg16028666	NPR1	ExonBnd	shore	ExonBnd-shore	-0.0297457	0.913757	-6.64173	3.94078e-05	0.0194714	2.0945	0.900236	0.929982	0.0297457	1	153660679	F	II	chr1:153662203-153662439	rs115612907;rs148747309;rs2229835;rs534494922;rs61758569	1;6;7;25;31
cg13824515	GRIN1	Body	shelf	Body-shelf	0.104194	0.897839	6.64149	3.94201e-05	0.0194714	2.09418	0.9452	0.841005	-0.104194	9	140047122	F	II	chr9:140051062-140051730
cg08416046	IRS4	1stExon	island	1stExon-island	0.0584659	0.117617	6.64032	3.94819e-05	0.0194714	2.09253	0.144193	0.0857269	-0.0584659	X	107979569	R	II	chrX:107978210-107980145
cg27506074		IGR	opensea	IGR-opensea	-0.0586608	0.697102	-6.6403	3.94828e-05	0.0194714	2.0925	0.670438	0.729099	0.0586608	7	36131856	R	II		rs189785201;rs113478940;rs138279733	35;31;1
cg13419700	SELK	TSS1500	shore	TSS1500-shore	0.0435314	0.306406	6.64016	3.94902e-05	0.0194714	2.0923	0.326193	0.282661	-0.0435314	3	53926284	F	II	chr3:53925438-53926174	rs114203517;rs567740677;rs565577053;rs555494357	0;4;6;24
cg26062907	TMEM27	TSS200	opensea	TSS200-opensea	-0.11584	0.240593	-6.63993	3.95026e-05	0.0194714	2.09197	0.187938	0.303778	0.11584	X	15683192	R	II
cg13521048	PTTG1IP	TSS1500	island	TSS1500-island	0.0510519	0.514629	6.63884	3.95598e-05	0.0194758	2.09045	0.537834	0.486782	-0.0510519	21	46294356	F	II	chr21:46292709-46294744	rs560400496;rs527911005	1;27
cg12260811	WWOX	Body	opensea	Body-opensea	0.049207	0.182078	6.63873	3.95657e-05	0.0194758	2.09029	0.204444	0.155237	-0.049207	16	79115817	R	II		rs182103212;rs561848126	35;3
cg10060574	IER3	TSS200	island	TSS200-island	0.0351647	0.527382	6.63781	3.96141e-05	0.0194864	2.089	0.543366	0.508202	-0.0351647	6	30712338	F	II	chr6:30710307-30712440
cg08772897	AVIL	Body	opensea	Body-opensea	-0.024982	0.952903	-6.636	3.97099e-05	0.0195202	2.08646	0.941547	0.966529	0.024982	12	58203269	R	II		rs567684955;rs561313937;rs12582311;rs549614493	33;10;7;6
cg15278412		IGR	opensea	IGR-opensea	0.0841149	0.668386	6.63513	3.97559e-05	0.0195295	2.08524	0.70662	0.622505	-0.0841149	7	47210080	R	II		rs558066111;rs182190261;rs533985376	43;22;7
cg14333666	CDH4	Body	opensea	Body-opensea	0.034765	0.154264	6.63453	3.97876e-05	0.0195318	2.0844	0.170066	0.135301	-0.034765	20	60076649	F	II
cg18733757	ACSL5	TSS1500	opensea	TSS1500-opensea	0.0356911	0.190535	6.63254	3.98939e-05	0.0195605	2.08158	0.206758	0.171067	-0.0356911	10	114134878	F	II		rs566027592	4
cg13523468	SYN2	Body	shore	Body-shore	0.133709	0.891328	6.63203	3.99209e-05	0.0195605	2.08087	0.952105	0.818396	-0.133709	3	12047002	R	II	chr3:12045652-12046627	rs562992204;rs73135627	34;8
cg16074739	MTUS1	TSS1500	opensea	TSS1500-opensea	0.120443	0.360568	6.6319	3.99276e-05	0.0195605	2.08069	0.415315	0.294872	-0.120443	8	17580549	F	II
cg15196820	GPR148	TSS200	shore	TSS200-shore	0.0348829	0.407808	6.63102	3.9975e-05	0.0195608	2.07945	0.423663	0.388781	-0.0348829	2	131486606	R	II	chr2:131485149-131485460	rs555564454;rs531513806;rs200977722;rs571152058	35;22;2;1
cg24000693	FAM184B	Body	shelf	Body-shelf	0.0671724	0.791581	6.63088	3.99824e-05	0.0195608	2.07925	0.822114	0.754941	-0.0671724	4	17778675	R	II	chr4:17782642-17783624
cg25365055	FBXL2	Body	opensea	Body-opensea	0.180418	0.808565	6.63026	4.00151e-05	0.0195618	2.07839	0.890573	0.710155	-0.180418	3	33426832	F	II		rs573817291;rs17030546	46;51
cg09324896	ARFRP1	Body	shore	Body-shore	-0.0388336	0.724713	-6.62968	4.00463e-05	0.0195618	2.07757	0.707061	0.745895	0.0388336	20	62337930	F	II	chr20:62338659-62340274	rs145809158;rs546042210	9;16
cg17968880	GGPS1	Body	opensea	Body-opensea	0.0829717	0.917679	6.62906	4.00792e-05	0.0195618	2.0767	0.955394	0.872422	-0.0829717	1	235506016	F	II		rs201516743;rs554813790	12;24
cg02660384	UCHL5	3'UTR	opensea	3'UTR-opensea	0.072131	0.870458	6.62765	4.01552e-05	0.0195618	2.07471	0.903245	0.831114	-0.072131	1	192988502	R	II		rs546380772	28
cg21364106	HOPX	5'UTR	opensea	5'UTR-opensea	-0.0364947	0.777477	-6.6268	4.02005e-05	0.0195618	2.07352	0.760888	0.797383	0.0364947	4	57541346	R	II		rs192399931	2
cg23917913	PDIA3	ExonBnd	opensea	ExonBnd-opensea	-0.0362046	0.895526	-6.62659	4.02117e-05	0.0195618	2.07322	0.87907	0.915274	0.0362046	15	44055384	F	II		rs145283989;rs200051575;rs147623347;rs199763058;rs184580258	0;1;13;38;47
cg01408817	FXYD3	TSS200	opensea	TSS200-opensea	0.0517389	0.369059	6.62628	4.02285e-05	0.0195618	2.07278	0.392577	0.340838	-0.0517389	19	35606534	F	II		rs115016874;rs370364503;rs568339239	1;20;21
cg15805275		IGR	opensea	IGR-opensea	0.0325651	0.107504	6.62562	4.02641e-05	0.0195618	2.07185	0.122306	0.0897408	-0.0325651	5	151038340	F	II		rs4958483	31
cg05238741	FIGNL2	1stExon	island	1stExon-island	0.056301	0.43003	6.62547	4.02718e-05	0.0195618	2.07165	0.455621	0.39932	-0.056301	12	52214758	R	I	chr12:52214179-52216138	rs552247486	26
cg02587606		IGR	opensea	IGR-opensea	-0.0276828	0.952158	-6.62376	4.03639e-05	0.0195618	2.06924	0.939575	0.967258	0.0276828	10	77352231	R	II		rs143162480;rs547747802	30;9
cg10894527	ETV6	Body	opensea	Body-opensea	0.0496853	0.955046	6.6235	4.03779e-05	0.0195618	2.06888	0.97763	0.927945	-0.0496853	12	11983411	R	II		rs11054468	15
cg18894214		IGR	opensea	IGR-opensea	0.0327509	0.351184	6.62208	4.04546e-05	0.0195618	2.06688	0.366071	0.33332	-0.0327509	5	3181925	F	I		rs149312084	0
cg03151025	SUSD6	5'UTR	shelf	5'UTR-shelf	-0.0346474	0.85457	-6.62203	4.04576e-05	0.0195618	2.0668	0.838822	0.873469	0.0346474	14	70081594	F	II	chr14:70078317-70079077	rs147936629;rs565964444	1;18
cg23511239		IGR	opensea	IGR-opensea	-0.0259602	0.893022	-6.62185	4.0467e-05	0.0195618	2.06655	0.881221	0.907182	0.0259602	8	103990730	R	II		rs192620844	1
cg04069842	DNAH8	Body	opensea	Body-opensea	0.0492514	0.183771	6.62076	4.05261e-05	0.0195618	2.06502	0.206158	0.156907	-0.0492514	6	38814885	F	II
cg04567800	ELAVL1	5'UTR	opensea	5'UTR-opensea	0.0863985	0.845483	6.62042	4.05445e-05	0.0195618	2.06454	0.884755	0.798356	-0.0863985	19	8067997	R	II		rs188034994;rs146415659;rs540097858	32;2;1
cg02720600	SENP6	3'UTR	opensea	3'UTR-opensea	0.133682	0.873087	6.61956	4.0591e-05	0.0195618	2.06333	0.933852	0.800169	-0.133682	6	76425457	F	II
cg07305574		IGR	shelf	IGR-shelf	-0.0270965	0.939892	-6.61951	4.05937e-05	0.0195618	2.06326	0.927576	0.954672	0.0270965	7	20820629	R	II	chr7:20823307-20825662	rs192861224	46
cg05752578	CNGA3	3'UTR	opensea	3'UTR-opensea	-0.0445813	0.789074	-6.61935	4.06028e-05	0.0195618	2.06302	0.76881	0.813391	0.0445813	2	99013932	F	II		rs144298799	47
cg11240138	C9orf3	Body	shore	Body-shore	-0.0607784	0.160464	-6.61922	4.06095e-05	0.0195618	2.06285	0.132838	0.193616	0.0607784	9	97766461	R	II	chr9:97766649-97767955
cg24217073	LINC01234	Body	opensea	Body-opensea	-0.031897	0.933324	-6.61907	4.06179e-05	0.0195618	2.06263	0.918825	0.950722	0.031897	12	114211473	F	II		rs574195035;rs146261910;rs115119986	1;16;31
cg22537859	CHUK	3'UTR	shelf	3'UTR-shelf	0.149306	0.769354	6.61893	4.06254e-05	0.0195618	2.06244	0.83722	0.687914	-0.149306	10	101948986	R	II	chr10:101945571-101945907	rs17880709	2
cg14697330		IGR	opensea	IGR-opensea	-0.0344284	0.815224	-6.61816	4.06674e-05	0.0195618	2.06135	0.799575	0.834003	0.0344284	3	44070941	R	II		rs546443782;rs568003095	38;12
cg27103130	PTH2	TSS200	shore	TSS200-shore	0.0327304	0.599089	6.6176	4.06979e-05	0.0195618	2.06056	0.613966	0.581236	-0.0327304	19	49926748	R	II	chr19:49925626-49926012	rs545192745;rs577190786;rs181033330;rs12327795	51;41;24;3
cg26529833	DHH	3'UTR	island	3'UTR-island	0.0352061	0.365938	6.61719	4.072e-05	0.0195618	2.05999	0.381941	0.346735	-0.0352061	12	49483619	F	I	chr12:49483601-49484255	rs148718628;rs188288381	11;12
cg27335855	ZSWIM6	Body	opensea	Body-opensea	0.127691	0.884418	6.61648	4.07588e-05	0.0195618	2.05898	0.942459	0.814768	-0.127691	5	60787422	F	II		rs192019281;rs117636920	0;1
cg19496479	LYPD1	Body	opensea	Body-opensea	-0.0260717	0.938294	-6.61578	4.07968e-05	0.0195618	2.058	0.926444	0.952515	0.0260717	2	133409467	F	II		rs575752065;rs186495453	11;39
cg09033731	HSPB11	5'UTR	shelf	5'UTR-shelf	0.0699341	0.893455	6.61481	4.08495e-05	0.0195618	2.05664	0.925243	0.855309	-0.0699341	1	54407247	F	II	chr1:54411057-54411943	rs574991760;rs144241526;rs543943979	9;35;43
cg15815403		IGR	shelf	IGR-shelf	-0.0500239	0.834712	-6.61443	4.08706e-05	0.0195618	2.0561	0.811973	0.861997	0.0500239	5	10559850	R	II	chr5:10562816-10565680	rs527761620	2
cg26662512	MAD1L1	Body	shelf	Body-shelf	-0.0373753	0.903714	-6.61379	4.09057e-05	0.0195618	2.05519	0.886725	0.9241	0.0373753	7	2113177	R	II	chr7:2116367-2116781	rs537361781	2
cg24388175	PCCA	Body	opensea	Body-opensea	-0.0295608	0.719803	-6.61341	4.09263e-05	0.0195618	2.05466	0.706366	0.735927	0.0295608	13	100949858	F	II
cg19519828	IKBKE	ExonBnd	opensea	ExonBnd-opensea	-0.0339217	0.912558	-6.61317	4.09396e-05	0.0195618	2.05432	0.897139	0.931061	0.0339217	1	206664973	R	II		rs375155204	1
cg09465055	SHANK2	Body	opensea	Body-opensea	-0.0264929	0.941948	-6.61283	4.09578e-05	0.0195618	2.05385	0.929906	0.956398	0.0264929	11	70371760	F	II		rs188067013;rs543718813	1;11
cg11288278	RYR1	TSS200	shore	TSS200-shore	0.0398236	0.0958504	6.61249	4.09766e-05	0.0195618	2.05337	0.113952	0.0741284	-0.0398236	19	38924185	F	II	chr19:38924239-38924519
cg10054173		IGR	opensea	IGR-opensea	0.0405004	0.391789	6.61236	4.09839e-05	0.0195618	2.05318	0.410199	0.369698	-0.0405004	2	23421430	R	II		rs576789522;rs573446968;rs72802156;rs574893102	39;19;10;2
cg19779166		IGR	opensea	IGR-opensea	0.034083	0.129504	6.61169	4.10207e-05	0.0195618	2.05223	0.144996	0.110913	-0.034083	14	56890696	F	II		rs183019341;rs139513126;rs538077525;rs143428360;rs187315141	0;21;28;31;32
cg11638447		IGR	opensea	IGR-opensea	0.13094	0.697553	6.61108	4.10537e-05	0.0195618	2.05138	0.757071	0.626131	-0.13094	12	25530715	F	II		rs377578559;rs558641283	11;25
cg16882635		IGR	opensea	IGR-opensea	0.0438905	0.928855	6.61104	4.10561e-05	0.0195618	2.05132	0.948805	0.904914	-0.0438905	1	55968934	R	II		rs12065310;rs367965980	12;2
cg00134449	RPS6KL1	TSS1500	shore	TSS1500-shore	0.0673438	0.181033	6.61058	4.10815e-05	0.0195618	2.05067	0.211643	0.1443	-0.0673438	14	75390205	F	II	chr14:75389712-75390133
cg14025123	SH3YL1	ExonBnd	opensea	ExonBnd-opensea	-0.0491938	0.900077	-6.60929	4.11526e-05	0.0195618	2.04885	0.877716	0.92691	0.0491938	2	249839	R	II		rs370528206	49
cg27196999	YTHDC1	TSS1500	shore	TSS1500-shore	0.0508912	0.301794	6.60858	4.11916e-05	0.0195618	2.04785	0.324927	0.274035	-0.0508912	4	69216111	F	II	chr4:69215304-69215921	rs146135742;rs139092219;rs531147203	17;38;43
cg14292963	PAPD4	ExonBnd	opensea	ExonBnd-opensea	0.0539371	0.906358	6.60776	4.12365e-05	0.0195618	2.0467	0.930875	0.876937	-0.0539371	5	78936661	F	II		rs116627352;rs202103836	0;21
cg04481534	SNED1	Body	shore	Body-shore	-0.0444502	0.844901	-6.60761	4.12448e-05	0.0195618	2.04649	0.824697	0.869147	0.0444502	2	241993367	F	II	chr2:241992490-241992713	rs541452221;rs150693722	0;29
cg04454571	DKFZP434K028	TSS200	opensea	TSS200-opensea	-0.03298	0.816394	-6.60755	4.12484e-05	0.0195618	2.0464	0.801403	0.834383	0.03298	11	61525216	R	II		rs192071320	1
cg27191520	TSC2	Body	shore	Body-shore	-0.0459614	0.854779	-6.60714	4.12707e-05	0.0195618	2.04583	0.833888	0.879849	0.0459614	16	2127829	R	II	chr16:2128727-2128952	rs144200937;rs545343221;rs564930180	14;10;9
cg05924741	LOC100507577	TSS1500	opensea	TSS1500-opensea	-0.0518907	0.932183	-6.6067	4.12952e-05	0.0195618	2.0452	0.908597	0.960487	0.0518907	16	48389362	R	II		rs528057759;rs544569407;rs139649962	23;16;1
cg23249608	CACHD1	Body	opensea	Body-opensea	-0.053596	0.90788	-6.60616	4.13249e-05	0.0195618	2.04445	0.883518	0.937114	0.053596	1	65129850	F	II		rs563082867;rs186230834;rs552047261;rs189457314	0;9;27;35
cg16170243		IGR	shore	IGR-shore	0.0598188	0.197895	6.60611	4.13279e-05	0.0195618	2.04437	0.225086	0.165267	-0.0598188	18	44339513	R	II	chr18:44337510-44338100
cg20043073	KCNK12	Body	shelf	Body-shelf	-0.0244571	0.9518	-6.60609	4.13286e-05	0.0195618	2.04435	0.940683	0.96514	0.0244571	2	47752984	R	II	chr2:47747991-47749061	rs527430308	12
cg10164186	MIR186	TSS200	opensea	TSS200-opensea	0.144785	0.872591	6.60587	4.13408e-05	0.0195618	2.04404	0.938402	0.793617	-0.144785	1	71533501	R	II		rs571368571;rs141523280;rs192204768	32;2;1
cg21041051	SPTBN5	Body	opensea	Body-opensea	-0.0277715	0.796805	-6.60494	4.13923e-05	0.0195733	2.04273	0.784182	0.811953	0.0277715	15	42184931	R	II		rs3784277;rs142445023;rs184606950;rs556884207;rs189073415;rs573243896	48;42;10;3;2;1
cg06347896	C20orf197	Body	opensea	Body-opensea	0.0239317	0.078478	6.60188	4.15624e-05	0.0196009	2.03841	0.0893561	0.0654243	-0.0239317	20	58645949	R	II		rs146327613;rs546463610;rs557909475	18;13;2
cg14362758	LHX3	Body	island	Body-island	0.0547661	0.563041	6.60131	4.15942e-05	0.0196009	2.0376	0.587935	0.533169	-0.0547661	9	139090991	F	I	chr9:139090420-139095472	rs553463579	11
cg21502259	DVL3	Body	opensea	Body-opensea	0.0297036	0.856576	6.60115	4.16031e-05	0.0196009	2.03738	0.870078	0.840374	-0.0297036	3	183882418	R	II		rs1687252;rs144177739;rs1709641;rs1709640	37;33;21;3
cg07678942		IGR	opensea	IGR-opensea	0.036663	0.82147	6.60045	4.1642e-05	0.0196009	2.03639	0.838135	0.801472	-0.036663	17	48908902	R	II		rs547850908	4
cg17542105	NSMCE1	Body	opensea	Body-opensea	-0.0304423	0.936326	-6.59955	4.1692e-05	0.0196009	2.03513	0.922488	0.952931	0.0304423	16	27243243	F	II		rs115185662;rs576770740;rs545858120	6;7;9
cg02367767	PTPRN2	Body	opensea	Body-opensea	-0.0338943	0.834492	-6.59931	4.17056e-05	0.0196009	2.03478	0.819086	0.85298	0.0338943	7	157772473	R	II		rs79598512;rs540736183;rs148320467;rs140512127;rs541773860	42;40;30;15;7
cg02597153	KCNC1	Body	island	Body-island	-0.0485313	0.720659	-6.59912	4.1716e-05	0.0196009	2.03452	0.698599	0.74713	0.0485313	11	17793958	F	II	chr11:17793276-17793959
cg05353110	STXBP1	Body	opensea	Body-opensea	-0.0394814	0.939176	-6.599	4.1723e-05	0.0196009	2.03434	0.92123	0.960711	0.0394814	9	130440749	F	II		rs141517655	1
cg05564009		IGR	opensea	IGR-opensea	0.0870977	0.878649	6.59872	4.17386e-05	0.0196009	2.03395	0.918239	0.831142	-0.0870977	9	130628584	R	II		rs73602323;rs114445530	12;3
cg14724853	MDM4	5'UTR	opensea	5'UTR-opensea	-0.0316981	0.883911	-6.59841	4.17557e-05	0.0196009	2.03352	0.869503	0.901201	0.0316981	1	204490141	F	II
cg15541407	PAPPA	TSS1500	shore	TSS1500-shore	0.0807783	0.889249	6.59797	4.17803e-05	0.0196009	2.0329	0.925966	0.845188	-0.0807783	9	118914641	F	II	chr9:118916362-118917175	rs149777996;rs571787119	1;42
cg03839102		IGR	opensea	IGR-opensea	0.0927506	0.870426	6.59721	4.18233e-05	0.0196009	2.03181	0.912586	0.819835	-0.0927506	4	178223718	R	II		rs564716335	30
cg01964856	SOX8	Body	island	Body-island	-0.0530105	0.828116	-6.597	4.18348e-05	0.0196009	2.03152	0.80402	0.85703	0.0530105	16	1034270	F	II	chr16:1029878-1035327
cg26124013		IGR	opensea	IGR-opensea	0.0389597	0.672982	6.59636	4.18705e-05	0.0196009	2.03063	0.690691	0.651732	-0.0389597	6	137438267	F	II
cg16396833		IGR	shelf	IGR-shelf	0.0566329	0.892705	6.59615	4.18822e-05	0.0196009	2.03033	0.918448	0.861815	-0.0566329	4	123745565	F	II	chr4:123747740-123748980	rs143484655;rs186914936;rs308392	0;12;46
cg01243924	CNTN2	Body	island	Body-island	0.0421917	0.385116	6.59597	4.18927e-05	0.0196009	2.03007	0.404294	0.362103	-0.0421917	1	205038785	R	II	chr1:205038784-205039153	rs184113332	27
cg23107301	KCNMA1	Body	opensea	Body-opensea	-0.0394132	0.790124	-6.59529	4.19308e-05	0.0196009	2.02911	0.772209	0.811622	0.0394132	10	78906841	F	II		rs551900651;rs568615815	42;45
cg11461978	MICU3	Body	opensea	Body-opensea	0.102078	0.718102	6.59513	4.19398e-05	0.0196009	2.02888	0.764501	0.662423	-0.102078	8	16906733	R	II
cg14585892	LY6D	TSS200	opensea	TSS200-opensea	-0.0315285	0.768985	-6.59443	4.19792e-05	0.0196066	2.02789	0.754654	0.786182	0.0315285	8	143868158	F	II		rs538822332;rs547988547;rs566229391	0;6;34
cg04084354		IGR	opensea	IGR-opensea	-0.0317238	0.905489	-6.59185	4.21241e-05	0.0196176	2.02426	0.891069	0.922792	0.0317238	1	56721795	F	II
cg01158140	SOX5	5'UTR	opensea	5'UTR-opensea	0.0374186	0.0723204	6.59112	4.21654e-05	0.0196176	2.02323	0.0893288	0.0519102	-0.0374186	12	24652365	F	II		rs148826335	6
cg24938913	LOC100507557	TSS1500	shore	TSS1500-shore	0.0919321	0.589288	6.59086	4.21804e-05	0.0196176	2.02285	0.631076	0.539144	-0.0919321	6	146055409	F	II	chr6:146055896-146056981	rs555371044;rs144159808;rs537962285	0;22;24
cg02944570		IGR	opensea	IGR-opensea	-0.0399176	0.852439	-6.5908	4.21835e-05	0.0196176	2.02278	0.834294	0.874212	0.0399176	14	63762854	F	II		rs74550868;rs551072569	4;5
cg03542714	BTNL10	TSS200	opensea	TSS200-opensea	-0.0540734	0.870898	-6.58994	4.22326e-05	0.0196176	2.02155	0.846319	0.900392	0.0540734	1	228700050	F	II
cg19287064	RPTOR	Body	opensea	Body-opensea	-0.0369182	0.928923	-6.58971	4.22451e-05	0.0196176	2.02124	0.912142	0.94906	0.0369182	17	78804321	R	II		rs7216906;rs561689054	19;5
cg00949479	SGIP1	Body	opensea	Body-opensea	0.0785585	0.869913	6.58946	4.22595e-05	0.0196176	2.02088	0.905622	0.827063	-0.0785585	1	67083697	R	II		rs6656912	28
cg21399492		IGR	shelf	IGR-shelf	0.0268332	0.0650871	6.58877	4.22988e-05	0.0196176	2.0199	0.077284	0.0504508	-0.0268332	1	48055701	F	II	chr1:48058793-48059230	rs576718900	35
cg13412389	ICE2	Body	opensea	Body-opensea	0.123861	0.880098	6.58803	4.23408e-05	0.0196176	2.01886	0.936399	0.812537	-0.123861	15	60753174	F	II		rs555091475	21
cg19494811	NUDT3	Body	shelf	Body-shelf	0.0915201	0.903948	6.5878	4.23535e-05	0.0196176	2.01854	0.945548	0.854028	-0.0915201	6	34356253	F	II	chr6:34359620-34360802	rs550408964	1
cg00502268		IGR	opensea	IGR-opensea	0.0450934	0.8701	6.58745	4.23732e-05	0.0196176	2.01805	0.890597	0.845504	-0.0450934	7	106265608	R	II		rs41835;rs533666580;rs373806176;rs560525877;rs529238605	45;33;3;2;1
cg23671448	IREB2	ExonBnd	opensea	ExonBnd-opensea	0.130309	0.56646	6.58739	4.23768e-05	0.0196176	2.01796	0.625691	0.495383	-0.130309	15	78786397	R	II		rs371518307;rs117858006;rs7497617;rs144888276;rs200306100	37;34;32;25;2
cg22642311	ARSG	Body	opensea	Body-opensea	-0.0287945	0.933159	-6.58671	4.24157e-05	0.0196176	2.01699	0.92007	0.948865	0.0287945	17	66382219	R	II		rs11655081;rs535622357;rs550688723	12;2;1
cg20871800	USP48	Body	opensea	Body-opensea	0.0837764	0.874511	6.58671	4.24157e-05	0.0196176	2.01699	0.912592	0.828815	-0.0837764	1	22051720	F	II		rs535925279	4
cg19913559	MACF1	Body	opensea	Body-opensea	0.116869	0.815324	6.58585	4.24645e-05	0.0196176	2.01578	0.868446	0.751577	-0.116869	1	39744518	R	II
cg06858209	MAGI1	TSS1500	shore	TSS1500-shore	0.0328301	0.962918	6.58579	4.2468e-05	0.0196176	2.01569	0.97784	0.94501	-0.0328301	3	66025852	R	II	chr3:66023373-66025595	rs73833355;rs114335381;rs368735518	34;25;13
cg00646216		IGR	opensea	IGR-opensea	-0.0656563	0.105815	-6.58546	4.24866e-05	0.0196176	2.01523	0.0759715	0.141628	0.0656563	16	73210822	F	II		rs186690266;rs554171372;rs572658109;rs545917285	1;23;32;45
cg23530586		IGR	opensea	IGR-opensea	0.0434455	0.131396	6.58487	4.25202e-05	0.0196176	2.0144	0.151144	0.107698	-0.0434455	5	99931437	F	II		rs558704826;rs185540992;rs73774458	0;12;40
cg08453021	ELMO1	TSS200	island	TSS200-island	0.0469971	0.295727	6.58399	4.25706e-05	0.0196176	2.01315	0.31709	0.270092	-0.0469971	7	37488575	R	II	chr7:37487354-37488672	rs556456540	42
cg18213268		IGR	opensea	IGR-opensea	0.0846061	0.910099	6.58349	4.25992e-05	0.0196176	2.01244	0.948557	0.863951	-0.0846061	8	8473069	R	II		rs552105649	37
cg19866944		IGR	shelf	IGR-shelf	0.0957055	0.854679	6.583	4.26271e-05	0.0196176	2.01175	0.898181	0.802476	-0.0957055	1	174966309	R	II	chr1:174968490-174969624	rs143132720	11
cg11906825		IGR	opensea	IGR-opensea	-0.032268	0.705116	-6.58273	4.26424e-05	0.0196176	2.01137	0.690449	0.722716	0.032268	2	155315098	R	II		rs538939490;rs148178479;rs111879404;rs544396313	45;42;2;1
cg11412466		IGR	shelf	IGR-shelf	0.0382452	0.526975	6.58269	4.2645e-05	0.0196176	2.01131	0.544359	0.506114	-0.0382452	5	2743655	F	I	chr5:2738953-2741237	rs532507747;rs547366842	21;35
cg18335338	USP40	Body	opensea	Body-opensea	0.0484589	0.933496	6.5825	4.26556e-05	0.0196176	2.01105	0.955523	0.907064	-0.0484589	2	234398517	F	II		rs578064264;rs543515078	22;33
cg00590022		IGR	opensea	IGR-opensea	0.0421617	0.157884	6.58136	4.27208e-05	0.0196325	2.00944	0.177049	0.134887	-0.0421617	3	155737440	R	II		rs144056295;rs529412105;rs561169294	44;5;1
cg15387619	ACKR4	1stExon	opensea	1stExon-opensea	0.10432	0.849748	6.58098	4.27424e-05	0.0196325	2.00891	0.897166	0.792846	-0.10432	3	132316156	R	II		rs537642040;rs377247014	48;19
cg23918935	DPYS	Body	opensea	Body-opensea	-0.0382949	0.730394	-6.57968	4.28175e-05	0.0196435	2.00706	0.712987	0.751282	0.0382949	8	105402378	R	II		rs77152911	25
cg05080976	NAP1L4	5'UTR	shelf	5'UTR-shelf	0.0706227	0.202739	6.57871	4.28729e-05	0.0196435	2.0057	0.234841	0.164218	-0.0706227	11	3010620	R	II	chr11:3012799-3014181
cg08458637	TSNAX-DISC1	Body	opensea	Body-opensea	-0.037054	0.928741	-6.57855	4.28819e-05	0.0196435	2.00547	0.911898	0.948952	0.037054	1	231747906	R	II		rs147623263;rs202047100	30;8
cg11784674	CTNNA3	Body	opensea	Body-opensea	-0.0265685	0.944826	-6.5783	4.28966e-05	0.0196435	2.00511	0.932749	0.959318	0.0265685	10	68543340	F	II		rs192993897;rs536007183;rs556175456;rs4615912	0;5;27;36
cg22249110		IGR	opensea	IGR-opensea	0.0456088	0.227434	6.57732	4.29531e-05	0.0196435	2.00373	0.248165	0.202556	-0.0456088	20	43787037	F	II		rs191510283	0
cg04806942		IGR	island	IGR-island	0.0673238	0.229162	6.57646	4.30025e-05	0.0196435	2.00252	0.259764	0.19244	-0.0673238	14	38069206	F	II	chr14:38067446-38069207	rs553564491;rs573837790;rs143244585	11;20;42
cg05336855		IGR	opensea	IGR-opensea	-0.0316901	0.916914	-6.57601	4.30285e-05	0.0196435	2.00188	0.902509	0.9342	0.0316901	19	34994787	R	II
cg17725307		IGR	opensea	IGR-opensea	0.146853	0.701296	6.57589	4.30353e-05	0.0196435	2.00171	0.768047	0.621194	-0.146853	2	188136528	F	II		rs183726142	48
cg06731784	LOC339529	Body	opensea	Body-opensea	-0.021245	0.921209	-6.5755	4.30582e-05	0.0196435	2.00115	0.911552	0.932797	0.021245	1	244107426	R	II		rs554567921;rs112893353;rs114047757	41;10;2
cg23518039	ABLIM3	Body	opensea	Body-opensea	-0.0339024	0.907175	-6.57523	4.30736e-05	0.0196435	2.00077	0.891765	0.925667	0.0339024	5	148579190	F	II		rs573086457	32
cg10746450	NRG2	Body	opensea	Body-opensea	-0.0361286	0.94443	-6.57517	4.30773e-05	0.0196435	2.00068	0.928008	0.964137	0.0361286	5	139405059	R	II		rs576311097	2
cg07970217		IGR	opensea	IGR-opensea	-0.0531992	0.823024	-6.57475	4.31012e-05	0.0196435	2.0001	0.798842	0.852041	0.0531992	17	70024708	F	II		rs532260236;rs115654464	16;35
cg19838022	ARPP21	TSS1500	shore	TSS1500-shore	-0.0350878	0.91	-6.57442	4.31206e-05	0.0196435	1.99962	0.894051	0.929139	0.0350878	3	35680332	R	II	chr3:35680509-35681628	rs561996748;rs192560531;rs547628526	36;35;24
cg06655217	PSMB10	TSS200	shore	TSS200-shore	0.0223749	0.0648822	6.57364	4.31655e-05	0.0196516	1.99853	0.0750526	0.0526776	-0.0223749	16	67970865	F	II	chr16:67969290-67970418	rs199911323	30
cg00510083	ABCB7	ExonBnd	opensea	ExonBnd-opensea	0.078565	0.906491	6.57213	4.32534e-05	0.0196792	1.99638	0.942202	0.863637	-0.078565	X	74293779	R	II		rs1133577	2
cg14344157		IGR	opensea	IGR-opensea	0.0340547	0.134417	6.57047	4.33494e-05	0.0197104	1.99405	0.149897	0.115842	-0.0340547	12	132125269	F	II		rs189615876	1
cg01132839	SLC29A3	Body	opensea	Body-opensea	-0.02584	0.89162	-6.56956	4.34024e-05	0.0197168	1.99276	0.879875	0.905715	0.02584	10	73083954	F	II		rs543237036;rs561497854	8;15
cg23743252	RNF14	5'UTR	shore	5'UTR-shore	0.0360895	0.117854	6.5693	4.34181e-05	0.0197168	1.99238	0.134258	0.0981683	-0.0360895	5	141348279	F	II	chr5:141348531-141349104	rs549917158;rs569926534;rs252134;rs557455481	1;7;10;39
cg06110232		IGR	opensea	IGR-opensea	-0.026798	0.945062	-6.56859	4.34595e-05	0.0197174	1.99137	0.932881	0.959679	0.026798	2	96841815	F	II		rs371854546	1
cg14727110		IGR	opensea	IGR-opensea	0.189859	0.751583	6.56752	4.35217e-05	0.0197174	1.98987	0.837882	0.648023	-0.189859	5	65519915	F	II
cg27608605	KCNH1	Body	opensea	Body-opensea	-0.0549161	0.893294	-6.56743	4.35268e-05	0.0197174	1.98974	0.868332	0.923248	0.0549161	1	211057408	F	II		rs145664735	5
cg02535219	ZC3H7A	TSS1500	opensea	TSS1500-opensea	0.0642211	0.213763	6.5674	4.35289e-05	0.0197174	1.98969	0.242955	0.178734	-0.0642211	16	11876908	R	II		rs536630479;rs149975539	47;1
cg03578473	NEUROD1	TSS1500	shore	TSS1500-shore	0.0437143	0.323865	6.56646	4.35837e-05	0.0197188	1.98837	0.343736	0.300021	-0.0437143	2	182546504	F	II	chr2:182547873-182549177	rs555077258;rs559063947	14;15
cg16478792	RGSL1	Body	opensea	Body-opensea	0.0252846	0.0529681	6.56641	4.35867e-05	0.0197188	1.9883	0.0644611	0.0391764	-0.0252846	1	182458262	F	II		rs187597544;rs192609896	41;44
cg10628634		IGR	opensea	IGR-opensea	0.0976825	0.886537	6.56513	4.36618e-05	0.0197215	1.98648	0.930938	0.833255	-0.0976825	6	17713043	F	II		rs542070340;rs148109088;rs184492091	1;31;45
cg00661155	C2orf80	TSS1500	opensea	TSS1500-opensea	0.0864135	0.428047	6.56502	4.36682e-05	0.0197215	1.98633	0.467326	0.380913	-0.0864135	2	209056013	F	II		rs375175137;rs187993632	26;38
cg21232937	MIR142	TSS200	opensea	TSS200-opensea	0.0339805	0.811168	6.56488	4.36763e-05	0.0197215	1.98613	0.826613	0.792633	-0.0339805	17	56408691	R	II		rs372865698;rs533848920	4;2
cg10122267	CTPS	TSS1500	shore	TSS1500-shore	-0.0294071	0.892468	-6.56368	4.37469e-05	0.0197215	1.98443	0.879101	0.908508	0.0294071	1	41444691	F	II	chr1:41444870-41446116
cg06295292	CAPN2	Body	opensea	Body-opensea	0.0475164	0.173101	6.56364	4.3749e-05	0.0197215	1.98438	0.194699	0.147182	-0.0475164	1	223892899	F	II		rs140891900;rs12758509;rs2000320	0;26;29
cg04387273	CCDC81	Body	opensea	Body-opensea	0.0624232	0.163984	6.56344	4.37612e-05	0.0197215	1.98408	0.192358	0.129935	-0.0624232	11	86130092	F	II
cg20715028	KDM3B	Body	opensea	Body-opensea	-0.0393257	0.877207	-6.56305	4.37841e-05	0.0197215	1.98353	0.859331	0.898657	0.0393257	5	137721802	F	II
cg04143307	PSD3	Body	opensea	Body-opensea	0.177677	0.845933	6.56123	4.38913e-05	0.0197575	1.98096	0.926695	0.749018	-0.177677	8	18783676	F	II		rs111716542;rs28811407	0;23
cg06331446		IGR	opensea	IGR-opensea	0.0437706	0.0993851	6.56018	4.3953e-05	0.0197621	1.97948	0.119281	0.0755103	-0.0437706	6	166513190	F	II		rs529414323	0
cg05912466	PSMC1	Body	shore	Body-shore	0.0591499	0.894472	6.56012	4.39564e-05	0.0197621	1.9794	0.921359	0.862209	-0.0591499	14	90725299	R	II	chr14:90722855-90723302
cg15006011	DENND2A	Body	opensea	Body-opensea	0.0429936	0.141649	6.55834	4.4062e-05	0.0197765	1.97687	0.161192	0.118198	-0.0429936	7	140257858	F	II		rs111518103;rs77903254;rs12704002	19;22;49
cg04091926	MPP2	3'UTR	opensea	3'UTR-opensea	-0.0561997	0.888494	-6.55789	4.40885e-05	0.0197765	1.97623	0.862949	0.919149	0.0561997	17	41953620	R	II
cg12833478	EPX	TSS1500	opensea	TSS1500-opensea	-0.0448971	0.897765	-6.55672	4.4158e-05	0.0197765	1.97457	0.877357	0.922254	0.0448971	17	56269352	F	II		rs140476415	0
cg18145961	PPIL4	Body	shore	Body-shore	0.0518543	0.205779	6.55645	4.4174e-05	0.0197765	1.97419	0.229349	0.177495	-0.0518543	6	149866213	R	II	chr6:149867031-149867574
cg14067450	C9orf171	Body	opensea	Body-opensea	-0.0473468	0.774113	-6.55593	4.42046e-05	0.0197765	1.97346	0.752592	0.799938	0.0473468	9	135333515	R	II		rs62578563	33
cg05730348	TMEM132E	Body	opensea	Body-opensea	-0.0622686	0.809666	-6.55487	4.4268e-05	0.0197765	1.97195	0.781362	0.84363	0.0622686	17	32959803	F	II		rs149974755;rs202095057	9;18
cg00424969	CTSD	Body	shelf	Body-shelf	-0.0274288	0.879683	-6.55326	4.43638e-05	0.0197765	1.96968	0.867215	0.894644	0.0274288	11	1781560	R	II	chr11:1784805-1785553	rs547136860;rs543135864	7;2
cg02919585		IGR	island	IGR-island	0.0420884	0.129087	6.5531	4.43735e-05	0.0197765	1.96944	0.148219	0.10613	-0.0420884	16	1979622	F	II	chr16:1979595-1980292	rs187972437	26
cg06147355		IGR	opensea	IGR-opensea	-0.0364631	0.713937	-6.5527	4.43971e-05	0.0197765	1.96888	0.697363	0.733826	0.0364631	17	68069760	R	II		rs567334004;rs537477652;rs140853484;rs201971093	41;9;5;2
cg00450275	TLN2	Body	opensea	Body-opensea	-0.0338237	0.935397	-6.55229	4.44217e-05	0.0197765	1.9683	0.920022	0.953846	0.0338237	15	63132689	R	II		rs200783598;rs199823044	28;4
cg10302164	MIR548H4	TSS1500	shore	TSS1500-shore	0.0822736	0.850835	6.55226	4.44236e-05	0.0197765	1.96826	0.888232	0.805959	-0.0822736	15	69115251	F	II	chr15:69109708-69114001	rs548556299;rs565581639	15;16
cg10992289		IGR	opensea	IGR-opensea	0.0469409	0.140741	6.55223	4.44255e-05	0.0197765	1.96821	0.162078	0.115137	-0.0469409	1	153769522	F	II		rs192413682	1
cg06799472		IGR	opensea	IGR-opensea	0.0200308	0.0453834	6.552	4.44389e-05	0.0197765	1.96789	0.0544883	0.0344575	-0.0200308	3	169907119	R	II		rs114439134;rs541797378;rs553546113;rs571937025	49;34;10;1
cg15258025	PTGFR	TSS1500	shore	TSS1500-shore	0.0844764	0.490672	6.55128	4.4482e-05	0.0197765	1.96687	0.52907	0.444594	-0.0844764	1	78956382	F	II	chr1:78956624-78957516	rs3753380	50
cg08020032	SEPT7	TSS1500	shore	TSS1500-shore	0.0392472	0.390707	6.5512	4.44872e-05	0.0197765	1.96675	0.408547	0.3693	-0.0392472	7	35839787	R	II	chr7:35840132-35841591	rs11973399	26
cg04766289		IGR	opensea	IGR-opensea	-0.0420697	0.92213	-6.55053	4.45269e-05	0.0197765	1.96581	0.903007	0.945077	0.0420697	8	128788923	R	II		rs527888760;rs552831168;rs182078555	33;23;19
cg17591270	COCH	1stExon	island	1stExon-island	0.0408611	0.597906	6.55045	4.45318e-05	0.0197765	1.96569	0.61648	0.575618	-0.0408611	14	31344150	R	II	chr14:31343355-31344757	rs565782596;rs536336458;rs200113981	31;18;17
cg11552023	NEO1	3'UTR	opensea	3'UTR-opensea	-0.0393337	0.806541	-6.55015	4.45498e-05	0.0197765	1.96527	0.788662	0.827996	0.0393337	15	73595120	F	II		rs530645899;rs551949361;rs184900136;rs115507368	14;40;47;49
cg18489232	CCNB1IP1	5'UTR	opensea	5'UTR-opensea	0.118929	0.795115	6.54979	4.45713e-05	0.0197765	1.96476	0.849174	0.730245	-0.118929	14	20799557	F	II		rs73583499	43
cg18710798	KIAA1024	5'UTR	opensea	5'UTR-opensea	0.119696	0.822613	6.54958	4.45842e-05	0.0197765	1.96445	0.87702	0.757324	-0.119696	15	79731970	R	II		rs193202287;rs76178423	45;14
cg25911570	CBFA2T2	Body	opensea	Body-opensea	0.119978	0.866474	6.54935	4.45979e-05	0.0197765	1.96413	0.92101	0.801032	-0.119978	20	32111383	R	II
cg24741962		IGR	opensea	IGR-opensea	-0.0296715	0.901893	-6.549	4.46186e-05	0.0197765	1.96364	0.888406	0.918078	0.0296715	2	242999257	F	II		rs188895990	0
cg07170092	GLYATL3	TSS1500	opensea	TSS1500-opensea	0.138002	0.731425	6.54826	4.46634e-05	0.0197765	1.96258	0.794153	0.656151	-0.138002	6	49466382	R	II		rs6458695	1
cg07050432		IGR	opensea	IGR-opensea	0.0780423	0.907574	6.54821	4.46661e-05	0.0197765	1.96252	0.943048	0.865006	-0.0780423	21	26842564	F	II		rs145146913	1
cg10326031	IGFBP1	TSS1500	shore	TSS1500-shore	-0.0446527	0.839588	-6.54808	4.4674e-05	0.0197765	1.96233	0.819292	0.863944	0.0446527	7	45926591	F	II	chr7:45928002-45928585	rs542614040	18
cg15715364	SDK1	Body	opensea	Body-opensea	-0.0376311	0.876056	-6.54712	4.47317e-05	0.0197827	1.96097	0.858951	0.896582	0.0376311	7	3398721	F	II		rs573927548;rs542550546	21;30
cg13795696	TMEM57	TSS1500	shore	TSS1500-shore	0.0684363	0.880952	6.54693	4.4743e-05	0.0197827	1.96071	0.912059	0.843623	-0.0684363	1	25755935	F	II	chr1:25756470-25758115	rs556607203;rs576502898	24;36
cg16559010	ZEB1	Body	opensea	Body-opensea	-0.037546	0.074521	-6.54462	4.48822e-05	0.0198066	1.95743	0.0574547	0.0950007	0.037546	10	31682869	R	II
cg04733302	TTC18	TSS200	island	TSS200-island	0.0452645	0.188627	6.5445	4.48898e-05	0.0198066	1.95725	0.209201	0.163937	-0.0452645	10	75118678	F	II	chr10:75118205-75118679
cg25675404		IGR	opensea	IGR-opensea	0.021749	0.0592761	6.54433	4.49002e-05	0.0198066	1.95701	0.069162	0.047413	-0.021749	18	59406195	F	II		rs566901481	0
cg03552388	DOCK1	Body	opensea	Body-opensea	0.0380508	0.946936	6.54419	4.49087e-05	0.0198066	1.95681	0.964232	0.926181	-0.0380508	10	128608036	R	II		rs567627652;rs534842308;rs546786275;rs571849978	32;6;5;1
cg18557188	GALNT9	Body	shore	Body-shore	0.0530232	0.480732	6.5437	4.49379e-05	0.0198066	1.95613	0.504834	0.45181	-0.0530232	12	132899503	R	I	chr12:132900224-132901089	rs564093975;rs553979273	11;8
cg08942734	MIR7-1	TSS1500	opensea	TSS1500-opensea	0.12565	0.735748	6.54331	4.49617e-05	0.0198066	1.95557	0.792862	0.667211	-0.12565	9	86585713	F	II		rs143712714;rs199855906	11;41
cg11535784	ELMO1	Body	opensea	Body-opensea	0.0430254	0.189018	6.54209	4.50355e-05	0.0198179	1.95384	0.208575	0.16555	-0.0430254	7	36943422	R	II		rs76277659;rs181309810	36;2
cg22939593	DAGLB	ExonBnd	opensea	ExonBnd-opensea	-0.0655068	0.835817	-6.54198	4.50423e-05	0.0198179	1.95368	0.806042	0.871548	0.0655068	7	6461341	F	II		rs201747498;rs836514;rs79783938;rs147869784	0;7;30;31
cg13936061	MAD1L1	Body	opensea	Body-opensea	-0.0515362	0.901969	-6.53969	4.51812e-05	0.0198669	1.95044	0.878543	0.93008	0.0515362	7	2170630	R	II		rs577998769;rs4721428;rs185429884	29;26;18
cg01296593	FOXC2	TSS1500	island	TSS1500-island	0.0674923	0.928747	6.53908	4.52183e-05	0.0198707	1.94957	0.959425	0.891933	-0.0674923	16	86599976	R	II	chr16:86599355-86602649	rs142539098	10
cg25760636	PTK2	Body	opensea	Body-opensea	0.0702042	0.803848	6.53864	4.52451e-05	0.0198707	1.94895	0.835759	0.765554	-0.0702042	8	141678278	F	II		rs536831766;rs112978533;rs570575132;rs201707688	1;4;28;45
cg08670568	CTNNA2	5'UTR	shelf	5'UTR-shelf	-0.0716395	0.0585017	-6.5369	4.53512e-05	0.0199014	1.94648	0.0259383	0.0975778	0.0716395	2	80553088	R	II	chr2:80549578-80549798	rs10182495	14
cg20963646	STXBP5-AS1	Body	opensea	Body-opensea	0.190949	0.569591	6.53628	4.53896e-05	0.0199014	1.94559	0.656386	0.465437	-0.190949	6	147440769	R	II		rs78075439	2
cg26267038	CNKSR2	1stExon	island	1stExon-island	0.0383189	0.277296	6.53614	4.53978e-05	0.0199014	1.9454	0.294714	0.256395	-0.0383189	X	21392988	R	II	chrX:21391835-21393408
cg17641837	NKPD1	3'UTR	shore	3'UTR-shore	-0.045261	0.895177	-6.53542	4.54417e-05	0.0199086	1.94438	0.874604	0.919865	0.045261	19	45654490	R	II	chr19:45655293-45657246	rs142470380;rs568832814	2;1
cg21445827	LINC01237	Body	opensea	Body-opensea	-0.0434312	0.885476	-6.53452	4.54971e-05	0.0199207	1.9431	0.865735	0.909166	0.0434312	2	242922509	R	II		rs76672662	22
cg02997409		IGR	opensea	IGR-opensea	0.0497423	0.857678	6.53236	4.56296e-05	0.0199666	1.94003	0.880288	0.830546	-0.0497423	10	4066531	R	I		rs559174023;rs529786005;rs139364415	43;34;2
cg22589697	ZNF608	Body	opensea	Body-opensea	-0.041678	0.900581	-6.53084	4.57235e-05	0.0199911	1.93787	0.881636	0.923314	0.041678	5	123975123	R	II		rs180808621;rs185483282	32;9
cg21551185		IGR	opensea	IGR-opensea	0.0471561	0.0978769	6.53055	4.5741e-05	0.0199911	1.93746	0.119312	0.0721554	-0.0471561	12	65950729	F	II		rs543889100	8
cg07928086		IGR	opensea	IGR-opensea	0.0343146	0.142577	6.52965	4.57968e-05	0.0199997	1.93618	0.158175	0.12386	-0.0343146	1	5907446	R	II
cg12769607		IGR	opensea	IGR-opensea	0.0381817	0.179051	6.52933	4.58162e-05	0.0199997	1.93573	0.196407	0.158225	-0.0381817	3	54069178	R	II		rs554308929;rs574561002	25;2
cg21247540		IGR	opensea	IGR-opensea	0.134355	0.753961	6.52863	4.58598e-05	0.0200067	1.93473	0.815032	0.680677	-0.134355	13	69261665	F	II		rs570615028	40
cg15913964		IGR	opensea	IGR-opensea	-0.0260031	0.844209	-6.52724	4.59458e-05	0.0200277	1.93275	0.83239	0.858393	0.0260031	3	112470427	R	II		rs544596158	11
cg18252964	SH3PXD2B	3'UTR	shore	3'UTR-shore	-0.0376612	0.931985	-6.52695	4.59635e-05	0.0200277	1.93235	0.914866	0.952527	0.0376612	5	171765285	R	II	chr5:171766422-171766826	rs571942947	2
cg10643316		IGR	shore	IGR-shore	0.205074	0.746809	6.52562	4.6046e-05	0.020045	1.93046	0.840024	0.63495	-0.205074	19	37567152	F	II	chr19:37568952-37569549	rs150571288;rs555069929	0;43
cg26669974		IGR	opensea	IGR-opensea	0.0642939	0.218718	6.52537	4.60617e-05	0.020045	1.9301	0.247943	0.183649	-0.0642939	8	77469292	F	II		rs73359477;rs570477879;rs150506436;rs549595952	9;21;31;39
cg15628639	DROSHA	Body	opensea	Body-opensea	0.0698808	0.901521	6.52497	4.60867e-05	0.020045	1.92953	0.933285	0.863404	-0.0698808	5	31437472	F	II
cg16964791	ESR2	Body	opensea	Body-opensea	-0.0294058	0.94199	-6.52407	4.61423e-05	0.0200536	1.92826	0.928624	0.95803	0.0294058	14	64702491	F	II		rs561516940;rs530457098;rs550438154	23;28;50
cg11435261		IGR	opensea	IGR-opensea	0.099692	0.866751	6.5234	4.61841e-05	0.0200536	1.9273	0.912066	0.812374	-0.099692	6	105344754	F	II
cg05434126		IGR	opensea	IGR-opensea	0.186656	0.821199	6.52293	4.62135e-05	0.0200536	1.92663	0.906042	0.719387	-0.186656	5	119673576	F	II		rs115173952;rs144355699;rs562616598;rs146607368;rs565370258	22;23;25;46;49
cg00508856	ALDH1L1	5'UTR	opensea	5'UTR-opensea	0.067066	0.873014	6.52286	4.62177e-05	0.0200536	1.92654	0.903499	0.836433	-0.067066	3	125880490	R	II		rs116496792;rs185945174;rs541961309	22;19;2
cg15574263	CHID1	TSS1500	shore	TSS1500-shore	0.0309775	0.205938	6.52208	4.62665e-05	0.0200617	1.92543	0.220019	0.189041	-0.0309775	11	911693	R	II	chr11:910242-910500	rs117567599	21
cg26333454		IGR	opensea	IGR-opensea	-0.0460776	0.777091	-6.52156	4.62987e-05	0.0200617	1.92469	0.756147	0.802224	0.0460776	14	59164891	R	II		rs143766752	4
cg10599866		IGR	opensea	IGR-opensea	-0.0337339	0.927666	-6.52123	4.63197e-05	0.0200617	1.92422	0.912332	0.946066	0.0337339	2	210186552	R	II
cg20291069	UBXN6	Body	shore	Body-shore	-0.0360439	0.907792	-6.52074	4.63504e-05	0.0200629	1.92352	0.891409	0.927453	0.0360439	19	4455915	F	II	chr19:4457493-4458040	rs143155703;rs563688711	8;43
cg03572011	HEXIM1	1stExon	shore	1stExon-shore	0.0193854	0.0453904	6.52022	4.63829e-05	0.0200649	1.92278	0.054202	0.0348166	-0.0193854	17	43229244	F	II	chr17:43224933-43227616	rs552757269;rs564389311;rs28485688;rs546654817	3;5;7;35
cg03938777	GLT8D2	5'UTR	opensea	5'UTR-opensea	0.0336868	0.392926	6.51972	4.64141e-05	0.0200649	1.92207	0.408238	0.374551	-0.0336868	12	104439124	F	II		rs564056707;rs533041377;rs549403675;rs546074639;rs202205722	0;1;5;36;39
cg21331812	BEX1	5'UTR	island	5'UTR-island	0.0359345	0.479836	6.51933	4.64385e-05	0.0200649	1.92152	0.49617	0.460235	-0.0359345	X	102319001	R	I	chrX:102318601-102319304
cg03212228	WDR87	5'UTR	shore	5'UTR-shore	0.0602305	0.894523	6.51819	4.65102e-05	0.0200777	1.91989	0.9219	0.86167	-0.0602305	19	38395481	F	II	chr19:38397003-38398165	rs533639819;rs552119731;rs566832467;rs145418482	1;5;37;51
cg09720823	PLXNA2	Body	opensea	Body-opensea	-0.0420128	0.87809	-6.51797	4.65239e-05	0.0200777	1.91958	0.858993	0.901006	0.0420128	1	208239775	R	II		rs116732723	36
cg05380982	KCNJ6	1stExon	island	1stExon-island	0.0356327	0.337223	6.51746	4.6556e-05	0.0200796	1.91885	0.353419	0.317787	-0.0356327	21	39288378	R	II	chr21:39287946-39289267	rs535229073;rs554904428;rs181959986;rs543788075	33;29;19;2
cg03788852	SDHAF3	5'UTR	island	5'UTR-island	0.0437243	0.369179	6.51665	4.66066e-05	0.0200894	1.91771	0.389053	0.345329	-0.0437243	7	96746926	R	II	chr7:96746767-96747190	rs558308124;rs578192266;rs537369969	44;43;31
cg01068375	RAB28	Body	opensea	Body-opensea	0.112437	0.853745	6.51537	4.66872e-05	0.0201083	1.91589	0.904852	0.792415	-0.112437	4	13415898	F	II		rs563689775;rs535814283	0;51
cg25458340	SFRS8	3'UTR	shore	3'UTR-shore	-0.0320425	0.914704	-6.51507	4.67061e-05	0.0201083	1.91546	0.900139	0.932182	0.0320425	12	132284089	F	II	chr12:132284454-132284685
cg07993637		IGR	opensea	IGR-opensea	-0.0368196	0.917055	-6.51439	4.67493e-05	0.020111	1.91449	0.900318	0.937138	0.0368196	9	136617974	R	II		rs518501;rs518539;rs10993786;rs181986072	28;19;3;2
cg22707085		IGR	island	IGR-island	0.0478399	0.14892	6.51404	4.67713e-05	0.020111	1.91399	0.170666	0.122826	-0.0478399	18	33530509	R	II	chr18:33529928-33530516	rs149446228;rs1786239;rs568671492;rs115673804	38;20;16;11
cg05482864	CNOT10	Body	opensea	Body-opensea	0.0432699	0.955552	6.51364	4.67962e-05	0.020111	1.91343	0.97522	0.93195	-0.0432699	3	32799602	F	II		rs560344928	1
cg02478770	MAP4K4	Body	opensea	Body-opensea	0.0629151	0.931154	6.51222	4.68861e-05	0.0201259	1.91141	0.959752	0.896837	-0.0629151	2	102502673	R	II		rs560081587	10
cg13305759	GLCE	5'UTR	opensea	5'UTR-opensea	0.0803574	0.864466	6.51221	4.68866e-05	0.0201259	1.9114	0.900992	0.820635	-0.0803574	15	69547698	F	II		rs111800175	0
cg14268172		IGR	opensea	IGR-opensea	-0.0321283	0.909147	-6.51065	4.69856e-05	0.0201467	1.90918	0.894543	0.926671	0.0321283	3	8699142	F	II		rs33997236	29
cg20078206		IGR	island	IGR-island	0.0281677	0.518024	6.50966	4.70486e-05	0.0201467	1.90776	0.530828	0.50266	-0.0281677	1	41889625	F	II	chr1:41889270-41889626	rs540911891	44
cg18137275		IGR	opensea	IGR-opensea	0.12066	0.772697	6.50961	4.70514e-05	0.0201467	1.9077	0.827542	0.706882	-0.12066	6	114753742	R	II		rs371610647	1
cg24606240	NUCKS1	TSS1500	shore	TSS1500-shore	0.144993	0.69372	6.50927	4.70735e-05	0.0201467	1.9072	0.759626	0.614633	-0.144993	1	205720650	F	II	chr1:205718238-205719345	rs71568068;rs190921690;rs78907896	23;32;37
cg11292769	LOC344595	TSS1500	shore	TSS1500-shore	0.110375	0.783134	6.50925	4.70748e-05	0.0201467	1.90718	0.833305	0.72293	-0.110375	3	106958152	R	II	chr3:106959409-106959925
cg01279426	TTC25	Body	shelf	Body-shelf	-0.0399978	0.957239	-6.50781	4.71663e-05	0.0201669	1.90513	0.939058	0.979056	0.0399978	17	40116432	F	II	chr17:40118605-40119301	rs530349792	8
cg14548611	BRD4	Body	opensea	Body-opensea	-0.0502886	0.889867	-6.50763	4.71779e-05	0.0201669	1.90487	0.867009	0.917297	0.0502886	19	15367059	F	II		rs193215766;rs185578946;rs201924921;rs545253032	1;7;31;45
cg25812095	GTDC1	5'UTR	opensea	5'UTR-opensea	-0.0452463	0.871132	-6.50638	4.72572e-05	0.0201888	1.9031	0.850565	0.895812	0.0452463	2	144998514	R	II		rs547725420	2
cg18358871	ANK1	Body	opensea	Body-opensea	-0.0372517	0.91977	-6.50502	4.73444e-05	0.0201991	1.90116	0.902838	0.940089	0.0372517	8	41547818	R	II		rs142056143;rs201860615;rs199719745;rs151337470;rs139384745	27;18;9;2;1
cg12642658	ANXA11	ExonBnd	opensea	ExonBnd-opensea	-0.0416641	0.940942	-6.50473	4.73629e-05	0.0201991	1.90075	0.922004	0.963668	0.0416641	10	81921802	F	II		rs45557433;rs577767386;rs2304410;rs567531642;rs563638935;rs573836158	0;6;8;32;41;43
cg14392253	FNDC3B	Body	opensea	Body-opensea	0.0632184	0.924927	6.50469	4.73652e-05	0.0201991	1.9007	0.953662	0.890444	-0.0632184	3	172030054	R	II
cg14289863	SMC5	TSS1500	shore	TSS1500-shore	0.0327832	0.0733643	6.50333	4.74523e-05	0.0202204	1.89876	0.0882658	0.0554825	-0.0327832	9	72872391	R	II	chr9:72873689-72874264	rs183478251;rs570965799	27;1
cg00461584		IGR	shelf	IGR-shelf	0.0515391	0.909156	6.50304	4.74713e-05	0.0202204	1.89834	0.932583	0.881044	-0.0515391	3	3166156	R	II	chr3:3168324-3169231
cg06764498	SERBP1	TSS1500	shore	TSS1500-shore	0.0929027	0.901699	6.50093	4.76066e-05	0.0202661	1.89534	0.943928	0.851025	-0.0929027	1	67897436	F	II	chr1:67895135-67896826	rs186779886;rs529069474;rs548813083	0;43;44
cg14181947		IGR	island	IGR-island	0.0676964	0.214578	6.49951	4.76983e-05	0.0202931	1.89331	0.24535	0.177653	-0.0676964	1	90228989	F	II	chr1:90228744-90229173	rs369346040	29
cg05033729	LRRTM3	Body	opensea	Body-opensea	0.0299926	0.110713	6.49817	4.77846e-05	0.0202953	1.89141	0.124346	0.0943531	-0.0299926	10	68832314	F	II		rs539006305;rs552780869;rs566297098	18;22;36
cg03599547	CD63	TSS200	island	TSS200-island	0.0476758	0.198042	6.49814	4.77864e-05	0.0202953	1.89137	0.219713	0.172037	-0.0476758	12	56123102	R	I	chr12:56122017-56123186
cg19143724		IGR	opensea	IGR-opensea	0.0511719	0.145156	6.49812	4.77879e-05	0.0202953	1.89134	0.168416	0.117244	-0.0511719	18	48738098	F	II		rs148901298;rs143583416;rs4940063;rs534408690	0;1;8;17
cg13694785	ADGRF4	Body	opensea	Body-opensea	-0.027136	0.949836	-6.49587	4.79333e-05	0.0203376	1.88814	0.937502	0.964638	0.027136	6	47682211	R	II		rs143252210;rs201647818;rs530853378;rs200682169;rs115890838	17;7;3;2;1
cg02259384	ACOX2	TSS1500	opensea	TSS1500-opensea	-0.0375891	0.698274	-6.49571	4.79438e-05	0.0203376	1.8879	0.681188	0.718778	0.0375891	3	58523373	R	II		rs5021434;rs148273415	42;5
cg14519395		IGR	opensea	IGR-opensea	0.128048	0.795604	6.49441	4.80281e-05	0.0203613	1.88605	0.853808	0.725759	-0.128048	2	155530912	F	II		rs559266285	22
cg22609829	CCNJL	Body	opensea	Body-opensea	0.0466652	0.929134	6.49302	4.81187e-05	0.0203809	1.88407	0.950345	0.90368	-0.0466652	5	159707484	R	I		rs116388038;rs113612283;rs146670939;rs200208965	33;18;11;2
cg11091092	MYH10	Body	opensea	Body-opensea	0.0272149	0.959342	6.49257	4.81479e-05	0.0203809	1.88343	0.971713	0.944498	-0.0272149	17	8397776	F	II		rs182262454;rs559609972;rs530006085	1;2;37
cg13090548	LRP5	Body	shelf	Body-shelf	0.043494	0.952906	6.49231	4.8165e-05	0.0203809	1.88305	0.972676	0.929182	-0.043494	11	68209561	R	II	chr11:68205925-68206126	rs141008997;rs570536763;rs537859427	46;32;4
cg02238298	CTXN3	TSS200	opensea	TSS200-opensea	0.0672233	0.430126	6.49197	4.81873e-05	0.0203809	1.88257	0.460682	0.393459	-0.0672233	5	126984561	F	II
cg26130645	CAPZA2	TSS200	shore	TSS200-shore	0.0479174	0.1696	6.49036	4.82918e-05	0.0203971	1.88028	0.19138	0.143463	-0.0479174	7	116502393	R	II	chr7:116502427-116502920	rs112618189;rs113579507	27;23
cg13418456	MARCH4	Body	opensea	Body-opensea	-0.0404742	0.579702	-6.4903	4.82959e-05	0.0203971	1.88019	0.561305	0.601779	0.0404742	2	217223006	R	II		rs540616448;rs562321133;rs144392932	50;49;41
cg00742472		IGR	island	IGR-island	0.0555608	0.365641	6.49008	4.83104e-05	0.0203971	1.87988	0.390896	0.335335	-0.0555608	14	31889912	F	I	chr14:31889168-31890024	rs541000686;rs149644396;rs529807071	0;15;29
cg14738643	ZNF614	TSS1500	shore	TSS1500-shore	0.0287383	0.0851777	6.48922	4.83664e-05	0.020401	1.87866	0.0982406	0.0695023	-0.0287383	19	52531952	F	II	chr19:52531323-52531724
cg18987685		IGR	opensea	IGR-opensea	-0.0661817	0.482035	-6.48903	4.83788e-05	0.020401	1.87839	0.451953	0.518134	0.0661817	1	209307514	F	II		rs145670057	19
cg22161299	LPPR2	5'UTR	shore	5'UTR-shore	-0.0498024	0.75418	-6.48833	4.84248e-05	0.020401	1.87739	0.731543	0.781345	0.0498024	19	11468272	R	II	chr19:11466008-11466317	rs552598641	24
cg01669721	SAMD4A	Body	opensea	Body-opensea	-0.0333206	0.86473	-6.48821	4.84328e-05	0.020401	1.87721	0.849585	0.882905	0.0333206	14	55155256	R	II		rs567883270;rs149749263;rs557113933	39;11;2
cg08309775	BRF1	Body	opensea	Body-opensea	-0.0364848	0.935798	-6.48746	4.84817e-05	0.0204097	1.87615	0.919214	0.955699	0.0364848	14	105707747	F	II		rs144658695;rs182513775;rs587688616;rs145712717;rs587646034;rs148495288	0;18;29;33;34;46
cg16093173	KCNH5	3'UTR	opensea	3'UTR-opensea	-0.0358567	0.823926	-6.48634	4.85557e-05	0.0204207	1.87454	0.807627	0.843484	0.0358567	14	63174831	R	II		rs548465461;rs140205536;rs369811431	12;5;2
cg22450574	TTC6	Body	opensea	Body-opensea	0.153433	0.817909	6.48594	4.85819e-05	0.0204207	1.87397	0.887651	0.734218	-0.153433	14	38264818	F	II		rs193290711;rs138137091	0;44
cg26195823	NET1	Body	opensea	Body-opensea	0.0825443	0.903872	6.48577	4.85928e-05	0.0204207	1.87374	0.941392	0.858848	-0.0825443	10	5496234	F	II		rs12263049	26
cg01280080	ATIC	Body	shore	Body-shore	0.0599383	0.228784	6.48431	4.86894e-05	0.0204492	1.87165	0.256028	0.19609	-0.0599383	2	216177276	R	II	chr2:216176549-216177132
cg18637238	KLRK1	TSS1500	opensea	TSS1500-opensea	0.0797539	0.898191	6.48388	4.87174e-05	0.0204492	1.87104	0.934443	0.854689	-0.0797539	12	10543073	F	II
cg08973565	ACKR2	TSS1500	shelf	TSS1500-shelf	0.0602223	0.880916	6.48221	4.88278e-05	0.0204611	1.86866	0.90829	0.848068	-0.0602223	3	42849745	F	I	chr3:42845436-42846355	rs188672164;rs192173827;rs76800017	0;22;24
cg02849956		IGR	shore	IGR-shore	0.039057	0.125337	6.48218	4.88295e-05	0.0204611	1.86862	0.14309	0.104033	-0.039057	19	4634827	R	II	chr19:4636207-4636567	rs73533782	2
cg26840590	PHF1	5'UTR	shore	5'UTR-shore	0.0422772	0.0782894	6.48183	4.88529e-05	0.0204611	1.86811	0.0975063	0.0552291	-0.0422772	6	33379330	F	II	chr6:33377929-33379167	rs538085022	50
cg26215869		IGR	opensea	IGR-opensea	-0.0423488	0.828362	-6.48174	4.88592e-05	0.0204611	1.86798	0.809112	0.851461	0.0423488	14	73384273	R	II		rs140605768;rs560125409;rs369576510	34;9;6
cg07003334	TTC37	Body	opensea	Body-opensea	0.168293	0.698282	6.48067	4.89296e-05	0.0204613	1.86646	0.774779	0.606486	-0.168293	5	94852565	R	II		rs566719843;rs535223974	50;49
cg25384157	ARRDC1	TSS1500	shore	TSS1500-shore	0.0592408	0.186936	6.48065	4.89309e-05	0.0204613	1.86643	0.213864	0.154623	-0.0592408	9	140499132	F	II	chr9:140499458-140500891	rs568439523	1
cg26950898	GPSM3	TSS1500	island	TSS1500-island	0.0543447	0.18666	6.48016	4.89637e-05	0.0204613	1.86573	0.211362	0.157017	-0.0543447	6	32164380	R	II	chr6:32163292-32164383	rs367886237	40
cg09146347		IGR	opensea	IGR-opensea	0.0409024	0.297159	6.48	4.89741e-05	0.0204613	1.8655	0.315751	0.274849	-0.0409024	8	134166137	F	II		rs531652469;rs114085898;rs548247493	6;42;50
cg12686842	C14orf102	5'UTR	island	5'UTR-island	0.0501741	0.189646	6.47959	4.90015e-05	0.0204613	1.86491	0.212452	0.162278	-0.0501741	14	90798170	F	II	chr14:90798164-90798394
cg10302336	DLEU2L	TSS200	opensea	TSS200-opensea	0.0570005	0.381541	6.47813	4.90985e-05	0.0204849	1.86283	0.40745	0.35045	-0.0570005	1	64014601	F	II		rs74078259	37
cg26995915		IGR	shelf	IGR-shelf	0.0386708	0.958907	6.47788	4.91148e-05	0.0204849	1.86248	0.976485	0.937814	-0.0386708	10	134823976	R	II	chr10:134826130-134826843	rs550381872;rs146226141;rs529648149	45;43;21
cg17153045		IGR	island	IGR-island	0.0554544	0.599897	6.47717	4.91622e-05	0.0204928	1.86146	0.625103	0.569649	-0.0554544	3	156838228	R	II	chr3:156837983-156838351	rs532713018	46
cg17187621		IGR	opensea	IGR-opensea	0.0727112	0.903011	6.47582	4.92521e-05	0.0205184	1.85954	0.936062	0.863351	-0.0727112	22	25892318	R	II		rs73879296	2
cg06613350	DPH5	Body	opensea	Body-opensea	0.0817944	0.91658	6.47436	4.93497e-05	0.0205442	1.85745	0.953759	0.871964	-0.0817944	1	101461225	F	II		rs570447655	1
cg05298847	PSAP	Body	opensea	Body-opensea	0.116743	0.757915	6.47404	4.9371e-05	0.0205442	1.857	0.810981	0.694237	-0.116743	10	73605954	F	II		rs536497578;rs530025684;rs180884325	2;3;33
cg09335712	TEX2	Body	opensea	Body-opensea	-0.0398026	0.903818	-6.47258	4.94692e-05	0.0205699	1.8549	0.885726	0.925529	0.0398026	17	62255234	F	II		rs533903758	37
cg13857811	SLC7A3	TSS1500	shore	TSS1500-shore	-0.0425145	0.891829	-6.4722	4.94945e-05	0.0205699	1.85437	0.872505	0.915019	0.0425145	X	70151209	F	II	chrX:70150675-70151002
cg03902093	RAB7A	TSS1500	shore	TSS1500-shore	0.0636691	0.917745	6.47172	4.95263e-05	0.0205699	1.85369	0.946686	0.883016	-0.0636691	3	128444369	R	II	chr3:128444900-128445650	rs192181393;rs112945855	18;17
cg21300044	SERPINA2	TSS1500	opensea	TSS1500-opensea	0.0487832	0.316425	6.47113	4.95662e-05	0.0205699	1.85284	0.338599	0.289816	-0.0487832	14	94833261	R	II		rs76424594;rs551015743;rs569051458;rs530034597;rs548206943;rs566809335	47;45;44;35;14;2
cg10053736		IGR	opensea	IGR-opensea	-0.040679	0.877744	-6.47099	4.95755e-05	0.0205699	1.85264	0.859254	0.899933	0.040679	9	116399358	F	II		rs535192634;rs659498	0;46
cg06150068	KLHL29	Body	opensea	Body-opensea	-0.027996	0.930428	-6.46978	4.96571e-05	0.0205839	1.85091	0.917703	0.945699	0.027996	2	23929277	F	II		rs146111653;rs566320961;rs143608596	3;4;45
cg19401838		IGR	opensea	IGR-opensea	-0.0396939	0.831065	-6.46931	4.96888e-05	0.0205839	1.85024	0.813023	0.852717	0.0396939	3	194547207	R	II		rs189958575	1
cg25179876	NRP1	Body	opensea	Body-opensea	0.0559747	0.182827	6.46902	4.97084e-05	0.0205839	1.84982	0.20827	0.152295	-0.0559747	10	33483109	F	II		rs538264346;rs549793118;rs189345985;rs538833766;rs376769228	1;15;22;39;45
cg06459070	AP3B2	Body	opensea	Body-opensea	0.0424401	0.0698812	6.46804	4.97743e-05	0.0205839	1.84843	0.0891721	0.046732	-0.0424401	15	83331441	F	II		rs140282177	46
cg27401173		IGR	opensea	IGR-opensea	0.0298233	0.08198	6.46798	4.97787e-05	0.0205839	1.84833	0.0955361	0.0657128	-0.0298233	6	9156429	R	II		rs543505471;rs151000931	47;29
cg08437412	ITPK1	Body	opensea	Body-opensea	0.0573992	0.915108	6.46776	4.97934e-05	0.0205839	1.84802	0.941199	0.8838	-0.0573992	14	93445960	R	II		rs560559707;rs531157030	13;1
cg22589568	FARSB	Body	opensea	Body-opensea	0.0419069	0.340508	6.46753	4.9809e-05	0.0205839	1.84769	0.359557	0.31765	-0.0419069	2	223437182	R	II		rs535294549	21
cg00495428	ELAVL2	5'UTR	opensea	5'UTR-opensea	0.106502	0.85926	6.46691	4.98504e-05	0.0205892	1.84682	0.90767	0.801167	-0.106502	9	23765199	F	II
cg09732036	C20orf103	3'UTR	opensea	3'UTR-opensea	0.0443817	0.11004	6.46589	4.99197e-05	0.020606	1.84535	0.130213	0.0858315	-0.0443817	20	9511102	F	II		rs140661352;rs545246056;rs186248702;rs535611556	0;23;29;34
cg16731907	LIPH	Body	opensea	Body-opensea	-0.0391964	0.702299	-6.4652	4.99664e-05	0.0206135	1.84437	0.684483	0.723679	0.0391964	3	185234895	R	II		rs150268336	1
cg07425476	PRAME	TSS1500	shore	TSS1500-shore	0.0444764	0.52212	6.46378	5.00627e-05	0.0206415	1.84234	0.542336	0.49786	-0.0444764	22	22902665	F	II	chr22:22901386-22901698	rs566798694;rs538625898;rs189888904	1;2;38
cg18840359	PLA2G16	Body	opensea	Body-opensea	-0.0446559	0.897906	-6.46283	5.01273e-05	0.0206562	1.84098	0.877607	0.922263	0.0446559	11	63377054	R	II		rs183073723;rs188246834	28;1
cg17975033	MEOX1	Body	opensea	Body-opensea	-0.0532644	0.838382	-6.46163	5.02089e-05	0.0206781	1.83927	0.814171	0.867435	0.0532644	17	41736445	R	II		rs183708896;rs370572255;rs577343997;rs540813421	34;10;9;1
cg18844614	USP49	5'UTR	shore	5'UTR-shore	0.0320504	0.587899	6.46081	5.02651e-05	0.0206889	1.83809	0.602467	0.570417	-0.0320504	6	41862204	R	II	chr6:41862841-41863335
cg07914621	LOC728743	TSS1500	shore	TSS1500-shore	-0.0383979	0.848912	-6.45983	5.0332e-05	0.0206889	1.83669	0.831458	0.869856	0.0383979	7	150101498	R	II	chr7:150101906-150102968	rs113733211;rs140764900;rs566066807	32;23;14
cg09148715		IGR	shelf	IGR-shelf	0.0342155	0.109458	6.45982	5.03322e-05	0.0206889	1.83668	0.125011	0.0907953	-0.0342155	2	10224752	F	II	chr2:10219802-10221016	rs185936123;rs552361144;rs200387095	15;29;40
cg00676536		IGR	shore	IGR-shore	0.0302802	0.100918	6.4593	5.03681e-05	0.0206889	1.83593	0.114682	0.0844017	-0.0302802	2	41924253	R	II	chr2:41924592-41924949	rs577004998;rs539671186;rs6733985;rs575308993;rs543816520;rs192231568	43;38;31;26;17;1
cg12510035	KRT79	TSS1500	opensea	TSS1500-opensea	0.0390201	0.596251	6.45911	5.0381e-05	0.0206889	1.83566	0.613987	0.574967	-0.0390201	12	53228633	R	II		rs117353262	11
cg03970798	CREB3L2	Body	opensea	Body-opensea	0.0869983	0.86293	6.45806	5.0453e-05	0.0206889	1.83416	0.902475	0.815476	-0.0869983	7	137656608	F	II		rs188898650	46
cg12171807	ARFGAP1	Body	shore	Body-shore	-0.0237467	0.953369	-6.45768	5.04789e-05	0.0206889	1.83362	0.942575	0.966321	0.0237467	20	61914812	R	II	chr20:61915934-61916290
cg24398366	ZBTB8A	1stExon	shore	1stExon-shore	0.0249943	0.0472404	6.45767	5.04792e-05	0.0206889	1.83361	0.0586014	0.0336071	-0.0249943	1	33004890	R	II	chr1:33005423-33005739	rs116980175	1
cg20307302		IGR	shore	IGR-shore	0.0555886	0.219677	6.45747	5.04933e-05	0.0206889	1.83332	0.244945	0.189356	-0.0555886	12	133484621	F	I	chr12:133484658-133485739	rs557624509	29
cg27227050	TMX1	Body	opensea	Body-opensea	-0.0302925	0.950356	-6.45671	5.05451e-05	0.0206983	1.83224	0.936587	0.966879	0.0302925	14	51714791	F	II		rs376369443;rs556321611	8;50
cg24937685	PRDM10	Body	opensea	Body-opensea	-0.0467504	0.89458	-6.45574	5.06117e-05	0.020708	1.83085	0.87333	0.920081	0.0467504	11	129806002	F	II		rs555916349;rs7115229	26;47
cg03168749	OR8B12	TSS200	opensea	TSS200-opensea	0.0328219	0.0635071	6.45518	5.06504e-05	0.020708	1.83004	0.0784262	0.0456043	-0.0328219	11	124413574	F	II
cg12361338		IGR	opensea	IGR-opensea	0.0531686	0.132938	6.45487	5.06717e-05	0.020708	1.8296	0.157105	0.103936	-0.0531686	6	166247968	F	II		rs561957909;rs548629879	0;1
cg11201297	SETBP1	5'UTR	opensea	5'UTR-opensea	0.0464124	0.224622	6.4547	5.06836e-05	0.020708	1.82935	0.245718	0.199306	-0.0464124	18	42273433	F	II
cg21516339	EPRS	TSS1500	shore	TSS1500-shore	-0.0360406	0.930871	-6.45356	5.07617e-05	0.0207099	1.82773	0.914489	0.950529	0.0360406	1	220221229	F	II	chr1:220219416-220219824
cg01145243	RABGAP1L	Body	opensea	Body-opensea	0.17232	0.773267	6.45345	5.07696e-05	0.0207099	1.82757	0.851595	0.679274	-0.17232	1	174450935	R	II
cg15346781	RSAD2	TSS1500	opensea	TSS1500-opensea	0.0542249	0.890591	6.45338	5.07745e-05	0.0207099	1.82747	0.915239	0.861014	-0.0542249	2	7017571	F	II		rs55872551;rs558381698	10;17
cg17433708	IL31	TSS1500	opensea	TSS1500-opensea	-0.0441431	0.927071	-6.45251	5.08345e-05	0.0207227	1.82622	0.907006	0.951149	0.0441431	12	122659253	F	II		rs149817540;rs144748318;rs11059197	1;6;9
cg25923465	STXBP6	Body	opensea	Body-opensea	0.0477815	0.285376	6.45177	5.08854e-05	0.0207317	1.82517	0.307095	0.259313	-0.0477815	14	25423782	F	II		rs534973910;rs191665990;rs183746841;rs186581281	12;37;41;43
cg04146348		IGR	opensea	IGR-opensea	-0.0240973	0.933649	-6.45064	5.09638e-05	0.0207346	1.82355	0.922696	0.946793	0.0240973	11	69790917	R	II		rs143150076	39
cg05816365		IGR	opensea	IGR-opensea	-0.0406269	0.900802	-6.45004	5.10052e-05	0.0207346	1.82269	0.882335	0.922962	0.0406269	1	111758969	R	II		rs556608611	22
cg16791173	JAG2	3'UTR	island	3'UTR-island	-0.0332951	0.927565	-6.44937	5.10513e-05	0.0207346	1.82174	0.91243	0.945726	0.0332951	14	105608260	R	II	chr14:105608147-105608475	rs138171813;rs587743989	21;6
cg07003280	TSPAN4	5'UTR	shore	5'UTR-shore	-0.0424681	0.889811	-6.44929	5.10572e-05	0.0207346	1.82162	0.870507	0.912975	0.0424681	11	848248	F	II	chr11:849087-850982	rs569721533;rs535549615;rs74046654	0;6;30
cg05226533	NPAS3	Body	opensea	Body-opensea	0.050264	0.169881	6.44923	5.1061e-05	0.0207346	1.82154	0.192728	0.142464	-0.050264	14	34011661	R	II		rs529165561;rs142503173;rs569024714;rs532979011	47;42;5;2
cg24885723	CA6	Body	opensea	Body-opensea	0.0427206	0.9505	6.44902	5.10758e-05	0.0207346	1.82123	0.969918	0.927198	-0.0427206	1	9030439	F	II		rs534215911	14
cg10295807	RPSAP52	Body	opensea	Body-opensea	0.0324616	0.945968	6.44867	5.11001e-05	0.0207346	1.82073	0.960723	0.928261	-0.0324616	12	66156145	F	II		rs74100945;rs374148490;rs186317522	0;2;31
cg22705114	SPC24	3'UTR	opensea	3'UTR-opensea	-0.0324421	0.915328	-6.44825	5.11291e-05	0.0207346	1.82013	0.900581	0.933023	0.0324421	19	11257839	F	II		rs192507355;rs183836474;rs539671057;rs557924675;rs200206619;rs188013688	1;9;10;12;26;28
cg14213149		IGR	opensea	IGR-opensea	-0.0311176	0.795044	-6.44765	5.11708e-05	0.0207346	1.81927	0.7809	0.812018	0.0311176	5	178794214	R	II		rs547460688	7
cg07236925	RCCD1	5'UTR	island	5'UTR-island	0.0578977	0.446752	6.44741	5.11876e-05	0.0207346	1.81893	0.47307	0.415172	-0.0578977	15	91498269	R	II	chr15:91497994-91498615	rs562823978;rs574512701;rs2001217;rs560119010;rs527383276;rs551896066;rs563695513	50;33;25;23;21;2;1
cg10444228		IGR	opensea	IGR-opensea	-0.0320975	0.652201	-6.44649	5.12517e-05	0.0207346	1.81761	0.637611	0.669709	0.0320975	3	8701782	R	II		rs140256768;rs539523132;rs369792095;rs569604633	27;15;2;1
cg15430422		IGR	island	IGR-island	-0.0449984	0.883317	-6.44587	5.12946e-05	0.0207346	1.81673	0.862863	0.907862	0.0449984	11	2033916	F	II	chr11:2033707-2033991	rs551266467;rs562993763;rs533443167;rs138553627;rs551736833;rs534441191;rs546263453	0;5;6;7;25;40;51
cg13802844	MITF	TSS200	opensea	TSS200-opensea	0.185854	0.750687	6.44527	5.13368e-05	0.0207346	1.81586	0.835166	0.649311	-0.185854	3	69985550	R	II
cg14440964	TTLL4	Body	opensea	Body-opensea	-0.0234814	0.940644	-6.44499	5.13563e-05	0.0207346	1.81546	0.929971	0.953452	0.0234814	2	219608040	F	II		rs538973755;rs554547041	46;48
cg11445191	PCDHA6	Body	shore	Body-shore	0.143828	0.677896	6.4449	5.13627e-05	0.0207346	1.81533	0.743273	0.599444	-0.143828	5	140227765	R	II	chr5:140228129-140228576	rs547902835	18
cg00187813		IGR	opensea	IGR-opensea	0.100612	0.788077	6.44434	5.14016e-05	0.0207346	1.81453	0.83381	0.733198	-0.100612	9	108438623	R	II		rs566768208	2
cg23318892	PRMT3	Body	opensea	Body-opensea	0.0404119	0.95001	6.44429	5.1405e-05	0.0207346	1.81446	0.968379	0.927967	-0.0404119	11	20489545	R	II		rs146779711;rs139768249	25;2
cg19992015	FOXP1	Body	opensea	Body-opensea	-0.0305817	0.953099	-6.44422	5.141e-05	0.0207346	1.81436	0.939198	0.96978	0.0305817	3	71027139	F	II		rs138465768;rs550575614;rs150690188	0;6;8
cg08414021	VPS8	Body	opensea	Body-opensea	0.106033	0.893372	6.44344	5.14648e-05	0.0207451	1.81324	0.941569	0.835536	-0.106033	3	184607877	F	II		rs552765050	5
cg04236139		IGR	opensea	IGR-opensea	-0.0301784	0.731611	-6.44289	5.15031e-05	0.0207489	1.81246	0.717893	0.748072	0.0301784	18	5905019	R	II		rs16948921;rs183745168	28;1
cg00733150	FAM118A	5'UTR	island	5'UTR-island	0.0557251	0.33692	6.44194	5.15699e-05	0.0207611	1.81109	0.36225	0.306524	-0.0557251	22	45705707	R	I	chr22:45705511-45706616	rs148530837;rs541211717	23;6
cg02873586	ENOX1	Body	opensea	Body-opensea	0.104941	0.407603	6.44135	5.16108e-05	0.0207611	1.81026	0.455303	0.350363	-0.104941	13	43935906	F	II		rs117256792	0
cg08372064	STAMBPL1	Body	opensea	Body-opensea	0.0880375	0.905636	6.44097	5.16376e-05	0.0207611	1.80971	0.945653	0.857615	-0.0880375	10	90670738	F	II		rs148947892	1
cg18385824		IGR	shore	IGR-shore	0.0601188	0.926	6.44082	5.16485e-05	0.0207611	1.80949	0.953326	0.893208	-0.0601188	17	77750385	F	II	chr17:77751378-77751673	rs570293573	27
cg17227564		IGR	opensea	IGR-opensea	-0.0333104	0.886647	-6.44011	5.16984e-05	0.0207648	1.80847	0.871506	0.904817	0.0333104	19	55845538	R	II		rs184857316	38
cg27571988	SYBU	1stExon	shelf	1stExon-shelf	-0.0286584	0.876089	-6.43974	5.17244e-05	0.0207648	1.80794	0.863062	0.891721	0.0286584	8	110661074	R	II	chr8:110656795-110657291	rs565530301	1
cg04974594	ZNRF1	Body	opensea	Body-opensea	0.0373887	0.412249	6.43806	5.18425e-05	0.0207648	1.80554	0.429244	0.391855	-0.0373887	16	75098576	R	II		rs73614068;rs181997492;rs542116304	42;39;32
cg06268979	C1orf198	1stExon	opensea	1stExon-opensea	-0.0318979	0.941594	-6.43792	5.18523e-05	0.0207648	1.80534	0.927095	0.958993	0.0318979	1	230991624	R	II		rs558684727	21
cg03648724	C22orf34	TSS1500	opensea	TSS1500-opensea	0.0412832	0.136607	6.43775	5.18645e-05	0.0207648	1.80509	0.155372	0.114088	-0.0412832	22	50052294	F	II		rs544372233;rs562561603	0;7
cg19611103	TTC7B	Body	opensea	Body-opensea	-0.0270703	0.927052	-6.43774	5.18652e-05	0.0207648	1.80507	0.914747	0.941817	0.0270703	14	91143330	F	II		rs561047405;rs529943614;rs187431177;rs560406091	0;8;22;23
cg01870976	PCSK6	3'UTR	opensea	3'UTR-opensea	0.0440834	0.321721	6.43758	5.18764e-05	0.0207648	1.80485	0.341759	0.297676	-0.0440834	15	101887154	F	II		rs562180252;rs573708465;rs544156012	15;31;44
cg27495447		IGR	opensea	IGR-opensea	-0.0391827	0.763896	-6.43708	5.19116e-05	0.0207648	1.80413	0.746085	0.785268	0.0391827	10	78497501	F	II		rs534059502;rs145401622;rs189273038	0;1;19
cg08373754		IGR	opensea	IGR-opensea	-0.0504667	0.766642	-6.4366	5.19453e-05	0.0207648	1.80345	0.743702	0.794169	0.0504667	8	126694261	F	II		rs564084508;rs187976515;rs546928035	1;35;45
cg18317556	MTURN	Body	opensea	Body-opensea	-0.0411399	0.929713	-6.4366	5.19456e-05	0.0207648	1.80344	0.911013	0.952153	0.0411399	7	30196739	F	II		rs537369061;rs185547076	1;30
cg07836152	CR1L	Body	opensea	Body-opensea	-0.0374301	0.720079	-6.43581	5.20015e-05	0.0207756	1.80231	0.703065	0.740495	0.0374301	1	207849292	F	II
cg11396169		IGR	shore	IGR-shore	0.0445721	0.217959	6.43513	5.20496e-05	0.0207833	1.80134	0.238219	0.193647	-0.0445721	7	1688356	R	II	chr7:1686716-1687008	rs182153674;rs4720886;rs563375611	37;29;18
cg22162239		IGR	opensea	IGR-opensea	0.090412	0.253376	6.43435	5.21049e-05	0.0207843	1.80022	0.294472	0.20406	-0.090412	18	57541538	F	II		rs144535132;rs182223496	1;27
cg21679969	CUL3	Body	shelf	Body-shelf	0.0499365	0.907914	6.43425	5.21118e-05	0.0207843	1.80008	0.930613	0.880676	-0.0499365	2	225445666	F	II	chr2:225449256-225450488	rs545948196;rs552874542	38;49
cg23348374	EIF4B	Body	opensea	Body-opensea	0.102038	0.873681	6.43311	5.21923e-05	0.0207843	1.79845	0.920062	0.818024	-0.102038	12	53405283	F	II		rs532612002;rs7350584	3;38
cg08301181	UNK	TSS1500	shore	TSS1500-shore	0.0573954	0.21259	6.43272	5.22206e-05	0.0207843	1.79788	0.238679	0.181283	-0.0573954	17	73780373	R	II	chr17:73780846-73781308	rs554382443	37
cg21272881	CWF19L2	Body	opensea	Body-opensea	0.115761	0.878416	6.43259	5.22297e-05	0.0207843	1.7977	0.931035	0.815274	-0.115761	11	107216907	F	II		rs117452607;rs150359039	1;37
cg22102391	C13orf16	TSS200	opensea	TSS200-opensea	-0.0372227	0.886349	-6.43243	5.2241e-05	0.0207843	1.79747	0.86943	0.906653	0.0372227	13	111972954	R	II		rs111869298;rs536379629;rs554656421	42;2;1
cg19810038	PHACTR3	TSS200	shore	TSS200-shore	0.0411409	0.0789146	6.43225	5.22539e-05	0.0207843	1.79721	0.097615	0.0564741	-0.0411409	20	58179536	F	II	chr20:58179808-58180787	rs150698983;rs139938716	4;5
cg26013151		IGR	opensea	IGR-opensea	-0.0280866	0.947396	-6.43153	5.23048e-05	0.0207931	1.79618	0.93463	0.962716	0.0280866	2	9835007	F	II		rs137860745;rs75882971;rs572780499;rs541390173	1;32;41;42
cg15069235	HDAC2	Body	shore	Body-shore	0.107402	0.661768	6.43072	5.23629e-05	0.0208048	1.79501	0.710587	0.603185	-0.107402	6	114289969	F	II	chr6:114291411-114292767	rs139642120	33
cg00406489		IGR	opensea	IGR-opensea	0.0361148	0.175112	6.42955	5.24457e-05	0.0208239	1.79335	0.191528	0.155413	-0.0361148	8	47109229	F	II		rs569172885	50
cg01378679		IGR	opensea	IGR-opensea	-0.0262101	0.940996	-6.42876	5.25022e-05	0.0208239	1.79221	0.929083	0.955293	0.0262101	13	48410743	R	II		rs571837391	46
cg00483219	LCP2	Body	opensea	Body-opensea	0.0360718	0.0939413	6.42868	5.2508e-05	0.0208239	1.7921	0.110338	0.0742658	-0.0360718	5	169699120	R	II		rs538290862	1
cg23709855	RAB2B	Body	shelf	Body-shelf	0.0604422	0.634789	6.42782	5.25694e-05	0.0208239	1.79087	0.662263	0.60182	-0.0604422	14	21927732	R	II	chr14:21924242-21924568	rs550382961;rs567082064;rs536550935	4;2;1
cg06889454	MIR656	TSS200	shore	TSS200-shore	-0.0621696	0.801967	-6.42718	5.26153e-05	0.0208239	1.78995	0.773708	0.835877	0.0621696	14	101532938	F	II	chr14:101531643-101532384	rs151232738;rs112573372;rs556331174;rs576208358;rs535760842;rs188410712;rs571745470	0;1;6;8;9;28;40
cg23214408		IGR	opensea	IGR-opensea	-0.0541641	0.62979	-6.42617	5.26881e-05	0.0208239	1.78849	0.60517	0.659334	0.0541641	10	60062896	R	II		rs567187913;rs116456625;rs555509074	39;32;2
cg25430878	ADARB2	Body	opensea	Body-opensea	0.0349018	0.25538	6.42615	5.26896e-05	0.0208239	1.78846	0.271245	0.236343	-0.0349018	10	1257999	R	I		rs372538200	23
cg26268096	PELI2	Body	opensea	Body-opensea	-0.0347458	0.915954	-6.42525	5.27541e-05	0.0208239	1.78717	0.90016	0.934906	0.0347458	14	56691794	R	II		rs551786428	19
cg19477793		IGR	opensea	IGR-opensea	-0.0262562	0.0453076	-6.42423	5.28274e-05	0.0208239	1.78571	0.033373	0.0596292	0.0262562	17	52027331	F	II		rs533363108;rs72463458	0;44
cg01412042	VPS41	Body	opensea	Body-opensea	0.138113	0.746075	6.42415	5.28331e-05	0.0208239	1.7856	0.808854	0.670741	-0.138113	7	38912823	F	II		rs10229531;rs17768753	12;48
cg23926090	GRB7	Body	opensea	Body-opensea	-0.02696	0.951372	-6.424	5.28438e-05	0.0208239	1.78538	0.939118	0.966078	0.02696	17	37899222	R	II		rs148619324;rs200112951;rs199889076	18;6;2
cg18138087		IGR	opensea	IGR-opensea	0.0352792	0.0990793	6.42352	5.28783e-05	0.0208239	1.7847	0.115115	0.0798361	-0.0352792	10	38281234	R	II		rs111412600;rs182781053	45;6
cg23817232	ANK3	Body	opensea	Body-opensea	-0.0279412	0.913665	-6.42343	5.28849e-05	0.0208239	1.78456	0.900964	0.928905	0.0279412	10	61904644	R	II		rs567736462	5
cg13015387		IGR	opensea	IGR-opensea	-0.0233651	0.948947	-6.42328	5.28954e-05	0.0208239	1.78435	0.938327	0.961692	0.0233651	20	62775150	R	II		rs563912513;rs181096075	11;1
cg07592337	PYGM	ExonBnd	opensea	ExonBnd-opensea	-0.0364221	0.820578	-6.42287	5.2925e-05	0.0208239	1.78376	0.804022	0.840445	0.0364221	11	64519975	R	II		rs114138772;rs572480976;rs200481790;rs201777190;rs139570786;rs114730784;rs575153481	51;41;40;31;19;9;2
cg18887067	DLX3	TSS200	island	TSS200-island	0.0272479	0.0895102	6.42247	5.29543e-05	0.0208239	1.78318	0.101896	0.0746478	-0.0272479	17	48072653	R	I	chr17:48070698-48072654
cg17542130		IGR	opensea	IGR-opensea	-0.0284686	0.777269	-6.42228	5.29679e-05	0.0208239	1.78291	0.764329	0.792797	0.0284686	2	175643396	R	II		rs544028626;rs562698426	6;2
cg18811564		IGR	opensea	IGR-opensea	-0.041405	0.861661	-6.42218	5.29748e-05	0.0208239	1.78277	0.84284	0.884245	0.041405	8	101972947	R	II		rs186781178	4
cg21621264	GPR133	Body	shore	Body-shore	-0.0419326	0.929559	-6.42181	5.30014e-05	0.0208239	1.78224	0.910498	0.952431	0.0419326	12	131488390	R	II	chr12:131488696-131488975	rs569985516;rs57744703;rs556023786	36;21;2
cg05757290	NFATC2	Body	opensea	Body-opensea	-0.0350192	0.843469	-6.42156	5.30194e-05	0.0208239	1.78189	0.827552	0.862571	0.0350192	20	50077519	R	II		rs145169318;rs4809845;rs535014198;rs552877780	45;39;19;1
cg03466415	SCN9A	5'UTR	opensea	5'UTR-opensea	-0.0438269	0.884457	-6.42084	5.30714e-05	0.0208239	1.78085	0.864535	0.908362	0.0438269	2	167168852	R	II		rs4131159;rs143623645	39;15
cg02583484	HNRNPA1	Body	shelf	Body-shelf	0.0560306	0.327132	6.42018	5.31193e-05	0.0208239	1.7799	0.352601	0.29657	-0.0560306	12	54677008	F	II	chr12:54673322-54673550	rs555279216;rs374887260;rs111389155;rs111503359	0;1;12;47
cg21996049	FAM186B	Body	opensea	Body-opensea	-0.0474361	0.81122	-6.42009	5.31256e-05	0.0208239	1.77978	0.789658	0.837094	0.0474361	12	49977176	F	II		rs142351589;rs552237918;rs568851016	0;1;49
cg01903702		IGR	opensea	IGR-opensea	0.0579141	0.384935	6.42003	5.313e-05	0.0208239	1.77969	0.41126	0.353346	-0.0579141	1	224351941	F	II		rs186818352;rs568476664	1;45
cg09436970	SEC31A	Body	opensea	Body-opensea	0.0379888	0.940812	6.41999	5.31331e-05	0.0208239	1.77963	0.958079	0.92009	-0.0379888	4	83755515	F	II		rs186016715	23
cg26944420	GRM7	Body	opensea	Body-opensea	0.0431778	0.125166	6.41956	5.31645e-05	0.0208249	1.77901	0.144792	0.101615	-0.0431778	3	7602120	R	II		rs76607289;rs1143740;rs56938368	46;45;2
cg09101894	PIK3R1	Body	shore	Body-shore	0.0802625	0.922472	6.41859	5.32348e-05	0.0208411	1.77762	0.958955	0.878693	-0.0802625	5	67583627	R	II	chr5:67584213-67584451	rs561514260;rs116577594;rs145076309	44;31;30
cg24855780	TNKS1BP1	5'UTR	shelf	5'UTR-shelf	0.0500637	0.323963	6.41809	5.32713e-05	0.0208441	1.77689	0.346719	0.296656	-0.0500637	11	57089366	R	II	chr11:57091614-57092831	rs553347344;rs201599810;rs200929059	26;19;1
cg02592739		IGR	opensea	IGR-opensea	0.137241	0.825569	6.41689	5.33581e-05	0.0208455	1.77518	0.887951	0.750711	-0.137241	15	101279825	R	II
cg12970937	CALCR	5'UTR	opensea	5'UTR-opensea	0.053588	0.884091	6.41683	5.33627e-05	0.0208455	1.77509	0.908449	0.854861	-0.053588	7	93188125	F	II		rs564501310;rs574503247;rs554128903	0;40;49
cg15671946	AMMECR1	5'UTR	opensea	5'UTR-opensea	0.0938832	0.861754	6.41654	5.33834e-05	0.0208455	1.77468	0.904428	0.810545	-0.0938832	X	109652292	R	II
cg12783942	HLCS	Body	opensea	Body-opensea	0.0625883	0.935824	6.41644	5.33905e-05	0.0208455	1.77454	0.964273	0.901685	-0.0625883	21	38156279	F	II		rs532048953;rs551962580	0;10
cg10643049		IGR	shelf	IGR-shelf	0.0789169	0.160287	6.41574	5.34415e-05	0.0208541	1.77353	0.196158	0.117241	-0.0789169	7	27235733	R	II	chr7:27238690-27240311	rs189279194	16
cg25072611	NMNAT3	Body	opensea	Body-opensea	0.125262	0.598328	6.4148	5.351e-05	0.0208586	1.77218	0.655265	0.530003	-0.125262	3	139303776	R	II		rs138978876;rs77244629;rs141514728	34;22;1
cg27038049	LINC01094	Body	opensea	Body-opensea	0.118251	0.820857	6.41466	5.35207e-05	0.0208586	1.77197	0.874608	0.756357	-0.118251	4	79588842	F	II		rs555757224;rs574602461;rs148622084	1;14;47
cg27639104	KCNQ1	1stExon	opensea	1stExon-opensea	-0.0437833	0.716821	-6.41437	5.35416e-05	0.0208586	1.77156	0.696919	0.740703	0.0437833	11	2482929	R	II		rs564790306;rs141322646;rs201090517	18;2;1
cg04831392	MAL	3'UTR	opensea	3'UTR-opensea	-0.0356589	0.883222	-6.41397	5.35708e-05	0.0208586	1.77099	0.867014	0.902673	0.0356589	2	95719392	F	II		rs192956297;rs535146147;rs547317053	3;5;34
cg15236080	MIR133A1HG	TSS1500	opensea	TSS1500-opensea	0.0754826	0.918668	6.4136	5.35975e-05	0.0208586	1.77046	0.952978	0.877496	-0.0754826	18	19411699	F	II		rs139016380;rs149387444	34;40
cg05554991	IL12RB2	TSS1500	shore	TSS1500-shore	0.127632	0.809964	6.41302	5.36401e-05	0.0208639	1.76963	0.867978	0.740346	-0.127632	1	67772320	F	II	chr1:67773329-67773767	rs112759749;rs56187736	0;24
cg03609058	ITGA2B	TSS1500	opensea	TSS1500-opensea	-0.0345198	0.909287	-6.41182	5.37282e-05	0.0208777	1.7679	0.893597	0.928116	0.0345198	17	42467867	F	II		rs555454356	1
cg16201061	PPP2R5C	Body	island	Body-island	-0.0414226	0.93334	-6.41175	5.37335e-05	0.0208777	1.76779	0.914511	0.955934	0.0414226	14	102358090	F	II	chr14:102357887-102358101	rs75681836;rs547904127;rs75720048	10;13;45
cg15572575	SEPT9	Body	opensea	Body-opensea	-0.0256706	0.958529	-6.41134	5.3763e-05	0.0208779	1.76722	0.946861	0.972531	0.0256706	17	75438133	F	II		rs79075088;rs527984460	1;41
cg17755269	STK40	5'UTR	opensea	5'UTR-opensea	0.0926674	0.721382	6.40973	5.3881e-05	0.0209125	1.7649	0.763503	0.670836	-0.0926674	1	36831609	F	II
cg18011672		IGR	shelf	IGR-shelf	-0.0413546	0.836434	-6.40811	5.40007e-05	0.0209249	1.76257	0.817637	0.858991	0.0413546	2	190522601	F	II	chr2:190526058-190526419	rs149361959;rs182992908;rs563085440	18;21;36
cg06009834		IGR	opensea	IGR-opensea	-0.0353392	0.846967	-6.40802	5.40069e-05	0.0209249	1.76245	0.830904	0.866243	0.0353392	13	44833543	R	II		rs4592556;rs1105926	41;9
cg06779241	CD6	TSS1500	opensea	TSS1500-opensea	-0.0261519	0.918447	-6.40746	5.40486e-05	0.0209249	1.76163	0.90656	0.932712	0.0261519	11	60738360	R	II		rs549952575;rs144268464	35;2
cg20165252	PLEKHG1	TSS1500	shore	TSS1500-shore	-0.0491353	0.784968	-6.40702	5.40809e-05	0.0209249	1.761	0.762634	0.811769	0.0491353	6	150919919	F	II	chr6:150920904-150922146	rs116077424	0
cg24149455	GPC6	Body	opensea	Body-opensea	0.0956603	0.822823	6.40699	5.40834e-05	0.0209249	1.76096	0.866305	0.770644	-0.0956603	13	94214495	F	II		rs556928546	0
cg01781663	CTNNA2	5'UTR	opensea	5'UTR-opensea	0.0605048	0.234424	6.4063	5.41344e-05	0.0209249	1.75996	0.261926	0.201421	-0.0605048	2	80591054	R	II
cg14640712	PWP2	TSS1500	island	TSS1500-island	0.0562417	0.206909	6.40616	5.41441e-05	0.0209249	1.75977	0.232474	0.176232	-0.0562417	21	45526961	R	II	chr21:45526956-45527813	rs543000595;rs534834965	44;31
cg11653000		IGR	opensea	IGR-opensea	-0.0439129	0.766964	-6.40519	5.42159e-05	0.0209249	1.75838	0.747004	0.790917	0.0439129	6	43906303	R	II		rs66760320;rs138477941	50;13
cg09656934	TDRD5	5'UTR	island	5'UTR-island	-0.0435182	0.835901	-6.40434	5.42789e-05	0.0209249	1.75715	0.81612	0.859638	0.0435182	1	179561500	F	II	chr1:179560751-179561596	rs574023415;rs542642769;rs35577489;rs372109979;rs551416212	7;12;27;33;34
cg00433611	IPP	Body	opensea	Body-opensea	0.14066	0.817572	6.40433	5.42798e-05	0.0209249	1.75714	0.881508	0.740848	-0.14066	1	46184922	F	II
cg01566277		IGR	opensea	IGR-opensea	0.0500967	0.951579	6.40431	5.42815e-05	0.0209249	1.7571	0.97435	0.924253	-0.0500967	12	59735617	R	II
cg27096740		IGR	opensea	IGR-opensea	0.0252104	0.64954	6.40394	5.43085e-05	0.0209249	1.75658	0.660999	0.635789	-0.0252104	4	3617603	F	II		rs546222796;rs144614025;rs538769457;rs558320507	7;20;34;46
cg18269183	ETV5	TSS1500	shore	TSS1500-shore	0.0513279	0.396375	6.4035	5.43411e-05	0.0209249	1.75595	0.419706	0.368378	-0.0513279	3	185827965	F	II	chr3:185825462-185827003	rs536340382	44
cg03028769	CDH23	Body	opensea	Body-opensea	-0.0218605	0.900164	-6.40292	5.43842e-05	0.0209249	1.75511	0.890227	0.912088	0.0218605	10	73421791	F	II		rs555404322;rs188652288	1;46
cg21262776	PRDM16	Body	shelf	Body-shelf	0.0468726	0.331885	6.4029	5.43858e-05	0.0209249	1.75508	0.353191	0.306318	-0.0468726	1	3144113	F	I	chr1:3147845-3148081	rs552137951;rs571241659	13;35
cg21970554	ZFP28	1stExon	island	1stExon-island	0.052509	0.263449	6.40281	5.43925e-05	0.0209249	1.75495	0.287317	0.234808	-0.052509	19	57050370	R	I	chr19:57049675-57050646	rs543794522;rs556209312;rs576269221	47;33;12
cg24603028	SOAT2	1stExon	opensea	1stExon-opensea	-0.0273669	0.943193	-6.40236	5.44261e-05	0.0209249	1.7543	0.930754	0.95812	0.0273669	12	53497306	R	II		rs560941335;rs2280698;rs543881265;rs145637698	40;20;2;1
cg16831427	AWAT2	3'UTR	opensea	3'UTR-opensea	-0.0344362	0.939689	-6.40197	5.44545e-05	0.0209249	1.75375	0.924036	0.958472	0.0344362	X	69260586	F	II
cg25497157		IGR	shelf	IGR-shelf	0.0864381	0.882428	6.40165	5.44782e-05	0.0209249	1.75329	0.921718	0.83528	-0.0864381	X	71499379	R	II	chrX:71496700-71497227	rs3761521	34
cg10213756	PPP3CA	Body	opensea	Body-opensea	0.0677606	0.915846	6.4013	5.45049e-05	0.0209249	1.75278	0.946646	0.878886	-0.0677606	4	102193235	R	II		rs77094704;rs565911213	41;4
cg09884290	PICALM	Body	opensea	Body-opensea	0.12045	0.388402	6.40106	5.45224e-05	0.0209249	1.75244	0.443151	0.322702	-0.12045	11	85699284	F	II		rs531161735;rs552478232	45;49
cg01330998	IL18R1	Body	opensea	Body-opensea	0.0644826	0.908137	6.40027	5.45812e-05	0.020929	1.7513	0.937447	0.872964	-0.0644826	2	103008376	F	II		rs565068099;rs530824701;rs192917437;rs561071494	1;18;20;23
cg25515684		IGR	opensea	IGR-opensea	0.0446783	0.168151	6.40014	5.45912e-05	0.020929	1.75111	0.188459	0.143781	-0.0446783	20	4068770	R	II		rs545735960	1
cg02305358		IGR	opensea	IGR-opensea	0.0490156	0.208442	6.39904	5.46729e-05	0.0209492	1.74954	0.230722	0.181707	-0.0490156	17	75930111	F	II		rs547766302	48
cg19856499	FIGNL2	1stExon	island	1stExon-island	0.0925715	0.355813	6.3985	5.47132e-05	0.0209535	1.74876	0.397891	0.305319	-0.0925715	12	52215042	F	II	chr12:52214179-52216138	rs539583759;rs556279694	13;27
cg14155563	R3HDM1	Body	opensea	Body-opensea	0.0740602	0.921199	6.39696	5.48287e-05	0.0209698	1.74654	0.954863	0.880802	-0.0740602	2	136415125	F	II		rs540620949	0
cg04930840	RGS6	Body	opensea	Body-opensea	0.0373835	0.256091	6.39642	5.48686e-05	0.0209698	1.74577	0.273083	0.2357	-0.0373835	14	72703540	R	II		rs566098623;rs533806963;rs185157491;rs576882438;rs112801826;rs182997324	51;37;35;34;32;1
cg03157659		IGR	opensea	IGR-opensea	0.0582649	0.127876	6.3964	5.487e-05	0.0209698	1.74574	0.15436	0.0960952	-0.0582649	6	169810136	F	II		rs190735468;rs541524465;rs559633550	0;2;3
cg07739472	PGGT1B	TSS1500	shore	TSS1500-shore	0.0337404	0.947192	6.39638	5.4872e-05	0.0209698	1.74571	0.962528	0.928788	-0.0337404	5	114599159	R	II	chr5:114598301-114598657
cg08134681		IGR	opensea	IGR-opensea	0.0434938	0.100519	6.39581	5.49144e-05	0.0209746	1.74489	0.120289	0.0767954	-0.0434938	2	88742592	R	II
cg13023205		IGR	shore	IGR-shore	0.0445904	0.36451	6.39511	5.49672e-05	0.0209746	1.74388	0.384779	0.340188	-0.0445904	17	81060243	R	II	chr17:81061938-81062324
cg18579455	REST	5'UTR	shore	5'UTR-shore	0.0691825	0.302929	6.39499	5.4976e-05	0.0209746	1.74371	0.334375	0.265193	-0.0691825	4	57776663	F	II	chr4:57773867-57775602
cg06732688		IGR	opensea	IGR-opensea	-0.0378146	0.890781	-6.39436	5.50233e-05	0.0209746	1.74281	0.873592	0.911407	0.0378146	20	10705657	F	II		rs538338137;rs577521922;rs535647785	13;21;46
cg10160975	LRFN5	TSS1500	shore	TSS1500-shore	0.0450852	0.357639	6.39427	5.50299e-05	0.0209746	1.74268	0.378132	0.333047	-0.0450852	14	42075810	R	II	chr14:42075858-42076329	rs573894260	1
cg20403557	LVRN	Body	island	Body-island	0.0260873	0.940649	6.3928	5.51408e-05	0.0210057	1.74056	0.952507	0.92642	-0.0260873	5	115299088	F	I	chr5:115298350-115299137	rs182271963;rs147672024	1;17
cg21902759	RAB40B	Body	shore	Body-shore	-0.0302659	0.919457	-6.39143	5.52444e-05	0.0210341	1.73858	0.9057	0.935965	0.0302659	17	80648978	F	II	chr17:80649885-80650111	rs540315019;rs565283011;rs369337904;rs114820721	0;1;5;7
cg21789136	PVALB	5'UTR	island	5'UTR-island	0.0426831	0.125585	6.39087	5.52864e-05	0.021039	1.73778	0.144987	0.102304	-0.0426831	22	37213466	F	II	chr22:37212769-37213467	rs568262209;rs182372285;rs73884025;rs377337331	0;7;15;31
cg04920575	AGAP1	Body	opensea	Body-opensea	-0.0295285	0.929439	-6.3904	5.53216e-05	0.0210412	1.73711	0.916017	0.945545	0.0295285	2	236720980	F	II		rs186533357;rs13391204;rs149214232	6;30;35
cg02463485	ESRRA	Body	opensea	Body-opensea	-0.034765	0.847289	-6.38868	5.54523e-05	0.0210731	1.73462	0.831487	0.866252	0.034765	11	64078569	F	II		rs577434811;rs41294396;rs559729569;rs190148651	0;12;21;33
cg01537645	ESRRG	5'UTR	opensea	5'UTR-opensea	0.0455656	0.888659	6.38853	5.54637e-05	0.0210731	1.73441	0.909371	0.863805	-0.0455656	1	217110605	F	I		rs145726767;rs531010102	1;50
cg00089966		IGR	shelf	IGR-shelf	0.0280372	0.638047	6.38789	5.55117e-05	0.0210762	1.7335	0.650791	0.622754	-0.0280372	5	159340430	R	II	chr5:159343215-159343574	rs146328505;rs569999446	27;20
cg00842670	HSBP1L1	Body	shelf	Body-shelf	0.0488248	0.922681	6.38741	5.55485e-05	0.0210762	1.7328	0.944874	0.896049	-0.0488248	18	77728011	R	II	chr18:77724352-77724836	rs191755322;rs544682741	44;25
cg15369751		IGR	opensea	IGR-opensea	0.0630661	0.209051	6.38726	5.55595e-05	0.0210762	1.73259	0.237717	0.174651	-0.0630661	14	51940694	R	II		rs573158709;rs116906167	3;1
cg19477032	FAM60A	5'UTR	opensea	5'UTR-opensea	0.0998792	0.888771	6.38652	5.56158e-05	0.0210809	1.73152	0.93417	0.834291	-0.0998792	12	31452973	F	II		rs71444394	4
cg03332224	EHBP1	Body	opensea	Body-opensea	0.0577103	0.872347	6.38619	5.56412e-05	0.0210809	1.73104	0.898579	0.840868	-0.0577103	2	63085418	R	II		rs148791621;rs565803103	27;2
cg06896551	NFASC	5'UTR	opensea	5'UTR-opensea	0.0415892	0.137218	6.38595	5.56596e-05	0.0210809	1.73069	0.156122	0.114533	-0.0415892	1	204839575	R	II		rs535999282	51
cg00883311	EHBP1	TSS1500	shore	TSS1500-shore	-0.0474735	0.914913	-6.38556	5.56891e-05	0.021081	1.73014	0.893334	0.940807	0.0474735	2	62932096	F	II	chr2:62932595-62933353	rs141766327	7
cg19839277	TAF8	Body	opensea	Body-opensea	-0.0384392	0.912793	-6.385	5.57316e-05	0.021086	1.72933	0.895321	0.93376	0.0384392	6	42042887	F	II		rs143762946	33
cg13042094		IGR	opensea	IGR-opensea	0.0381252	0.140734	6.38456	5.57655e-05	0.0210877	1.72869	0.158063	0.119938	-0.0381252	12	127873774	R	II		rs568947439	2
cg03237401	MIR1278	TSS1500	opensea	TSS1500-opensea	0.135962	0.89094	6.38374	5.58275e-05	0.0210925	1.72752	0.95274	0.816779	-0.135962	1	193104672	F	II
cg12851711		IGR	opensea	IGR-opensea	0.108904	0.765798	6.38333	5.58586e-05	0.0210925	1.72693	0.8153	0.706395	-0.108904	8	16613115	F	II		rs572164950;rs570659539;rs553595469;rs573490047;rs542942326;rs7823017;rs531359533;rs115422428;rs137968111	1;5;26;27;31;33;39;43;44
cg08212948		IGR	opensea	IGR-opensea	-0.0411729	0.916899	-6.38318	5.58702e-05	0.0210925	1.72671	0.898184	0.939357	0.0411729	8	129587476	F	II		rs575724969;rs543162197	0;29
cg20666271	SCARB2	TSS1500	island	TSS1500-island	0.0474663	0.529435	6.3824	5.59297e-05	0.0210925	1.72559	0.551011	0.503545	-0.0474663	4	77135351	R	II	chr4:77134566-77135377	rs192416822	49
cg24126941		IGR	island	IGR-island	0.0510809	0.155762	6.38203	5.59586e-05	0.0210925	1.72505	0.178981	0.1279	-0.0510809	14	38068553	F	II	chr14:38067446-38069207	rs540132314;rs553744128	17;23
cg19633192		IGR	opensea	IGR-opensea	-0.0333403	0.849042	-6.38178	5.59775e-05	0.0210925	1.72469	0.833887	0.867227	0.0333403	5	2633477	F	II
cg16189091		IGR	island	IGR-island	-0.0373516	0.949266	-6.38118	5.60238e-05	0.0210925	1.72382	0.932288	0.96964	0.0373516	10	134896912	F	II	chr10:134896690-134897151	rs190839556	15
cg23739547	CDC42BPB	Body	opensea	Body-opensea	0.0437365	0.915711	6.38115	5.60254e-05	0.0210925	1.72379	0.935592	0.891855	-0.0437365	14	103452516	F	II		rs34084724;rs542379317	4;44
cg14304960	ANK1	Body	opensea	Body-opensea	0.069954	0.239183	6.38066	5.60629e-05	0.0210925	1.72309	0.27098	0.201026	-0.069954	8	41743291	R	II		rs535321025	3
cg08162465		IGR	opensea	IGR-opensea	0.128054	0.767135	6.38056	5.60706e-05	0.0210925	1.72294	0.825341	0.697287	-0.128054	1	87668671	R	II		rs182414484;rs557079786	22;16
cg22311403	MLLT4	Body	island	Body-island	-0.0281092	0.959327	-6.37947	5.61549e-05	0.0211088	1.72136	0.94655	0.974659	0.0281092	6	168352521	F	II	chr6:168352516-168352728
cg19262433	SYT14	5'UTR	opensea	5'UTR-opensea	0.116678	0.814582	6.37924	5.61725e-05	0.0211088	1.72103	0.867617	0.750939	-0.116678	1	210124964	F	II		rs147588120;rs185568103	0;8
cg03950000	SLAMF1	TSS1500	opensea	TSS1500-opensea	0.0479017	0.155271	6.37716	5.63323e-05	0.0211289	1.71804	0.177045	0.129143	-0.0479017	1	160617327	F	II		rs113215367;rs561984167;rs185599156	10;29;47
cg25856065	ARHGEF12	Body	opensea	Body-opensea	0.0705843	0.235356	6.3771	5.63371e-05	0.0211289	1.71795	0.26744	0.196856	-0.0705843	11	120338478	F	II		rs7129585;rs75981751	6;30
cg13297120		IGR	opensea	IGR-opensea	-0.0549875	0.859606	-6.37639	5.63916e-05	0.0211289	1.71693	0.834611	0.889599	0.0549875	11	115545869	F	II		rs550573957;rs181391338	0;15
cg07047570	INSM1	1stExon	shore	1stExon-shore	0.0362626	0.235605	6.37618	5.64074e-05	0.0211289	1.71663	0.252088	0.215825	-0.0362626	20	20350813	F	I	chr20:20344400-20350605	rs7272722;rs181844032;rs183926805	21;34;38
cg14570890		IGR	opensea	IGR-opensea	0.0476443	0.334361	6.37606	5.6417e-05	0.0211289	1.71646	0.356017	0.308373	-0.0476443	6	168492214	R	II		rs541211609;rs540427626	21;2
cg20932849		IGR	island	IGR-island	0.0601881	0.164213	6.37589	5.64305e-05	0.0211289	1.7162	0.191571	0.131383	-0.0601881	1	161369236	R	II	chr1:161368863-161369932	rs551935928;rs562795329;rs531466319	47;39;7
cg10608230	CUGBP2	Body	opensea	Body-opensea	0.0514383	0.149817	6.37567	5.64468e-05	0.0211289	1.7159	0.173198	0.121759	-0.0514383	10	11344307	F	II		rs574139679;rs543494131	17;44
cg26337123		IGR	island	IGR-island	0.0273198	0.343489	6.37516	5.64866e-05	0.0211289	1.71516	0.355907	0.328587	-0.0273198	7	64734517	F	II	chr7:64734488-64734692	rs558383995;rs186675769;rs532564809;rs552724061	14;19;40;47
cg09538921	IL27RA	TSS200	shore	TSS200-shore	0.030263	0.689742	6.37454	5.65347e-05	0.0211289	1.71426	0.703498	0.673235	-0.030263	19	14142201	R	II	chr19:14142398-14142977
cg09509267	PIKFYVE	TSS1500	shore	TSS1500-shore	0.0703605	0.181103	6.37426	5.65564e-05	0.0211289	1.71386	0.213085	0.142725	-0.0703605	2	209130442	R	II	chr2:209130748-209131065
cg04143348	TMEM20	Body	shelf	Body-shelf	0.0837746	0.848471	6.37363	5.66052e-05	0.0211289	1.71295	0.88655	0.802776	-0.0837746	10	95656819	R	II	chr10:95653641-95654181	rs193032952;rs139942239	37;1
cg06422388		IGR	opensea	IGR-opensea	-0.0258489	0.908108	-6.37353	5.66128e-05	0.0211289	1.7128	0.896359	0.922207	0.0258489	10	36201305	R	II		rs182500215;rs200320329;rs562843864	37;31;15
cg05875648		IGR	opensea	IGR-opensea	0.0315471	0.178541	6.37331	5.66294e-05	0.0211289	1.7125	0.19288	0.161333	-0.0315471	1	152937699	F	II		rs570569915;rs79181611	0;1
cg14091944	CCDC50	Body	opensea	Body-opensea	0.0283748	0.97139	6.37286	5.66649e-05	0.0211289	1.71184	0.984287	0.955912	-0.0283748	3	191063420	R	II
cg00859792	GCNT2	5'UTR	opensea	5'UTR-opensea	-0.0214094	0.887425	-6.37256	5.66878e-05	0.0211289	1.71141	0.877693	0.899102	0.0214094	6	10556069	R	II		rs143355612;rs552405670	28;19
cg15519382		IGR	opensea	IGR-opensea	0.0369169	0.135465	6.37247	5.66947e-05	0.0211289	1.71128	0.152245	0.115329	-0.0369169	14	55556394	R	II
cg17533725	ADTRP	Body	opensea	Body-opensea	-0.0453091	0.886783	-6.37154	5.67668e-05	0.0211448	1.70994	0.866188	0.911497	0.0453091	6	11737776	F	II		rs558283651	1
cg16037896		IGR	shelf	IGR-shelf	-0.0424117	0.845038	-6.37111	5.68009e-05	0.0211464	1.70931	0.82576	0.868172	0.0424117	7	155287072	R	II	chr7:155284018-155284356	rs557619152;rs573082548	43;1
cg20645010	DHX37	Body	opensea	Body-opensea	-0.0294499	0.933397	-6.37037	5.68581e-05	0.0211464	1.70825	0.920011	0.949461	0.0294499	12	125438540	R	II		rs4516060;rs553181503;rs4258464	26;25;19
cg02858563		IGR	opensea	IGR-opensea	-0.0447997	0.80871	-6.37036	5.6859e-05	0.0211464	1.70823	0.788347	0.833147	0.0447997	10	64885888	R	II		rs370508606;rs574823911;rs537141833	43;25;2
cg17001408	RGS7	Body	opensea	Body-opensea	0.0277263	0.113795	6.3673	5.70974e-05	0.0212215	1.70383	0.126398	0.098672	-0.0277263	1	241320771	R	II		rs539362146;rs188434709	19;2
cg21572631		IGR	opensea	IGR-opensea	0.0798603	0.144465	6.36651	5.71593e-05	0.0212215	1.70269	0.180765	0.100905	-0.0798603	1	239414815	F	II		rs16838106	0
cg23009865		IGR	opensea	IGR-opensea	-0.0553366	0.875745	-6.36645	5.71638e-05	0.0212215	1.7026	0.850592	0.905929	0.0553366	15	65615447	F	II		rs184422837	0
cg27522780	ACADS	TSS200	island	TSS200-island	0.0622006	0.42152	6.36585	5.7211e-05	0.0212215	1.70173	0.449793	0.387593	-0.0622006	12	121163493	R	II	chr12:121163472-121163913	rs180849439;rs561687290	9;9
cg07341306		IGR	opensea	IGR-opensea	-0.0362085	0.900405	-6.36547	5.72411e-05	0.0212215	1.70118	0.883947	0.920155	0.0362085	8	130702164	R	II
cg02102424	SYN2	Body	island	Body-island	-0.0428433	0.840864	-6.3652	5.72619e-05	0.0212215	1.7008	0.821389	0.864233	0.0428433	3	12046618	F	II	chr3:12045652-12046627	rs555850280	20
cg13467428	LYST	Body	opensea	Body-opensea	0.0952832	0.640823	6.36503	5.72757e-05	0.0212215	1.70054	0.684134	0.588851	-0.0952832	1	236043760	R	II		rs201810135;rs12751360;rs150925628;rs558233192	48;42;5;1
cg23378565	MAD1L1	Body	opensea	Body-opensea	-0.0197104	0.957427	-6.36476	5.72963e-05	0.0212215	1.70016	0.948468	0.968178	0.0197104	7	2036160	F	II		rs148728087;rs568652965;rs537808856;rs534458899;rs375130255;rs369192036	1;5;18;19;34;44
cg08620154		IGR	shore	IGR-shore	0.0392348	0.255166	6.36349	5.73962e-05	0.0212283	1.69833	0.273	0.233765	-0.0392348	8	69244553	R	II	chr8:69242920-69243803	rs545752888;rs559208043	34;29
cg05598330	C2CD2	Body	opensea	Body-opensea	0.0614246	0.923491	6.36348	5.73971e-05	0.0212283	1.69831	0.951411	0.889986	-0.0614246	21	43316705	F	II		rs549024559;rs146568083;rs141240652	0;32;38
cg16737792		IGR	opensea	IGR-opensea	-0.0401443	0.874231	-6.36262	5.74646e-05	0.0212283	1.69707	0.855984	0.896128	0.0401443	17	44988926	R	II		rs185960185;rs529130058;rs146414926	41;8;2
cg04384914	RAD51L1	Body	opensea	Body-opensea	-0.0308505	0.855707	-6.36213	5.7503e-05	0.0212283	1.69637	0.841684	0.872534	0.0308505	14	68759670	R	II		rs34495454	23
cg18800681	NDUFS6	Body	opensea	Body-opensea	-0.0295702	0.910843	-6.36213	5.75034e-05	0.0212283	1.69636	0.897402	0.926972	0.0295702	5	1814073	F	II		rs190912698;rs550372994	0;30
cg17563088	FAM110B	3'UTR	shore	3'UTR-shore	0.0722369	0.879758	6.36206	5.75088e-05	0.0212283	1.69627	0.912593	0.840356	-0.0722369	8	59060066	R	II	chr8:59058167-59059414	rs549982360;rs113029886	34;33
cg02902545	NME6	TSS1500	shore	TSS1500-shore	0.1111	0.888595	6.36191	5.75206e-05	0.0212283	1.69605	0.939095	0.827995	-0.1111	3	48344313	F	II	chr3:48342584-48343258	rs146277649;rs575956338;rs138159001	0;14;16
cg10555800		IGR	opensea	IGR-opensea	0.0396293	0.168234	6.36107	5.75867e-05	0.0212387	1.69484	0.186247	0.146618	-0.0396293	1	168356606	F	II		rs542562734;rs561208840	11;51
cg15732759		IGR	opensea	IGR-opensea	-0.0367617	0.842189	-6.3608	5.76079e-05	0.0212387	1.69445	0.825479	0.862241	0.0367617	12	131156004	R	II		rs551829892;rs571781299;rs537667387	47;30;2
cg25428846		IGR	opensea	IGR-opensea	0.048816	0.129239	6.36013	5.76609e-05	0.0212474	1.69348	0.151428	0.102612	-0.048816	4	141107931	R	II		rs554392891;rs115818062;rs543142959;rs184602755;rs554946186;rs187476934	44;29;16;4;2;1
cg20583816	C10orf93	3'UTR	shore	3'UTR-shore	-0.0319304	0.947243	-6.35912	5.77411e-05	0.021252	1.69202	0.932729	0.964659	0.0319304	10	134742937	F	II	chr10:134740801-134741033	rs370121069;rs547496534	1;4
cg00939432	NIPSNAP1	TSS1500	shore	TSS1500-shore	0.0249761	0.0518632	6.35911	5.7742e-05	0.021252	1.692	0.063216	0.0382399	-0.0249761	22	29977677	F	II	chr22:29976920-29977216	rs112695533	8
cg21535772	GAD1	Body	island	Body-island	0.0392703	0.584622	6.35845	5.77943e-05	0.021252	1.69105	0.602473	0.563202	-0.0392703	2	171679906	R	II	chr2:171678546-171680358
cg16630679	TMEM110-MUSTN1	Body	opensea	Body-opensea	-0.0268281	0.950425	-6.35815	5.78179e-05	0.021252	1.69062	0.93823	0.965058	0.0268281	3	52901752	F	II		rs547830633;rs567709203;rs536784663;rs141652552	1;10;15;28
cg20618167	ABCA12	ExonBnd	opensea	ExonBnd-opensea	0.100049	0.597362	6.35808	5.78231e-05	0.021252	1.69052	0.642839	0.54279	-0.100049	2	215823747	F	II		rs558563793;rs6740406;rs192684455;rs141723099;rs146558174	13;15;30;36;51
cg07039885		IGR	opensea	IGR-opensea	-0.060294	0.674888	-6.35774	5.78502e-05	0.021252	1.69003	0.647482	0.707776	0.060294	2	192401106	R	II		rs74870137;rs567948305	38;26
cg07398798	ARHGAP6	Body	opensea	Body-opensea	-0.0354427	0.931748	-6.35707	5.79036e-05	0.0212608	1.68906	0.915638	0.95108	0.0354427	X	11483145	R	II
cg25736968	LOC100287792	TSS200	opensea	TSS200-opensea	-0.0289166	0.930649	-6.35432	5.81222e-05	0.0213302	1.68509	0.917505	0.946422	0.0289166	20	36305210	R	II		rs10485478;rs6020129;rs535334382;rs557070109	48;37;6;2
cg17454558		IGR	opensea	IGR-opensea	0.110698	0.842319	6.35383	5.81614e-05	0.0213337	1.68438	0.892636	0.781938	-0.110698	22	22464636	R	II
cg27644899		IGR	opensea	IGR-opensea	0.0379377	0.115821	6.35305	5.82234e-05	0.0213404	1.68326	0.133066	0.0951281	-0.0379377	1	216630266	R	II		rs140364342;rs530488088;rs542369832;rs555686399	43;14;2;1
cg22232206	SRF	TSS1500	shore	TSS1500-shore	0.0433981	0.349077	6.35262	5.8258e-05	0.0213404	1.68263	0.368803	0.325405	-0.0433981	6	43138185	R	II	chr6:43138711-43140292	rs532634178;rs139252004	25;7
cg27275723	HMCN1	Body	opensea	Body-opensea	0.124703	0.476348	6.35249	5.82683e-05	0.0213404	1.68245	0.533031	0.408328	-0.124703	1	185887838	F	II		rs539482106;rs551194012;rs114928551;rs538066222	27;28;40;43
cg18675847	AFF1	5'UTR	opensea	5'UTR-opensea	0.041206	0.899582	6.35134	5.83602e-05	0.0213632	1.68079	0.918312	0.877106	-0.041206	4	87865779	F	I		rs182837474;rs541022666	1;6
cg14205016		IGR	shore	IGR-shore	0.062323	0.164005	6.35012	5.84579e-05	0.0213784	1.67902	0.192334	0.130011	-0.062323	11	8290476	R	II	chr11:8289532-8290322
cg04182318	NTRK1	Body	shelf	Body-shelf	-0.0500948	0.669716	-6.34982	5.8482e-05	0.0213784	1.67859	0.646946	0.69704	0.0500948	1	156812236	F	II	chr1:156814881-156815792	rs140531495;rs547959873	0;12
cg00621583		IGR	shelf	IGR-shelf	0.0518079	0.805633	6.34971	5.84907e-05	0.0213784	1.67843	0.829182	0.777374	-0.0518079	3	41237304	F	I	chr3:41240162-41241631	rs370955183;rs146236200	3;4
cg11025911	LINC00922	Body	opensea	Body-opensea	0.137356	0.745569	6.34904	5.85443e-05	0.0213845	1.67747	0.808004	0.670648	-0.137356	16	65605793	F	II		rs144173343	0
cg03364813		IGR	opensea	IGR-opensea	-0.0383268	0.872869	-6.34876	5.85668e-05	0.0213845	1.67706	0.855448	0.893775	0.0383268	8	129874077	F	II		rs566679242	13
cg09638686	MIR548H4	Body	opensea	Body-opensea	0.0672878	0.777676	6.34836	5.85994e-05	0.0213856	1.67648	0.808261	0.740973	-0.0672878	15	69411787	R	II
cg06839900	HES5	TSS1500	island	TSS1500-island	0.0469147	0.366761	6.34661	5.87397e-05	0.021426	1.67396	0.388085	0.341171	-0.0469147	1	2461900	R	I	chr1:2460760-2462010
cg24039462		IGR	opensea	IGR-opensea	0.0413276	0.277866	6.34618	5.87742e-05	0.0214277	1.67334	0.296651	0.255324	-0.0413276	2	129270680	F	II
cg26858152	TRAPPC9	Body	island	Body-island	0.0353079	0.497784	6.34524	5.88506e-05	0.0214415	1.67197	0.513833	0.478525	-0.0353079	8	140971523	F	II	chr8:140971270-140971524	rs553160714;rs574889351;rs184393506;rs557558218;rs576001622;rs546480928;rs190129656	1;18;27;28;37;49;51
cg10493479	OR13G1	1stExon	opensea	1stExon-opensea	-0.0326155	0.9142	-6.34498	5.88716e-05	0.0214415	1.6716	0.899375	0.93199	0.0326155	1	247835667	F	II		rs138028749;rs143962471;rs28446289;rs139468272;rs577553531	1;6;7;36;41
cg21576514		IGR	opensea	IGR-opensea	-0.0394665	0.89272	-6.34381	5.89656e-05	0.021465	1.66991	0.874781	0.914247	0.0394665	14	69821826	F	II		rs565499200	1
cg26351679		IGR	opensea	IGR-opensea	-0.0564808	0.891845	-6.34279	5.90489e-05	0.0214754	1.66843	0.866172	0.922653	0.0564808	8	94165880	R	II		rs545258107	2
cg17604362	LOC102723927	TSS200	opensea	TSS200-opensea	-0.0369056	0.85444	-6.34246	5.90756e-05	0.0214754	1.66795	0.837664	0.87457	0.0369056	2	242912677	F	II		rs79975172;rs559295301	0;46
cg25370362		IGR	opensea	IGR-opensea	-0.0342665	0.908212	-6.34236	5.90835e-05	0.0214754	1.66781	0.892636	0.926903	0.0342665	2	47095552	F	II		rs17035808;rs373548845;rs570717552	8;14;17
cg11317473		IGR	island	IGR-island	0.0973816	0.840351	6.34145	5.91576e-05	0.0214762	1.66649	0.884616	0.787234	-0.0973816	19	55038476	F	I	chr19:55038204-55038501	rs553680120;rs576873232;rs192642357;rs577903314;rs112271464;rs115818465;rs182415519	1;9;10;14;26;29;33
cg20398005	RNU6-19P	Body	opensea	Body-opensea	-0.0463388	0.767104	-6.34035	5.92465e-05	0.0214762	1.66491	0.74604	0.792379	0.0463388	12	12059653	R	II		rs543123850	50
cg02109068	ERCC6L2	Body	opensea	Body-opensea	0.0877902	0.881626	6.34005	5.92713e-05	0.0214762	1.66447	0.921531	0.833741	-0.0877902	9	98703300	R	II		rs148943853;rs111574819	29;15
cg22653982	DIO2	TSS1500	opensea	TSS1500-opensea	0.15088	0.760306	6.33993	5.92809e-05	0.0214762	1.6643	0.828888	0.678008	-0.15088	14	80698222	F	II		rs373299346	1
cg27055685	PFDN6	Body	shore	Body-shore	0.038071	0.0931174	6.33973	5.92973e-05	0.0214762	1.664	0.110422	0.0723514	-0.038071	6	33258248	R	II	chr6:33256539-33256973
cg19321776	NTHL1	Body	shelf	Body-shelf	0.0293952	0.583242	6.33943	5.93218e-05	0.0214762	1.66357	0.596603	0.567208	-0.0293952	16	2093980	R	II	chr16:2097465-2098365	rs376398430;rs562081596	32;5
cg13600216	NDUFB6	Body	shore	Body-shore	0.0580805	0.938685	6.3391	5.93485e-05	0.0214762	1.6631	0.965085	0.907004	-0.0580805	9	32564891	F	II	chr9:32566741-32567004	rs546791516	36
cg02344373	POLE	Body	opensea	Body-opensea	-0.0381854	0.833154	-6.33907	5.9351e-05	0.0214762	1.66305	0.815797	0.853982	0.0381854	12	133201348	R	II		rs145427269;rs148788180;rs73481453;rs544223319;rs200911338;rs142222159	37;26;23;10;2;1
cg07717625		IGR	opensea	IGR-opensea	0.037015	0.109227	6.33903	5.9354e-05	0.0214762	1.663	0.126052	0.089037	-0.037015	20	49609852	F	II		rs115652102;rs113352939	19;28
cg21108875	ELMOD3	5'UTR	shore	5'UTR-shore	0.0462293	0.429918	6.33845	5.94015e-05	0.0214827	1.66216	0.450931	0.404702	-0.0462293	2	85582281	R	II	chr2:85581618-85581963	rs140131324;rs144297741;rs182517432	28;16;2
cg10698635	PIK3AP1	Body	opensea	Body-opensea	0.0388502	0.132563	6.33629	5.95774e-05	0.0215199	1.65904	0.150222	0.111372	-0.0388502	10	98400715	F	II		rs150589457	0
cg12199198	RAD51L1	Body	opensea	Body-opensea	-0.0435244	0.909838	-6.33588	5.96113e-05	0.0215199	1.65844	0.890054	0.933579	0.0435244	14	69053361	R	II		rs115209226;rs544155471	45;10
cg14452806	PARVB	Body	opensea	Body-opensea	0.0342583	0.865489	6.33585	5.96141e-05	0.0215199	1.65839	0.881061	0.846802	-0.0342583	22	44523430	R	II		rs534223666;rs143509973;rs79620606;rs577130247	45;43;36;25
cg03859194		IGR	opensea	IGR-opensea	0.0543427	0.139536	6.33546	5.96458e-05	0.0215199	1.65783	0.164237	0.109894	-0.0543427	1	61391186	F	II		rs145752341	21
cg11023924	PPP2R5C	Body	opensea	Body-opensea	0.0863342	0.874115	6.33536	5.96536e-05	0.0215199	1.6577	0.913358	0.827023	-0.0863342	14	102375950	R	II		rs200141931;rs141554235	45;44
[truncated: 9,091 more rows]

## Sheet: DMP_CTRvsMCS
CpG	gene	feature	cgi	feat.cgi	logFC	AveExpr	t	P.Value	adj.P.Val	B	CTR_AVG	MCS_AVG	deltaBeta	CHR	MAPINFO	Strand	Type	UCSC_Islands_Name	SNP_ID	SNP_DISTANCE
cg10143433	KLHL24	5'UTR	island	5'UTR-island	-0.0853783	0.376246	-18.2235	1.72321e-09	0.00124266	12.4537	0.415054	0.329676	-0.0853783	3	183353451	R	I	chr3:183353234-183354816	rs570215267;rs531136172;rs185764726;rs376591069	46;36;21;13
cg17999331	CSRNP1	TSS1500	shore	TSS1500-shore	0.0745151	0.895801	15.1779	1.17183e-08	0.00292826	10.5401	0.86193	0.936446	0.0745151	3	39196559	R	II	chr3:39194241-39195359	rs564001528;rs811970	11;9
cg01400884		IGR	island	IGR-island	0.0598372	0.917588	15.0788	1.25451e-08	0.00292826	10.4711	0.890389	0.950226	0.0598372	6	28583971	F	II	chr6:28583934-28584289	rs116221160;rs563814390	10;30
cg02734600	HSD11B2	Body	shelf	Body-shelf	0.0506226	0.841678	14.6128	1.73837e-08	0.00292826	10.1402	0.818668	0.86929	0.0506226	16	67467751	F	II	chr16:67464388-67465462
cg05956776	UGCG	Body	opensea	Body-opensea	-0.172973	0.820796	-14.3957	2.03032e-08	0.00292826	9.98229	0.89942	0.726448	-0.172973	9	114691422	F	II
cg01108872	RPS6KA2	Body	opensea	Body-opensea	0.0468039	0.925389	13.7748	3.20337e-08	0.00372835	9.51695	0.904114	0.950918	0.0468039	6	166912204	R	II		rs6923965;rs115164771;rs6456090;rs6908029;rs530400176;rs73035340	49;20;11;7;2;1
cg27539692	RBFOX1	Body	opensea	Body-opensea	-0.0541064	0.330315	-13.6128	3.61909e-08	0.00372835	9.39206	0.354909	0.300803	-0.0541064	16	7560019	F	II		rs531369126	23
cg10932472	PBX3	Body	opensea	Body-opensea	-0.09204	0.887586	-13.0084	5.77348e-08	0.00497019	8.9127	0.929422	0.837382	-0.09204	9	128647909	R	II		rs150089406	38
cg00672606	PPME1	Body	opensea	Body-opensea	-0.0958926	0.916444	-12.8957	6.31183e-08	0.00497019	8.82097	0.960031	0.864139	-0.0958926	11	73940786	F	II
cg26301507	SLC25A20	Body	opensea	Body-opensea	0.0493156	0.924267	12.7855	6.8922e-08	0.00497019	8.73038	0.901851	0.951167	0.0493156	3	48896251	F	II		rs145315871;rs569860923;rs185084537	0;29;40
cg00353571	RASIP1	Body	island	Body-island	0.0524867	0.913859	12.3782	9.59494e-08	0.00615339	8.3891	0.890001	0.942488	0.0524867	19	49238653	F	II	chr19:49238427-49238813	rs369628707;rs534161771	29;51
cg12384372		IGR	opensea	IGR-opensea	-0.0935087	0.788407	-12.2995	1.02395e-07	0.00615339	8.32192	0.830911	0.737402	-0.0935087	X	132217448	R	II
cg17130474	PINX1	3'UTR	opensea	3'UTR-opensea	-0.113923	0.829768	-12.1412	1.16836e-07	0.00633323	8.1855	0.881551	0.767628	-0.113923	8	10622887	R	II		rs565525120	27
cg16638920	LOC645323	Body	island	Body-island	-0.0809159	0.356828	-11.9581	1.36352e-07	0.00633323	8.02561	0.393608	0.312692	-0.0809159	5	87974012	F	II	chr5:87973951-87974294
cg09770075	GPX5	Body	opensea	Body-opensea	-0.0773395	0.603327	-11.9104	1.41995e-07	0.00633323	7.9836	0.638481	0.561142	-0.0773395	6	28501144	R	II		rs567318606;rs184772905	49;4
cg17526513	NR2F6	Body	island	Body-island	-0.0824586	0.539531	-11.7137	1.68113e-07	0.00633323	7.80857	0.577012	0.494553	-0.0824586	19	17346367	F	II	chr19:17346165-17346886
cg12582371		IGR	opensea	IGR-opensea	-0.0525171	0.164404	-11.6599	1.76127e-07	0.00633323	7.76026	0.188275	0.135758	-0.0525171	14	95391895	R	II		rs576068871	50
cg07492816		IGR	opensea	IGR-opensea	-0.0666331	0.577866	-11.5749	1.89659e-07	0.00633323	7.68344	0.608154	0.541521	-0.0666331	18	35298379	R	II		rs118186395	2
cg24119079	ZNF583	5'UTR	island	5'UTR-island	-0.0565267	0.152055	-11.5552	1.92954e-07	0.00633323	7.66556	0.177749	0.121222	-0.0565267	19	56915653	F	I	chr19:56915356-56915856	rs560353747;rs576987397	8;30
cg03387507	WNT11	Body	opensea	Body-opensea	0.0560592	0.894706	11.5531	1.93312e-07	0.00633323	7.66363	0.869224	0.925284	0.0560592	11	75899299	F	II		rs148033481;rs555470860;rs544306684	1;24;39
cg17045348	DROSHA	Body	opensea	Body-opensea	0.0494685	0.923844	11.4714	2.07686e-07	0.00633323	7.58915	0.901358	0.950826	0.0494685	5	31437867	R	II		rs527687655;rs547730416	31;2
cg06887473		IGR	opensea	IGR-opensea	-0.0584901	0.356955	-11.398	2.21578e-07	0.00633323	7.52188	0.383542	0.325051	-0.0584901	10	15055828	R	II		rs77683765;rs77782909;rs184904906;rs75559622	26;20;2;1
cg08826738	BVES	TSS1500	island	TSS1500-island	0.0591303	0.89118	11.3267	2.36065e-07	0.00633323	7.45605	0.864302	0.923433	0.0591303	6	105585351	F	II	chr6:105584148-105585621	rs571554536;rs537721313	4;22
cg07439507	ADGRF1	ExonBnd	opensea	ExonBnd-opensea	-0.0950441	0.909556	-11.3218	2.37088e-07	0.00633323	7.45156	0.952758	0.857714	-0.0950441	6	46993731	R	II		rs141524068	44
cg03749563	RNF145	ExonBnd	opensea	ExonBnd-opensea	-0.104177	0.85907	-11.3202	2.37432e-07	0.00633323	7.45005	0.906423	0.802246	-0.104177	5	158590067	F	II		rs553921431	24
cg01100931	B3GNTL1	Body	shore	Body-shore	0.0761804	0.89235	11.2404	2.54969e-07	0.00633323	7.37595	0.857722	0.933903	0.0761804	17	80982625	R	II	chr17:80983038-80983563	rs546657806;rs571736132;rs78152251;rs186716204;rs569441916;rs536993303;rs555310528	31;27;17;14;10;9;1
cg26602666	TPK1	Body	opensea	Body-opensea	-0.0543619	0.948508	-11.2095	2.62141e-07	0.00633323	7.34709	0.973218	0.918857	-0.0543619	7	144380035	F	II		rs202038293;rs138773679;rs199780530	0;14;31
cg04182318	NTRK1	Body	shelf	Body-shelf	0.0746665	0.680885	11.1649	2.7287e-07	0.00633323	7.30536	0.646946	0.721612	0.0746665	1	156812236	F	II	chr1:156814881-156815792	rs140531495;rs547959873	0;12
cg15913856	LOC100303728	Body	shelf	Body-shelf	-0.0591543	0.938319	-11.1583	2.74489e-07	0.00633323	7.2992	0.965207	0.906053	-0.0591543	X	118600123	R	II	chrX:118602158-118603318
cg17235436		IGR	opensea	IGR-opensea	0.0593553	0.851026	11.1121	2.86196e-07	0.00633323	7.25574	0.824046	0.883401	0.0593553	18	61132291	F	II		rs146582645;rs113193153;rs57043216	0;6;43
cg07189025		IGR	shelf	IGR-shelf	-0.113959	0.885944	-11.0986	2.89705e-07	0.00633323	7.24305	0.937743	0.823784	-0.113959	1	235671652	R	II	chr1:235667089-235668619
cg11518267	SPIDR	Body	opensea	Body-opensea	-0.0573946	0.889006	-11.0855	2.93163e-07	0.00633323	7.2307	0.915095	0.8577	-0.0573946	8	48439065	R	II
cg25918514	PMEL	Body	opensea	Body-opensea	0.0577885	0.926742	11.0667	2.98211e-07	0.00633323	7.21293	0.900474	0.958263	0.0577885	12	56349110	F	II		rs145874882;rs57990974;rs528855850	8;11;16
cg09761742		IGR	opensea	IGR-opensea	-0.0509058	0.145546	-11.0579	3.00603e-07	0.00633323	7.20461	0.168685	0.11778	-0.0509058	20	3034628	F	II		rs542199949;rs184884333	32;44
cg03320087	TEX33	TSS1500	opensea	TSS1500-opensea	0.0757771	0.769437	11.0334	3.07382e-07	0.00633323	7.18139	0.734993	0.81077	0.0757771	22	37405028	R	II
cg05840541	TTLL8	Body	shore	Body-shore	0.0481985	0.906867	10.9257	3.39169e-07	0.00661047	7.07889	0.884959	0.933157	0.0481985	22	50482925	R	II	chr22:50483350-50483579	rs7289334;rs56263616;rs116187740	50;49;9
cg00650925	ITPKB-IT1	TSS200	opensea	TSS200-opensea	0.0525801	0.934332	10.8886	3.50927e-07	0.00661047	7.04338	0.910432	0.963012	0.0525801	1	226862915	R	II		rs538938403;rs553443262;rs193009580	40;9;2
cg08571921	CPQ	Body	opensea	Body-opensea	0.035834	0.92182	10.8509	3.63327e-07	0.00661047	7.00719	0.905532	0.941366	0.035834	8	97818053	R	II		rs138569376;rs78656914	24;8
cg17217920	AP2B1	Body	opensea	Body-opensea	-0.119151	0.794265	-10.8036	3.79588e-07	0.00661047	6.96155	0.848424	0.729273	-0.119151	17	33957395	R	II		rs545101646	14
cg25554998		IGR	shore	IGR-shore	0.0483284	0.892166	10.783	3.86912e-07	0.00661047	6.94162	0.870199	0.918527	0.0483284	11	1227771	R	II	chr11:1228751-1229024	rs549576149;rs567831400;rs28493951	31;9;1
cg17032757	NPTN	Body	opensea	Body-opensea	-0.105743	0.897471	-10.7506	3.98738e-07	0.00661047	6.91023	0.945537	0.839793	-0.105743	15	73886305	F	II		rs544917371;rs560292156	16;28
cg13099445	NDRG4	Body	opensea	Body-opensea	0.0758616	0.85129	10.7462	4.00372e-07	0.00661047	6.90596	0.816807	0.892669	0.0758616	16	58529666	R	II		rs185762061;rs189847156;rs145114566;rs529590973	51;42;32;1
cg13657083	EXD2	TSS200	opensea	TSS200-opensea	0.040657	0.945428	10.731	4.06088e-07	0.00661047	6.89118	0.926948	0.967605	0.040657	14	69676294	F	II		rs570508901	2
cg02809333	GNG7	5'UTR	shore	5'UTR-shore	0.0562939	0.832601	10.7192	4.10584e-07	0.00661047	6.87969	0.807013	0.863307	0.0562939	19	2641429	R	II	chr19:2643287-2643633	rs574737029;rs368690401;rs112687884;rs143377053	33;23;17;14
cg05783134	ZCCHC14	Body	island	Body-island	-0.0778027	0.830986	-10.7141	4.12505e-07	0.00661047	6.87482	0.866351	0.788548	-0.0778027	16	87511403	F	I	chr16:87511359-87511628	rs185577430;rs142540139	39;45
cg00719237	NGFR	Body	island	Body-island	0.0661806	0.902665	10.683	4.24686e-07	0.00665772	6.84447	0.872583	0.938764	0.0661806	17	47583662	R	II	chr17:47583606-47584058	rs540251731;rs9898165;rs574395990	51;14;1
cg16139623	DPP3	Body	opensea	Body-opensea	0.0393778	0.931759	10.6514	4.37435e-07	0.00671168	6.81361	0.91386	0.953237	0.0393778	11	66259716	R	II		rs542991154;rs556585347;rs189926831	29;2;1
cg15534343	MROH5	Body	opensea	Body-opensea	0.0420643	0.832487	10.5668	4.73668e-07	0.0071162	6.73056	0.813367	0.855432	0.0420643	8	142503567	F	II		rs546399570;rs568616764;rs147587006;rs116655481;rs2380251;rs191548223;rs2748411	0;10;14;15;26;44;50
cg05338527	PDZRN4	Body	opensea	Body-opensea	-0.118697	0.604528	-10.445	5.3171e-07	0.00769541	6.60987	0.658481	0.539785	-0.118697	12	41797234	R	II		rs187769730;rs565663502	13;8
cg01488651	BLMH	TSS1500	shore	TSS1500-shore	0.0395586	0.922394	10.4413	5.33564e-07	0.00769541	6.60623	0.904412	0.943971	0.0395586	17	28620595	F	II	chr17:28618370-28619273
cg27329109	CAMTA1	Body	opensea	Body-opensea	-0.0753887	0.860905	-10.4006	5.54696e-07	0.00784333	6.56566	0.895172	0.819784	-0.0753887	1	6929898	R	II		rs147478185;rs562864366	6;4
cg07724896	SVIL	Body	opensea	Body-opensea	-0.0746256	0.891162	-10.3654	5.73717e-07	0.00795627	6.53043	0.925083	0.850457	-0.0746256	10	29780678	F	II		rs182253374;rs542698703;rs561814343;rs932795;rs115829675;rs76926144;rs532946166	0;1;11;26;30;32;48
cg11058631	IDI1	Body	opensea	Body-opensea	-0.105333	0.867442	-10.3367	5.89774e-07	0.00802463	6.50159	0.915321	0.809988	-0.105333	10	1088686	R	II		rs199527508;rs147132395	50;41
cg07943780		IGR	shore	IGR-shore	0.0399089	0.874267	10.2553	6.37929e-07	0.00812567	6.41955	0.856126	0.896035	0.0399089	8	41502612	F	II	chr8:41503916-41504266	rs140155364;rs188651751	0;33
cg00927594	LRRK1	Body	island	Body-island	-0.102393	0.858368	-10.2416	6.46437e-07	0.00812567	6.4057	0.904911	0.802518	-0.102393	15	101514299	R	II	chr15:101513245-101514323	rs533056792	1
cg03460623	PVRL1	Body	opensea	Body-opensea	0.0496521	0.922737	10.2136	6.64277e-07	0.00812567	6.37724	0.900168	0.94982	0.0496521	11	119579144	F	II		rs569858177;rs537301726	0;1
cg12592723	CSK	5'UTR	opensea	5'UTR-opensea	0.0446583	0.940778	10.1995	6.73387e-07	0.00812567	6.363	0.920479	0.965137	0.0446583	15	75084251	R	II		rs565393634;rs149368333;rs147479378	31;15;5
cg01421695	VANGL1	TSS1500	shore	TSS1500-shore	-0.0567739	0.930139	-10.1979	6.74476e-07	0.00812567	6.36131	0.955946	0.899172	-0.0567739	1	116183362	R	II	chr1:116184380-116185561	rs202074744	26
cg07764801	PDE2A	Body	opensea	Body-opensea	0.0531484	0.848066	10.1747	6.89892e-07	0.00812567	6.33767	0.823908	0.877056	0.0531484	11	72346514	R	II		rs547574205;rs559145748	51;8
cg20078618		IGR	opensea	IGR-opensea	-0.0703351	0.899368	-10.1683	6.94153e-07	0.00812567	6.33123	0.931339	0.861004	-0.0703351	1	192069862	R	II
cg16576066	COPE	Body	shelf	Body-shelf	0.0438597	0.905351	10.1398	7.13737e-07	0.00812567	6.30214	0.885414	0.929274	0.0438597	19	19026362	F	II	chr19:19029924-19030653	rs567436899	6
cg04515154	NTM	Body	opensea	Body-opensea	-0.0645607	0.543595	-10.102	7.40658e-07	0.00812567	6.26341	0.572941	0.508381	-0.0645607	11	131868532	R	II		rs188290902;rs190589821;rs555988998;rs182833730;rs187732547;rs192429272;rs533602223;rs184798940	33;30;20;18;12;5;4;2
cg11747885	SAMD8	5'UTR	opensea	5'UTR-opensea	0.0468247	0.950089	10.0846	7.53377e-07	0.00812567	6.24559	0.928805	0.97563	0.0468247	10	76900426	F	II		rs149992115;rs147661573	8;9
cg13231232	MYO1B	Body	opensea	Body-opensea	-0.0608462	0.929987	-10.0682	7.65638e-07	0.00812567	6.2287	0.957644	0.896798	-0.0608462	2	192168559	R	II		rs538641818;rs185225804	40;1
cg23927415		IGR	opensea	IGR-opensea	-0.186333	0.805018	-10.0537	7.76626e-07	0.00812567	6.21379	0.889715	0.703382	-0.186333	4	38240050	R	II		rs573994562	25
cg00011856	IGFBP5	TSS1500	shore	TSS1500-shore	-0.147923	0.811364	-10.049	7.80198e-07	0.00812567	6.20899	0.878601	0.730679	-0.147923	2	217560946	R	II	chr2:217559039-217559484	rs11575118	27
cg10677025	SFMBT2	Body	shore	Body-shore	0.0433599	0.773626	10.0212	8.01863e-07	0.00812567	6.18033	0.753917	0.797276	0.0433599	10	7212379	F	II	chr10:7213842-7214103	rs531940014;rs550350684	1;51
cg14239099	GLI2	Body	opensea	Body-opensea	-0.0636982	0.80506	-10.0118	8.09353e-07	0.00812567	6.1706	0.834013	0.770315	-0.0636982	2	121586511	F	II		rs551850558;rs182956168	1;29
cg23504815	SPAG16	Body	opensea	Body-opensea	-0.0406804	0.326021	-10.0111	8.0992e-07	0.00812567	6.16987	0.344512	0.303832	-0.0406804	2	214180977	R	II		rs13424760;rs544660570;rs191435571	19;13;7
cg22521643	PARD3	Body	opensea	Body-opensea	0.0388123	0.924024	10.0046	8.15077e-07	0.00812567	6.16322	0.906382	0.945194	0.0388123	10	35060440	R	II		rs555778043;rs76882086;rs150583452	49;44;7
cg14755066		IGR	shelf	IGR-shelf	0.0507311	0.834205	9.9991	8.19555e-07	0.00812567	6.15749	0.811145	0.861876	0.0507311	17	74239328	F	II	chr17:74235758-74237211	rs542518236;rs72868746;rs184416474	1;4;47
cg15323084	MIB2	Body	shore	Body-shore	0.103884	0.835576	9.99892	8.19701e-07	0.00812567	6.1573	0.788356	0.89224	0.103884	1	1556707	R	II	chr1:1558587-1559359
cg12426833		IGR	opensea	IGR-opensea	0.0336013	0.910984	9.99251	8.24912e-07	0.00812567	6.15067	0.89571	0.929312	0.0336013	8	101422061	F	II
cg00927601		IGR	opensea	IGR-opensea	0.0561477	0.866338	9.98164	8.33826e-07	0.00812567	6.13942	0.840817	0.896964	0.0561477	11	69357401	R	II		rs559938609	31
cg05155576	STXBP2	TSS1500	shore	TSS1500-shore	0.0347883	0.932537	9.94047	8.68557e-07	0.00822162	6.0967	0.916724	0.951512	0.0347883	19	7701098	F	II	chr19:7701661-7702336	rs183061533;rs73504530;rs370874864	9;44;45
cg09403098	PPAP2B	Body	opensea	Body-opensea	-0.0421559	0.281302	-9.90237	9.021e-07	0.00822162	6.05703	0.300464	0.258308	-0.0421559	1	56991493	R	II		rs567817058;rs536946327	31;15
cg13222048		IGR	opensea	IGR-opensea	0.0489897	0.879083	9.89924	9.04918e-07	0.00822162	6.05376	0.856815	0.905805	0.0489897	12	125629892	R	II		rs577994370;rs545673363	42;13
cg19641667	LRRC72	TSS200	island	TSS200-island	0.0835811	0.87439	9.89561	9.08197e-07	0.00822162	6.04998	0.836399	0.91998	0.0835811	7	16566456	F	II	chr7:16566252-16566674	rs533273855	26
cg11870739		IGR	opensea	IGR-opensea	0.0527583	0.916325	9.88848	9.14671e-07	0.00822162	6.04254	0.892344	0.945102	0.0527583	6	47601270	R	II		rs9369719;rs114656020;rs150083148	16;2;1
cg11269254		IGR	opensea	IGR-opensea	0.0473353	0.81002	9.85282	9.4783e-07	0.00822162	6.00525	0.788504	0.835839	0.0473353	2	121371842	R	II		rs142302490	21
cg12227258	ELAVL4	TSS200	opensea	TSS200-opensea	-0.052702	0.486126	-9.85007	9.50447e-07	0.00822162	6.00236	0.510082	0.45738	-0.052702	1	50575285	F	II
cg10913077	ARHGEF3	5'UTR	opensea	5'UTR-opensea	0.0440522	0.911504	9.83109	9.68679e-07	0.00822162	5.98246	0.89148	0.935532	0.0440522	3	57080664	R	II		rs556669604;rs139470654	19;2
cg22118416	MGST2	Body	shelf	Body-shelf	-0.0810327	0.937459	-9.82752	9.72153e-07	0.00822162	5.97871	0.974292	0.89326	-0.0810327	4	140621943	R	II	chr4:140619547-140619780	rs191636961;rs539702776;rs377111878;rs566509174	47;42;40;30
cg13437392	GYLTL1B	TSS1500	shore	TSS1500-shore	0.0342814	0.839727	9.81889	9.80598e-07	0.00822162	5.96965	0.824145	0.858426	0.0342814	11	45942062	R	II	chr11:45939296-45940141	rs572126290;rs541277669;rs144964871	48;42;36
cg04975876	SHOC2	Body	opensea	Body-opensea	-0.12661	0.795806	-9.81756	9.81903e-07	0.00822162	5.96825	0.853356	0.726746	-0.12661	10	112726882	R	II		rs564308656;rs535426135;rs181719156	25;19;2
cg27197785	CAMK2A	Body	opensea	Body-opensea	0.0422554	0.836241	9.80182	9.97539e-07	0.00822162	5.95171	0.817034	0.859289	0.0422554	5	149625244	F	II		rs113557449	1
cg05083647	NFASC	5'UTR	opensea	5'UTR-opensea	-0.051608	0.139171	-9.79735	1.00203e-06	0.00822162	5.947	0.162629	0.111021	-0.051608	1	204897364	R	II		rs576994461;rs75623084;rs149061056	51;32;2
cg08521620		IGR	shelf	IGR-shelf	0.065229	0.913571	9.78797	1.01152e-06	0.00822162	5.93713	0.883922	0.949151	0.065229	11	116646866	R	II	chr11:116643309-116643892	rs140575350;rs529779466;rs11602073;rs145648042;rs531987643;rs12276683	48;17;10;9;2;1
cg06833636	DUSP16	Body	opensea	Body-opensea	-0.152108	0.806714	-9.77224	1.02766e-06	0.00822162	5.92054	0.875855	0.723746	-0.152108	12	12659232	F	II		rs189621773;rs549792592;rs11054942;rs139122721	14;22;35;39
cg01637377		IGR	opensea	IGR-opensea	-0.0596806	0.188289	-9.76661	1.0335e-06	0.00822162	5.9146	0.215417	0.155736	-0.0596806	17	8567313	F	II
cg07164630		IGR	opensea	IGR-opensea	0.0354191	0.83777	9.75987	1.04054e-06	0.00822162	5.90749	0.821671	0.85709	0.0354191	8	124495135	F	II
cg16426056	C10orf107	Body	opensea	Body-opensea	0.0417114	0.929419	9.75195	1.04889e-06	0.00822162	5.89912	0.910459	0.95217	0.0417114	10	63504531	R	II		rs145078372	50
cg23740868	BRPF3	Body	opensea	Body-opensea	0.0434718	0.91526	9.72835	1.07418e-06	0.00823373	5.87416	0.895501	0.938972	0.0434718	6	36175018	F	II		rs533251591;rs545337757;rs116730127	0;19;36
cg15253520	FAM82B	TSS1500	shore	TSS1500-shore	0.0675546	0.891275	9.71586	1.08782e-06	0.00823373	5.86093	0.860569	0.928123	0.0675546	8	87521369	F	II	chr8:87520573-87521116
cg04555937		IGR	opensea	IGR-opensea	0.0432947	0.862202	9.70703	1.09759e-06	0.00823373	5.85156	0.842523	0.885818	0.0432947	1	226230532	R	II
cg17380532	SCARB1	Body	opensea	Body-opensea	0.0374234	0.847095	9.69119	1.11534e-06	0.00823373	5.83475	0.830084	0.867508	0.0374234	12	125340859	R	II		rs553918686;rs572293152;rs539716789;rs558684879	35;11;2;1
cg06434360	ARHGEF3	Body	opensea	Body-opensea	0.0644545	0.806417	9.68992	1.11677e-06	0.00823373	5.83341	0.777119	0.841574	0.0644545	3	56945670	R	II		rs539534088	32
cg03237401	MIR1278	TSS1500	opensea	TSS1500-opensea	-0.137529	0.890227	-9.68801	1.11894e-06	0.00823373	5.83137	0.95274	0.815211	-0.137529	1	193104672	F	II
cg19226087		IGR	opensea	IGR-opensea	-0.0795496	0.901986	-9.65001	1.16296e-06	0.00835365	5.79093	0.938145	0.858595	-0.0795496	12	51430230	R	II		rs577263534	1
cg03579987	AGTPBP1	ExonBnd	opensea	ExonBnd-opensea	-0.211976	0.722042	-9.64468	1.16929e-06	0.00835365	5.78524	0.818395	0.606419	-0.211976	9	88307739	F	II		rs186152997;rs62569243;rs200625298;rs201769360	1;32;34;40
cg24854225		IGR	opensea	IGR-opensea	-0.0471667	0.952243	-9.63492	1.18097e-06	0.00835365	5.77483	0.973682	0.926515	-0.0471667	1	185374534	F	II		rs150582697;rs181401372;rs570729328;rs4650680;rs77880946;rs575092919;rs542491229	0;15;25;35;39;43;47
cg04134843	CAND1	3'UTR	opensea	3'UTR-opensea	-0.0922039	0.872736	-9.63441	1.18157e-06	0.00835365	5.77429	0.914647	0.822443	-0.0922039	12	67707550	R	II		rs557177506	19
cg04438911		IGR	opensea	IGR-opensea	0.0473253	0.828647	9.58702	1.24012e-06	0.00868247	5.72358	0.807135	0.854461	0.0473253	1	26346675	R	II
cg19786351		IGR	opensea	IGR-opensea	-0.0480684	0.20925	-9.57007	1.26182e-06	0.00874943	5.7054	0.231099	0.183031	-0.0480684	20	51479407	F	II		rs529805547;rs546781434;rs566841523;rs532686247;rs184896500	0;16;44;45;51
cg23962776		IGR	opensea	IGR-opensea	-0.0659171	0.212476	-9.55392	1.28288e-06	0.00881075	5.68804	0.242439	0.176521	-0.0659171	8	12901413	R	II		rs534956436;rs546813267;rs189251102;rs535298039	49;31;19;11
cg22425903	RASGRF2	Body	opensea	Body-opensea	0.0507439	0.903002	9.54108	1.29989e-06	0.00884333	5.67423	0.879936	0.93068	0.0507439	5	80477064	R	II		rs570932495	2
cg14395536	MICAL1	ExonBnd	opensea	ExonBnd-opensea	0.0344867	0.756101	9.52082	1.32722e-06	0.00893333	5.65241	0.740425	0.774912	0.0344867	6	109768634	R	II		rs140983959;rs553320791;rs190609453;rs144816738;rs539010110	51;50;42;8;6
cg05543909	ZFHX3	3'UTR	shore	3'UTR-shore	-0.101061	0.850998	-9.51304	1.33789e-06	0.00893333	5.64401	0.896935	0.795874	-0.101061	16	72820921	R	I	chr16:72821140-72821592	rs200023721	30
cg13373589	TFAP2A	Body	shore	Body-shore	-0.0504167	0.170729	-9.49779	1.35907e-06	0.0089421	5.62754	0.193646	0.143229	-0.0504167	6	10416034	F	II	chr6:10417384-10417842	rs564817374;rs528799993;rs540887641	2;16;19
cg14361741	FXN	Body	shelf	Body-shelf	0.0593337	0.887332	9.49427	1.36401e-06	0.0089421	5.62374	0.860362	0.919696	0.0593337	9	71685390	F	II	chr9:71681913-71682311	rs547840411;rs569552635;rs537094875;rs78630091	1;6;9;42
cg22291974		IGR	opensea	IGR-opensea	0.0514374	0.89094	9.47465	1.39188e-06	0.00900293	5.60252	0.867559	0.918996	0.0514374	3	52048820	R	II		rs562290227	47
cg07443704		IGR	opensea	IGR-opensea	-0.0814797	0.239304	-9.45882	1.41483e-06	0.00900293	5.58537	0.27634	0.194861	-0.0814797	1	239472205	R	I		rs189215755;rs6429133;rs555244198	26;24;6
cg22284267		IGR	opensea	IGR-opensea	0.0364853	0.924408	9.4578	1.41633e-06	0.00900293	5.58426	0.907824	0.94431	0.0364853	14	71798176	F	II		rs547305555;rs572005961;rs539213473	1;11;51
cg06748758		IGR	opensea	IGR-opensea	0.0547915	0.886043	9.45016	1.42756e-06	0.00900293	5.57597	0.861138	0.91593	0.0547915	4	105828352	R	II		rs547594753	35
cg04496452	CES4A	Body	shelf	Body-shelf	0.0604526	0.793742	9.44456	1.43585e-06	0.00900293	5.5699	0.766263	0.826716	0.0604526	16	67039293	F	II	chr16:67034470-67035340	rs367798294;rs183369737	39;43
cg10418123	ADAM29	TSS1500	opensea	TSS1500-opensea	-0.193017	0.509317	-9.42242	1.46917e-06	0.00900293	5.54583	0.597052	0.404035	-0.193017	4	175839143	F	II		rs544500247	0
cg03902386		IGR	opensea	IGR-opensea	-0.0579509	0.145217	-9.40722	1.49252e-06	0.00900293	5.52929	0.171559	0.113608	-0.0579509	5	36703583	R	II
cg03487507	ZNF628	Body	island	Body-island	0.0371964	0.919483	9.39954	1.50447e-06	0.00900293	5.52092	0.902575	0.939772	0.0371964	19	55994692	F	II	chr19:55992577-55996916	rs114775834	16
cg08442550	SOLH	5'UTR	shore	5'UTR-shore	0.0492419	0.88546	9.39635	1.50946e-06	0.00900293	5.51745	0.863078	0.91232	0.0492419	16	595486	F	II	chr16:595847-596197
cg19304100	DCST1	5'UTR	opensea	5'UTR-opensea	0.0481186	0.888179	9.39581	1.51031e-06	0.00900293	5.51685	0.866307	0.914426	0.0481186	1	155006360	F	II		rs184506458	0
cg18382305	C18orf34	TSS1500	shore	TSS1500-shore	-0.0406842	0.953092	-9.39562	1.51061e-06	0.00900293	5.51664	0.971585	0.9309	-0.0406842	18	31021065	F	II	chr18:31020510-31020847	rs566674559	1
cg09655952	PROK2	Body	shore	Body-shore	0.0401949	0.873829	9.35717	1.57231e-06	0.00926126	5.47464	0.855559	0.895754	0.0401949	3	71833631	F	II	chr3:71834068-71834653	rs149027003;rs553848568	1;46
cg23454511	FGF7	Body	opensea	Body-opensea	-0.100807	0.903933	-9.3527	1.57965e-06	0.00926126	5.46976	0.949754	0.848947	-0.100807	15	49725092	R	II		rs541381225;rs559686370	48;2
cg27213800	HLA-DOA	Body	shore	Body-shore	0.0436422	0.900057	9.27834	1.70746e-06	0.00992988	5.3881	0.88022	0.923862	0.0436422	6	32976858	F	II	chr6:32975684-32975926	rs186469546;rs743771	8;51
cg21552319	DCDC2	Body	shore	Body-shore	-0.051548	0.934515	-9.26603	1.72967e-06	0.00993213	5.37453	0.957946	0.906398	-0.051548	6	24356996	F	II	chr6:24357719-24358309	rs192620166;rs369686799;rs538255946;rs73727536;rs113404187;rs150035527	0;26;30;37;38;42
cg17602549	PDE4DIP	Body	opensea	Body-opensea	0.0507793	0.873033	9.26289	1.73539e-06	0.00993213	5.37106	0.849952	0.900731	0.0507793	1	145068493	F	II
cg10506682		IGR	opensea	IGR-opensea	0.0526032	0.866923	9.24582	1.76684e-06	0.0100316	5.35221	0.843012	0.895615	0.0526032	14	55708734	R	II		rs367850150;rs566085281;rs150005272	42;2;1
cg27640172		IGR	opensea	IGR-opensea	0.0445922	0.815701	9.23845	1.78059e-06	0.0100316	5.34407	0.795432	0.840025	0.0445922	19	52239775	F	II
cg24303858		IGR	shelf	IGR-shelf	0.035732	0.807109	9.22128	1.81311e-06	0.0101356	5.32507	0.790867	0.826599	0.035732	12	1643253	F	II	chr12:1639033-1640750	rs556216209;rs114287417;rs11837047	0;24;34
cg24114822		IGR	shore	IGR-shore	-0.134598	0.691404	-9.18136	1.89122e-06	0.0101867	5.28078	0.752585	0.617987	-0.134598	1	84542225	F	II	chr1:84543146-84544261
cg13864473	WNT3A	TSS1500	shore	TSS1500-shore	-0.0523342	0.324701	-9.18056	1.89284e-06	0.0101867	5.27989	0.348489	0.296155	-0.0523342	1	228194036	F	II	chr1:228194096-228196512	rs149356066;rs538339805	32;41
cg18617219	CLASP1	Body	opensea	Body-opensea	-0.094223	0.908433	-9.17466	1.90469e-06	0.0101867	5.27333	0.951261	0.857038	-0.094223	2	122325428	F	II		rs190777173	6
cg16634738	ERN2	ExonBnd	opensea	ExonBnd-opensea	0.0515793	0.730363	9.17365	1.90674e-06	0.0101867	5.2722	0.706918	0.758497	0.0515793	16	23718409	F	II		rs200891468;rs543376966	0;18
cg11620038	LINC01191	Body	opensea	Body-opensea	-0.126457	0.774882	-9.16887	1.91642e-06	0.0101867	5.26689	0.832363	0.705906	-0.126457	2	114748386	R	II
cg24115627	HSD3B7	TSS1500	shelf	TSS1500-shelf	0.0434634	0.911254	9.16224	1.92993e-06	0.0101867	5.25951	0.891498	0.934962	0.0434634	16	30995245	F	II	chr16:30991828-30992129	rs191845401;rs367557536;rs549452424	12;21;24
cg15286149		IGR	opensea	IGR-opensea	0.0430182	0.800099	9.15653	1.94164e-06	0.0101867	5.25315	0.780545	0.823564	0.0430182	11	68912965	R	II		rs556412353;rs111672289	20;10
cg11191979	SKI	Body	opensea	Body-opensea	-0.0601541	0.919352	-9.15537	1.94405e-06	0.0101867	5.25186	0.946694	0.88654	-0.0601541	1	2194050	R	II		rs569718541;rs260505;rs555541025;rs138183597;rs541289946;rs558139060	40;37;31;23;12;2
cg24135088		IGR	opensea	IGR-opensea	0.0550644	0.869383	9.15278	1.94938e-06	0.0101867	5.24898	0.844354	0.899418	0.0550644	12	27361176	R	II		rs7304482;rs540170521	41;2
cg13940929		IGR	opensea	IGR-opensea	0.0344086	0.927286	9.13749	1.98129e-06	0.010267	5.23193	0.911646	0.946055	0.0344086	15	40829048	F	II		rs141666086;rs528405199	15;49
cg10363678	IRF2	5'UTR	opensea	5'UTR-opensea	-0.0828919	0.83885	-9.13184	1.99323e-06	0.010267	5.22562	0.876528	0.793637	-0.0828919	4	185383655	F	II		rs193049523	40
cg15234410	MAGI1	Body	opensea	Body-opensea	-0.130386	0.785442	-9.09497	2.07303e-06	0.0104494	5.18439	0.844709	0.714323	-0.130386	3	65507982	F	II
cg24252818	LOC643339	Body	opensea	Body-opensea	0.0426685	0.901092	9.0946	2.07385e-06	0.0104494	5.18397	0.881697	0.924366	0.0426685	12	93415112	R	II		rs546866686;rs12579500	47;35
cg25208892	C1orf105	Body	opensea	Body-opensea	0.0515412	0.878552	9.09	2.08405e-06	0.0104494	5.17882	0.855125	0.906666	0.0515412	1	172390771	R	II		rs148427521	9
cg19651159		IGR	opensea	IGR-opensea	0.0551286	0.872683	9.07824	2.11036e-06	0.0104494	5.16564	0.847624	0.902753	0.0551286	1	212360012	F	II		rs190207358;rs538968149;rs557235938	17;22;51
cg08926121	AKAP6	5'UTR	opensea	5'UTR-opensea	-0.0514599	0.940922	-9.07172	2.12511e-06	0.0104494	5.15832	0.964313	0.912853	-0.0514599	14	32845321	F	II		rs547665546;rs202219008;rs559944947;rs530308248	15;17;18;39
cg07325917	ATP5J2-PTCD1	Body	opensea	Body-opensea	0.0543486	0.933484	9.07032	2.1283e-06	0.0104494	5.15675	0.90878	0.963129	0.0543486	7	99058374	F	II		rs557524374;rs79285548;rs114993746;rs115541951	0;22;28;32
cg21249366	LMX1B	Body	shelf	Body-shelf	0.0352138	0.750233	9.06954	2.13008e-06	0.0104494	5.15587	0.734227	0.769441	0.0352138	9	129450136	R	II	chr9:129453084-129453347	rs142551620	1
cg01438428		IGR	opensea	IGR-opensea	0.0304149	0.944851	9.06016	2.15154e-06	0.0104834	5.14534	0.931026	0.961441	0.0304149	10	112372232	F	II		rs534097897;rs150409509	1;18
cg23008048	GLB1L2	Body	shore	Body-shore	-0.0580173	0.169877	-9.03825	2.20262e-06	0.0106603	5.12069	0.196248	0.138231	-0.0580173	11	134203847	R	II	chr11:134201784-134202407	rs551355502;rs566735614;rs78751165	44;35;23
cg10082398	CLDN20	5'UTR	opensea	5'UTR-opensea	-0.142038	0.80848	-9.02861	2.22549e-06	0.0106991	5.10984	0.873043	0.731004	-0.142038	6	155595675	F	II		rs185683142;rs9397799	18;23
cg06798591	AMOTL1	Body	opensea	Body-opensea	0.0402241	0.894332	9.02193	2.2415e-06	0.0107048	5.10231	0.876048	0.916272	0.0402241	11	94556390	F	II		rs528877930	0
cg13273653	PAK3	5'UTR	shore	5'UTR-shore	-0.0555233	0.241127	-9.00568	2.28095e-06	0.0107233	5.08398	0.266365	0.210842	-0.0555233	X	110339032	R	II	chrX:110339364-110339679
cg03322446		IGR	shore	IGR-shore	-0.157985	0.857947	-8.99815	2.29949e-06	0.0107233	5.07547	0.929758	0.771773	-0.157985	2	43327014	F	II	chr2:43327936-43328337	rs151244645;rs139329370;rs570234998;rs150009261;rs189005380;rs192504119	1;6;13;38;42;48
cg12140901	PCLO	Body	opensea	Body-opensea	0.03118	0.932049	8.98092	2.34253e-06	0.0107233	5.05599	0.917876	0.949056	0.03118	7	82451930	F	II
cg26972614	IL18BP	5'UTR	opensea	5'UTR-opensea	0.0297208	0.94786	8.98018	2.34441e-06	0.0107233	5.05515	0.93435	0.964071	0.0297208	11	71710885	F	II		rs554405133;rs565954540;rs75629952	34;40;42
cg09510554	CCSAP	TSS1500	shore	TSS1500-shore	-0.028265	0.0910839	-8.97071	2.36845e-06	0.0107233	5.04443	0.103932	0.0756666	-0.028265	1	229479232	R	II	chr1:229478014-229478935
cg15184855		IGR	opensea	IGR-opensea	0.0529529	0.859748	8.96709	2.37772e-06	0.0107233	5.04032	0.835679	0.888632	0.0529529	18	8545120	R	II		rs571319593;rs140289402	38;22
cg23732147		IGR	shelf	IGR-shelf	0.0287675	0.955198	8.9612	2.39285e-06	0.0107233	5.03366	0.942122	0.97089	0.0287675	17	43512969	F	II	chr17:43506828-43510380	rs574209537;rs538063894	26;41
cg11471574		IGR	opensea	IGR-opensea	-0.0511146	0.122456	-8.96083	2.3938e-06	0.0107233	5.03324	0.14569	0.0945751	-0.0511146	12	131255405	R	II		rs35863625;rs149465093;rs61936387;rs191864415	48;42;9;1
cg00175844	EIF2C2	Body	opensea	Body-opensea	0.0539948	0.88616	8.95612	2.40601e-06	0.0107233	5.02789	0.861617	0.915611	0.0539948	8	141580128	F	II		rs141732636;rs544556056;rs562757628;rs186854731;rs545275295	6;17;25;42;48
cg08128340		IGR	opensea	IGR-opensea	-0.124805	0.750471	-8.95182	2.41721e-06	0.0107233	5.02301	0.8072	0.682396	-0.124805	13	23552198	R	II		rs575950749;rs183382068;rs564963167	30;5;3
cg02485741		IGR	opensea	IGR-opensea	0.0375692	0.876027	8.94141	2.44453e-06	0.0107233	5.0112	0.85895	0.896519	0.0375692	11	69290669	F	II		rs549080010;rs146523998;rs534616189	1;19;24
cg24686983	NPAS3	Body	opensea	Body-opensea	-0.0605807	0.210238	-8.93926	2.45024e-06	0.0107233	5.00875	0.237775	0.177194	-0.0605807	14	33832387	R	II		rs570837020;rs191358810;rs547030620;rs34929630	48;23;17;8
cg18955199	ZMIZ1	5'UTR	opensea	5'UTR-opensea	0.0373765	0.931419	8.93915	2.45052e-06	0.0107233	5.00863	0.91443	0.951806	0.0373765	10	80852541	R	II		rs553193721	1
cg08135541		IGR	opensea	IGR-opensea	0.0484531	0.790148	8.93025	2.47423e-06	0.0107233	4.99851	0.768123	0.816576	0.0484531	3	70856384	R	II
cg04594694	SHANK3	Body	opensea	Body-opensea	0.0381886	0.884716	8.91297	2.52095e-06	0.0107233	4.97885	0.867358	0.905546	0.0381886	22	51131178	R	II		rs112981023	34
cg14694639	BCL9	5'UTR	opensea	5'UTR-opensea	0.039953	0.807077	8.90473	2.54356e-06	0.0107233	4.96947	0.788917	0.82887	0.039953	1	147039678	R	II		rs587720208	28
cg18597485	KIF7	Body	shelf	Body-shelf	0.0430146	0.822845	8.88878	2.58796e-06	0.0107233	4.95128	0.803292	0.846307	0.0430146	15	90189150	R	II	chr15:90191478-90192617	rs137905815;rs199955444;rs573596238;rs150543610;rs115857753	27;14;12;9;1
cg27534367		IGR	opensea	IGR-opensea	-0.128115	0.696671	-8.88791	2.5904e-06	0.0107233	4.95029	0.754906	0.62679	-0.128115	1	77532151	F	II
cg13238451	LUZP1	5'UTR	opensea	5'UTR-opensea	-0.0935191	0.777407	-8.8832	2.60368e-06	0.0107233	4.94492	0.819916	0.726397	-0.0935191	1	23456317	F	II
cg03695608	MIR7974	TSS1500	opensea	TSS1500-opensea	0.038131	0.901126	8.87699	2.62131e-06	0.0107233	4.93782	0.883794	0.921925	0.038131	19	11606708	R	II		rs138157855;rs113816429;rs547685437	41;24;2
cg04902286	C13orf38	1stExon	island	1stExon-island	-0.0675466	0.318905	-8.87695	2.62142e-06	0.0107233	4.93778	0.349607	0.282061	-0.0675466	13	36871878	R	II	chr13:36871667-36872059	rs548531279	41
cg15599694		IGR	opensea	IGR-opensea	-0.0370342	0.119487	-8.86268	2.66243e-06	0.0107233	4.92146	0.136321	0.0992868	-0.0370342	17	14418408	F	II		rs554669672	29
cg13226895	ZNF630	TSS1500	shore	TSS1500-shore	-0.0596558	0.17826	-8.86237	2.66333e-06	0.0107233	4.92111	0.205376	0.14572	-0.0596558	X	47931411	R	II	chrX:47930635-47931143
cg22356964	CACNA2D2	Body	opensea	Body-opensea	0.0263998	0.92779	8.8565	2.68039e-06	0.0107233	4.91439	0.91579	0.94219	0.0263998	3	50450561	R	II
cg20675009	FSHR	Body	opensea	Body-opensea	-0.0527744	0.214599	-8.85301	2.69061e-06	0.0107233	4.91039	0.238587	0.185813	-0.0527744	2	49255400	F	II		rs138851733;rs142057620;rs565656156;rs10495962;rs547788261;rs17038075	0;2;11;31;43;49
cg08054217	GGT7	Body	shelf	Body-shelf	0.0362726	0.935915	8.84652	2.70968e-06	0.0107233	4.90297	0.919427	0.9557	0.0362726	20	33444618	F	II	chr20:33447179-33447504	rs140535819;rs3746452;rs144406109	27;28;51
cg23028154		IGR	opensea	IGR-opensea	0.0468914	0.928593	8.83833	2.73398e-06	0.0107233	4.89358	0.907279	0.95417	0.0468914	11	69281677	R	II		rs535834145;rs554236221;rs183310879	32;7;1
cg19069027	C15orf57	Body	opensea	Body-opensea	0.0345667	0.942343	8.83541	2.74272e-06	0.0107233	4.89023	0.926631	0.961197	0.0345667	15	40851643	R	II		rs530885521;rs550640952	12;8
cg20675152	CDK6	Body	opensea	Body-opensea	0.0478551	0.937636	8.83475	2.7447e-06	0.0107233	4.88947	0.915884	0.963739	0.0478551	7	92456994	R	II		rs146655707	2
cg02887715	KRTAP9-6	TSS1500	opensea	TSS1500-opensea	0.0645066	0.881044	8.83459	2.74518e-06	0.0107233	4.88929	0.851723	0.91623	0.0645066	17	39420951	R	II		rs548706698;rs9895355	23;21
cg19957212	LDLRAP1	Body	opensea	Body-opensea	0.0310082	0.939653	8.83283	2.75046e-06	0.0107233	4.88727	0.925559	0.956567	0.0310082	1	25878720	F	II		rs72873732;rs559942234;rs532343697	12;49;51
cg07446134	SYBU	TSS1500	shore	TSS1500-shore	0.0502602	0.878037	8.83271	2.7508e-06	0.0107233	4.88714	0.855191	0.905451	0.0502602	8	110659142	R	II	chr8:110656795-110657291	rs111861508;rs77304490;rs184644415	49;24;20
cg01154248	MAD1L1	Body	shelf	Body-shelf	0.0326839	0.944427	8.8311	2.75563e-06	0.0107233	4.88529	0.929571	0.962255	0.0326839	7	2113551	F	II	chr7:2116367-2116781	rs189309563;rs541964936;rs555685711;rs17132138	6;7;9;49
cg11100506		IGR	opensea	IGR-opensea	0.0441746	0.842643	8.82713	2.7676e-06	0.0107233	4.88073	0.822564	0.866738	0.0441746	7	151592539	F	II		rs545582869;rs565499759;rs531040977;rs551040181;rs561265701	1;3;8;24;27
cg12206157		IGR	opensea	IGR-opensea	0.036732	0.67624	8.82094	2.78636e-06	0.0107233	4.87363	0.659544	0.696276	0.036732	15	70679173	F	II		rs552978409;rs573060774	1;43
[truncated: 10,611 more rows]

## Sheet: DMR_CTRvsAD
seqnames	start	end	width	value	area	cluster	indexStart	indexEnd	L	clusterL	p.value	fwer	p.valueArea	fwerArea
[truncated: 48 more rows]

## Sheet: Legend
	DMP results (adj.P.Val < 0.05)			DMR results (ChAMP, bumphunter, p.valueArea < 0.05)
[truncated: 23 more rows]
